# Supplementary material for: Crystal structure of the tri­ethyl­ammonium salt of 3-[(4-hy­droxy-3-meth­oxy­phen­yl)(4-hy­droxy-2-oxo-2H-chromen-3-yl)meth­yl]-2-oxo-2H-chromen-4-olate
Source: Acta Crystallogr E Crystallogr Commun. 2018 Feb 2;74(Pt 3):282–6. doi: 10.1107/S2056989018001561 (PMC5947787; doi:10.1107/S2056989018001561)
Supplement: Supplementary file 1 [file e-74-00282-sup1.cif]

##############################################################################
#                                                                            #
# This CIF contains the data in a paper accepted for publication in          #
# Acta Crystallographica Section E. It conforms to the requirements of       #
# Notes for Authors for Acta Crystallographica Section E, and has been       #
# peer reviewed under the auspices of the IUCr Commission on Journals.       #
#                                                                            #
# Full details of the Crystallographic Information File format               #
# are given in the paper "The Crystallographic Information File (CIF):       #
# a New Standard Archive File for Crystallography" by S. R. Hall, F. H.      #
# Allen and I. D. Brown [Acta Cryst. (1991), A47, 655-685].                  #
#                                                                            #
# The current version of the core CIF dictionary is obtainable from          #
# ftp://ftp.iucr.org/pub/cif_core.dic.                                       #
#                                                                            #
# Software is freely available for graphical display of the structure(s)     #
# in this CIF. For information consult the CIF software page                 #
# http://www.iucr.org/resources/cif/software.                                #
#                                                                            #
# This file may be used for bona fide research purposes within the           #
# scientific community so long as proper attribution is given to the journal # 
# article from which it was obtained.                                        #
#                                                                            #
##############################################################################
data_I
_database_code_depnum_ccdc_archive 'CCDC 1818945'
_audit_creation_method     'SHELXL-2016/6'
_journal_date_recd_electronic     2018-01-14
_journal_date_accepted     2018-01-23
_journal_name_full     'Acta Crystallographica, Section E'
_journal_year     2018
_journal_volume     74
_journal_issue      3
_journal_page_first     282
_journal_page_last     286
_journal_paper_category     GO
_journal_paper_doi     10.1107/S2056989018001561
_journal_coeditor_code     LH5866
_publ_contact_author_name     'Carola Schulzke'
_publ_contact_author_address
;
Institut f\"ur Biochemie, Ernst-Moritz-Arndt Universit\"at Greifswald
Felix-Hausdorff-Strasse 4
D-17487 Greifswald,
Germany
;
_publ_contact_author_email     carola.schulzke@uni-greifswald.de
_publ_contact_author_fax     ?
_publ_contact_author_phone     '++49-3834-420 4321'
_publ_section_title
;\
Crystal structure of the triethylammonium salt of
3-[(4-hydroxy-3-methoxyphenyl)(4-hydroxy-2-oxo-2<i>H</i>-chromen-3-yl)methyl]\
-2-oxo-2<i>H</i>-chromen-4-olate
;
loop_
    _publ_author_name
    _publ_author_footnote
    _publ_author_address
    'Ikram*, Muhammad' .
;
Department of Chemistry, Abdul Wali Khan University Mardan,
Pakistan
;
    'Rehman, Sadia' .
;
Department of Chemistry, Abdul Wali Khan University Mardan,
Pakistan
;
    'Khan, Afzal' .
;
Department of Microbiology, Abbotabad University of Science and Technology,
Abbotabad,
Pakistan
;
    'Schulzke, Carola' .
;
Institut f\"ur Biochemie, Ernst-Moritz-Arndt Universit\"at Greifswald
Felix-Hausdorff-Strasse 4
D-17487 Greifswald,
Germany
;
_publ_section_synopsis
;\
3,3'-[(3-Methoxy-4-hydroxyphenyl)methanediyl]bis(4-hydroxy-2<i>H</i>-chromen-\
2-one), the 4-hydroxy-3-methoxyphenyl-substituted derivative of dicoumarol,
was deprotonated by the addition of triethylamine, yielding the respective
ammonium salt which was crystallized from a methanol solution. The
deprotonated dicoumarol derivative exhibits an intramolecular negative
charge-assisted hydrogen bond between the deprotonated and non-deprotonated
alcohol functions of the coumarol substituents.
;
_chemical_name_systematic
;\
Triethylammonium
3-[(4-hydroxy-3-methoxyphenyl)(4-hydroxy-2-oxo-2<i>H</i>-chromen-3-yl)methyl]-\
2-oxo-2<i>H</i>-chromen-4-olate
;
_chemical_name_common     ?
_chemical_formula_moiety     'C6 H16 N +, C26 H17 O8 -'
_chemical_formula_sum     'C32 H33 N O8'
_chemical_formula_iupac     'C6 H16 N +, C26 H17 O8 -'
_chemical_formula_weight     559.59
_chemical_melting_point     ?
_shelx_space_group_comment
;
The symmetry employed for this shelxl refinement is uniquely defined
by the following loop, which should always be used as a source of
symmetry information in preference to the above space-group names.
They are only intended as comments.
;
_space_group_crystal_system     monoclinic
_space_group_name_H-M_alt     'C 2/c'
_space_group_name_Hall     '-C 2yc'
loop_
    _space_group_symop_operation_xyz
    'x, y, z'
    '-x, y, -z+1/2'
    'x+1/2, y+1/2, z'
    '-x+1/2, y+1/2, -z+1/2'
    '-x, -y, -z'
    'x, -y, z-1/2'
    '-x+1/2, -y+1/2, -z'
    'x+1/2, -y+1/2, z-1/2'
_cell_length_a     19.408(4)
_cell_length_b     13.518(3)
_cell_length_c     21.714(4)
_cell_angle_alpha     90
_cell_angle_beta     100.16(3)
_cell_angle_gamma     90
_cell_volume     5607(2)
_cell_formula_units_Z     8
_cell_measurement_reflns_used     31667
_cell_measurement_theta_min     6.3
_cell_measurement_theta_max     59.2
_cell_measurement_temperature     170(2)
_exptl_crystal_description     prism
_exptl_crystal_colour     colourless
_exptl_crystal_size_max     0.437
_exptl_crystal_size_mid     0.393
_exptl_crystal_size_min     0.369
_exptl_crystal_density_diffrn     1.326
_exptl_crystal_density_meas     ?
_exptl_crystal_density_method     ?
_exptl_crystal_F_000     2368
_exptl_absorpt_coefficient_mu     0.095
_exptl_absorpt_correction_type     numerical
_exptl_absorpt_process_details
;
(X-RED32 and X-SHAPE; Stoe & Cie, 2010)
;
_shelx_estimated_absorpt_T_min     0.960
_shelx_estimated_absorpt_T_max     0.966
_exptl_absorpt_correction_T_min     0.7843
_exptl_absorpt_correction_T_max     0.9266
_diffrn_ambient_temperature     170(2)
_diffrn_radiation_type     MoK\a
_diffrn_radiation_wavelength     0.71073
_diffrn_measurement_device_type     'Stoe IPDS2T'
_diffrn_measurement_method     \w
_diffrn_detector_area_resol_mean     6.67
_diffrn_reflns_number     31033
_diffrn_reflns_av_R_equivalents     0.0540
_diffrn_reflns_theta_min     3.161
_diffrn_reflns_theta_max     29.603
_diffrn_reflns_theta_full     25.242
_diffrn_measured_fraction_theta_max     0.979
_diffrn_measured_fraction_theta_full     0.998
_diffrn_reflns_limit_h_min     -26
_diffrn_reflns_limit_h_max     26
_diffrn_reflns_limit_k_min     -18
_diffrn_reflns_limit_k_max     18
_diffrn_reflns_limit_l_min     -29
_diffrn_reflns_limit_l_max     30
_refine_special_details     ?
_reflns_number_total     7726
_reflns_number_gt     4433
_reflns_threshold_expression     'I > 2\s(I)'
_refine_ls_structure_factor_coef     Fsqd
_refine_ls_matrix_type     full
_refine_ls_R_factor_all     0.0825
_refine_ls_R_factor_gt     0.0439
_refine_ls_wR_factor_gt     0.1092
_refine_ls_wR_factor_ref     0.1217
_refine_ls_goodness_of_fit_ref     0.895
_refine_ls_restrained_S_all     0.895
_refine_ls_number_reflns     7726
_refine_ls_number_parameters     386
_refine_ls_number_restraints     0
_refine_ls_hydrogen_treatment     mixed
_refine_ls_weighting_scheme     calc
_refine_ls_weighting_details
                      'w=1/[\s^2^(Fo^2^)+(0.0718P)^2^] where P=(Fo^2^+2Fc^2^)/3'
_atom_sites_solution_hydrogens     mixed
_atom_sites_solution_primary     ?
_atom_sites_solution_secondary     ?
_refine_ls_shift/su_max     0.000
_refine_ls_shift/su_mean     0.000
_refine_diff_density_max     0.437
_refine_diff_density_min     -0.265
_refine_ls_extinction_method     none
_refine_ls_extinction_coef     .
loop_
    _atom_type_symbol
    _atom_type_description
    _atom_type_scat_dispersion_real
    _atom_type_scat_dispersion_imag
    _atom_type_scat_source
    'C' 'C' 0.0033 0.0016
                         'International Tables Vol C Tables 4.2.6.8 and 6.1.1.4'
    'H' 'H' 0.0000 0.0000
                         'International Tables Vol C Tables 4.2.6.8 and 6.1.1.4'
    'N' 'N' 0.0061 0.0033
                         'International Tables Vol C Tables 4.2.6.8 and 6.1.1.4'
    'O' 'O' 0.0106 0.0060
                         'International Tables Vol C Tables 4.2.6.8 and 6.1.1.4'
_computing_data_collection
;
X-AREA (Stoe & Cie, 2010)
;
_computing_cell_refinement
;
X-AREA (Stoe & Cie, 2010)
;
_computing_data_reduction
;
X-AREA (Stoe & Cie, 2010)
;
_computing_structure_solution
;
SHELXT2016 (Sheldrick, 2015a)
;
_computing_structure_refinement
;
SHELXL2016 (Sheldrick, 2015b)
;
_computing_molecular_graphics
;
XP in SHELXTL (Sheldrick, 2008)
;
_computing_publication_material
;
<i>CIFTAB</i> (Sheldrick, 2008) and Mercury (Macrae <i>et al.</i>,
2006)
;
loop_
    _atom_site_type_symbol
    _atom_site_label
    _atom_site_fract_x
    _atom_site_fract_y
    _atom_site_fract_z
    _atom_site_U_iso_or_equiv
    _atom_site_adp_type
    _atom_site_calc_flag
    _atom_site_occupancy
    _atom_site_disorder_assembly
    _atom_site_disorder_group
    O O1 0.65404(7) 0.33340(8) 0.59806(5) 0.0450(3) Uani d 1 . .
    O O2 0.71609(6) 0.37291(7) 0.52747(5) 0.0351(2) Uani d 1 . .
    O O3 0.72176(6) 0.66489(7) 0.57698(5) 0.0349(2) Uani d 1 . .
    O O4 0.54117(6) 0.42562(8) 0.68855(5) 0.0392(3) Uani d 1 . .
    O O5 0.46745(5) 0.54780(8) 0.66496(5) 0.0413(3) Uani d 1 . .
    O O6 0.61390(6) 0.72322(8) 0.60507(5) 0.0380(3) Uani d 1 . .
    O O7 0.89787(6) 0.52052(8) 0.78148(5) 0.0432(3) Uani d 1 . .
    O O8 0.88267(5) 0.69683(8) 0.82643(5) 0.0382(3) Uani d 1 . .
    C C1 0.65911(7) 0.52333(10) 0.65646(6) 0.0283(3) Uani d 1 . .
    H H1 0.653226 0.456518 0.674616 0.034 Uiso calc 1 . .
    C C2 0.68601(7) 0.50216(10) 0.59576(6) 0.0274(3) Uani d 1 . .
    C C3 0.68308(8) 0.40112(10) 0.57585(6) 0.0307(3) Uani d 1 . .
    C C4 0.75438(8) 0.43890(10) 0.49954(7) 0.0304(3) Uani d 1 . .
    C C5 0.79254(9) 0.40104(12) 0.45636(7) 0.0380(3) Uani d 1 . .
    H H5 0.791402 0.332382 0.446889 0.046 Uiso calc 1 . .
    C C6 0.83190(9) 0.46504(12) 0.42771(7) 0.0397(4) Uani d 1 . .
    H H6 0.859256 0.440327 0.398885 0.048 Uiso calc 1 . .
    C C7 0.83193(9) 0.56603(12) 0.44068(7) 0.0391(4) Uani d 1 . .
    H H7 0.858278 0.609993 0.419785 0.047 Uiso calc 1 . .
    C C8 0.79410(8) 0.60231(11) 0.48347(7) 0.0340(3) Uani d 1 . .
    H H8 0.794209 0.671288 0.491881 0.041 Uiso calc 1 . .
    C C9 0.75550(7) 0.53842(10) 0.51466(6) 0.0282(3) Uani d 1 . .
    C C10 0.71880(7) 0.57089(10) 0.56401(6) 0.0280(3) Uani d 1 . .
    C C11 0.58739(7) 0.57065(11) 0.64990(6) 0.0306(3) Uani d 1 . .
    C C12 0.53443(8) 0.51111(11) 0.66936(7) 0.0334(3) Uani d 1 . .
    C C13 0.45011(8) 0.64011(12) 0.64179(7) 0.0384(4) Uani d 1 . .
    C C14 0.38105(9) 0.66885(15) 0.63775(9) 0.0515(4) Uani d 1 . .
    H H14 0.347869 0.626144 0.651362 0.062 Uiso calc 1 . .
    C C15 0.36156(10) 0.76085(16) 0.61355(10) 0.0577(5) Uani d 1 . .
    H H15 0.314319 0.781672 0.610423 0.069 Uiso calc 1 . .
    C C16 0.40959(9) 0.82347(15) 0.59370(9) 0.0517(5) Uani d 1 . .
    H H16 0.395311 0.886758 0.577164 0.062 Uiso calc 1 . .
    C C17 0.47810(9) 0.79387(12) 0.59795(8) 0.0420(4) Uani d 1 . .
    H H17 0.511084 0.836923 0.584344 0.050 Uiso calc 1 . .
    C C18 0.49943(8) 0.70091(11) 0.62216(7) 0.0352(3) Uani d 1 . .
    C C19 0.57071(7) 0.66420(11) 0.62576(7) 0.0313(3) Uani d 1 . .
    C C20 0.71563(7) 0.57348(10) 0.70423(6) 0.0282(3) Uani d 1 . .
    C C21 0.77965(8) 0.52424(10) 0.72074(7) 0.0315(3) Uani d 1 . .
    H H21 0.785784 0.461518 0.702725 0.038 Uiso calc 1 . .
    C C22 0.83384(7) 0.56465(11) 0.76247(6) 0.0313(3) Uani d 1 . .
    C C23 0.82595(7) 0.65759(11) 0.78824(6) 0.0303(3) Uani d 1 . .
    C C24 0.76243(8) 0.70469(11) 0.77388(7) 0.0338(3) Uani d 1 . .
    H H24 0.756016 0.766884 0.792446 0.041 Uiso calc 1 . .
    C C25 0.70744(8) 0.66260(11) 0.73256(7) 0.0331(3) Uani d 1 . .
    H H25 0.663662 0.695791 0.723776 0.040 Uiso calc 1 . .
    C C26 0.90262(10) 0.41779(13) 0.76835(9) 0.0543(5) Uani d 1 . .
    H H26A 0.865134 0.382110 0.783783 0.081 Uiso calc 1 . .
    H H26B 0.948123 0.392467 0.789170 0.081 Uiso calc 1 . .
    H H26C 0.897890 0.408094 0.723074 0.081 Uiso calc 1 . .
    H H3O 0.6704(13) 0.6889(17) 0.5951(11) 0.085(7) Uiso d 1 . .
    H H8O 0.8688(10) 0.7456(14) 0.8472(9) 0.047(5) Uiso d 1 . .
    N N1 0.43844(8) 0.30039(12) 0.62696(7) 0.0470(4) Uani d 1 . .
    C C27 0.44835(9) 0.20824(14) 0.66564(9) 0.0509(5) Uani d 1 . .
    H H27A 0.431136 0.220287 0.705272 0.061 Uiso calc 1 . .
    H H27B 0.499039 0.193640 0.676315 0.061 Uiso calc 1 . .
    C C28 0.41125(13) 0.11883(15) 0.63391(11) 0.0694(6) Uani d 1 . .
    H H28A 0.360606 0.130354 0.626276 0.104 Uiso calc 1 . .
    H H28B 0.422180 0.060744 0.660876 0.104 Uiso calc 1 . .
    H H28C 0.426885 0.107345 0.593994 0.104 Uiso calc 1 . .
    C C29 0.46749(11) 0.28595(16) 0.56641(9) 0.0583(5) Uani d 1 . .
    H H29A 0.512240 0.249257 0.576127 0.070 Uiso calc 1 . .
    H H29B 0.434245 0.244931 0.537270 0.070 Uiso calc 1 . .
    C C30 0.47967(13) 0.38019(16) 0.53470(9) 0.0651(6) Uani d 1 . .
    H H30A 0.434859 0.413819 0.520966 0.098 Uiso calc 1 . .
    H H30B 0.501585 0.366045 0.498311 0.098 Uiso calc 1 . .
    H H30C 0.510589 0.422827 0.563915 0.098 Uiso calc 1 . .
    C C31 0.36666(10) 0.34013(16) 0.61423(10) 0.0604(5) Uani d 1 . .
    H H31A 0.334931 0.289439 0.591806 0.072 Uiso calc 1 . .
    H H31B 0.365407 0.398452 0.586472 0.072 Uiso calc 1 . .
    C C32 0.34037(11) 0.3698(2) 0.67264(10) 0.0723(7) Uani d 1 . .
    H H32A 0.331448 0.310448 0.695904 0.108 Uiso calc 1 . .
    H H32B 0.296877 0.407609 0.661328 0.108 Uiso calc 1 . .
    H H32C 0.375635 0.410813 0.698784 0.108 Uiso calc 1 . .
    H H1N 0.4677(11) 0.3515(15) 0.6501(10) 0.064(6) Uiso d 1 . .
loop_
    _atom_site_aniso_label
    _atom_site_aniso_U_11
    _atom_site_aniso_U_22
    _atom_site_aniso_U_33
    _atom_site_aniso_U_12
    _atom_site_aniso_U_13
    _atom_site_aniso_U_23
    O1 0.0646(8) 0.0275(5) 0.0459(6) -0.0090(5) 0.0180(6) 0.0021(5)
    O2 0.0467(6) 0.0250(5) 0.0350(5) -0.0026(4) 0.0105(5) -0.0019(4)
    O3 0.0372(6) 0.0243(5) 0.0460(6) -0.0043(4) 0.0146(5) -0.0036(4)
    O4 0.0366(6) 0.0435(6) 0.0367(5) -0.0117(5) 0.0039(4) 0.0044(5)
    O5 0.0263(5) 0.0525(7) 0.0458(6) -0.0047(5) 0.0080(5) 0.0017(5)
    O6 0.0306(6) 0.0333(5) 0.0511(6) 0.0003(4) 0.0094(5) 0.0053(5)
    O7 0.0334(6) 0.0446(6) 0.0470(6) 0.0127(5) -0.0056(5) -0.0110(5)
    O8 0.0284(6) 0.0417(6) 0.0427(6) -0.0011(5) 0.0011(5) -0.0143(5)
    C1 0.0270(7) 0.0281(7) 0.0295(7) -0.0029(5) 0.0042(5) 0.0015(5)
    C2 0.0250(7) 0.0277(6) 0.0282(6) -0.0012(5) 0.0012(5) 0.0000(5)
    C3 0.0330(8) 0.0278(7) 0.0300(7) -0.0009(6) 0.0023(6) 0.0018(5)
    C4 0.0316(7) 0.0284(7) 0.0299(7) -0.0019(6) 0.0021(6) 0.0012(5)
    C5 0.0440(9) 0.0333(8) 0.0368(8) 0.0032(7) 0.0074(7) -0.0039(6)
    C6 0.0410(9) 0.0470(9) 0.0326(8) 0.0028(7) 0.0104(7) -0.0022(6)
    C7 0.0401(9) 0.0413(9) 0.0373(8) -0.0039(7) 0.0105(7) 0.0012(6)
    C8 0.0344(8) 0.0315(7) 0.0362(7) -0.0028(6) 0.0068(6) 0.0004(6)
    C9 0.0266(7) 0.0275(6) 0.0289(7) -0.0003(5) 0.0002(5) 0.0008(5)
    C10 0.0255(7) 0.0258(6) 0.0311(7) -0.0009(5) 0.0008(5) -0.0003(5)
    C11 0.0256(7) 0.0362(7) 0.0292(7) -0.0039(6) 0.0031(5) -0.0028(6)
    C12 0.0283(7) 0.0427(8) 0.0284(7) -0.0058(6) 0.0031(6) -0.0041(6)
    C13 0.0278(8) 0.0513(9) 0.0352(8) -0.0002(7) 0.0032(6) -0.0065(7)
    C14 0.0292(8) 0.0706(12) 0.0546(10) 0.0016(8) 0.0072(7) -0.0067(9)
    C15 0.0303(9) 0.0755(13) 0.0647(12) 0.0120(9) 0.0010(8) -0.0129(10)
    C16 0.0396(10) 0.0584(11) 0.0526(10) 0.0135(9) -0.0045(8) -0.0088(8)
    C17 0.0366(9) 0.0457(9) 0.0414(8) 0.0059(7) 0.0003(7) -0.0054(7)
    C18 0.0285(8) 0.0433(8) 0.0318(7) 0.0017(6) -0.0001(6) -0.0067(6)
    C19 0.0271(7) 0.0347(7) 0.0313(7) -0.0037(6) 0.0032(6) -0.0034(6)
    C20 0.0268(7) 0.0301(7) 0.0280(6) -0.0018(6) 0.0055(5) 0.0003(5)
    C21 0.0345(8) 0.0289(7) 0.0302(7) 0.0038(6) 0.0028(6) -0.0027(5)
    C22 0.0266(7) 0.0355(7) 0.0307(7) 0.0043(6) 0.0023(5) -0.0012(6)
    C23 0.0260(7) 0.0351(7) 0.0288(7) -0.0037(6) 0.0025(5) -0.0033(6)
    C24 0.0315(8) 0.0311(7) 0.0385(8) 0.0007(6) 0.0056(6) -0.0081(6)
    C25 0.0261(7) 0.0340(7) 0.0384(8) 0.0030(6) 0.0037(6) -0.0033(6)
    C26 0.0536(11) 0.0461(10) 0.0575(11) 0.0231(9) -0.0055(9) -0.0063(8)
    N1 0.0418(8) 0.0546(8) 0.0391(7) -0.0160(7) -0.0081(6) 0.0083(6)
    C27 0.0362(9) 0.0638(12) 0.0495(10) -0.0042(8) -0.0010(8) 0.0164(9)
    C28 0.0777(15) 0.0541(12) 0.0745(14) -0.0127(11) 0.0082(12) 0.0119(10)
    C29 0.0603(12) 0.0710(13) 0.0402(9) -0.0151(10) -0.0002(8) -0.0013(9)
    C30 0.0820(15) 0.0759(14) 0.0356(9) -0.0231(12) 0.0051(9) 0.0010(9)
    C31 0.0511(11) 0.0590(12) 0.0622(12) -0.0008(9) -0.0145(9) 0.0007(10)
    C32 0.0476(12) 0.1114(19) 0.0579(12) -0.0237(12) 0.0092(10) 0.0128(12)
_geom_special_details
;
 All esds (except the esd in the dihedral angle between two l.s. planes)
 are estimated using the full covariance matrix.  The cell esds are taken
 into account individually in the estimation of esds in distances, angles
 and torsion angles; correlations between esds in cell parameters are only
 used when they are defined by crystal symmetry.  An approximate (isotropic)
 treatment of cell esds is used for estimating esds involving l.s. planes.
;
loop_
    _geom_bond_atom_site_label_1
    _geom_bond_atom_site_label_2
    _geom_bond_site_symmetry_2
    _geom_bond_distance
    _geom_bond_publ_flag
    O1 C3 . 1.2183(17) ?
    O2 C4 . 1.3692(17) ?
    O2 C3 . 1.3773(18) ?
    O3 C10 . 1.3005(16) ?
    O3 H3O . 1.18(3) ?
    O4 C12 . 1.2275(18) ?
    O5 C13 . 1.365(2) ?
    O5 C12 . 1.3789(18) ?
    O6 C19 . 1.2939(17) ?
    O6 H3O . 1.24(3) ?
    O7 C22 . 1.3745(17) ?
    O7 C26 . 1.424(2) ?
    O8 C23 . 1.3634(17) ?
    O8 H8O . 0.869(19) ?
    C1 C11 . 1.516(2) ?
    C1 C2 . 1.5277(19) ?
    C1 C20 . 1.5287(19) ?
    C1 H1 . 1.0000 ?
    C2 C10 . 1.3779(19) ?
    C2 C3 . 1.4307(19) ?
    C4 C9 . 1.384(2) ?
    C4 C5 . 1.391(2) ?
    C5 C6 . 1.374(2) ?
    C5 H5 . 0.9500 ?
    C6 C7 . 1.394(2) ?
    C6 H6 . 0.9500 ?
    C7 C8 . 1.372(2) ?
    C7 H7 . 0.9500 ?
    C8 C9 . 1.395(2) ?
    C8 H8 . 0.9500 ?
    C9 C10 . 1.455(2) ?
    C11 C19 . 1.385(2) ?
    C11 C12 . 1.427(2) ?
    C13 C14 . 1.383(2) ?
    C13 C18 . 1.385(2) ?
    C14 C15 . 1.377(3) ?
    C14 H14 . 0.9500 ?
    C15 C16 . 1.383(3) ?
    C15 H15 . 0.9500 ?
    C16 C17 . 1.376(2) ?
    C16 H16 . 0.9500 ?
    C17 C18 . 1.396(2) ?
    C17 H17 . 0.9500 ?
    C18 C19 . 1.459(2) ?
    C20 C25 . 1.375(2) ?
    C20 C21 . 1.399(2) ?
    C21 C22 . 1.375(2) ?
    C21 H21 . 0.9500 ?
    C22 C23 . 1.395(2) ?
    C23 C24 . 1.374(2) ?
    C24 C25 . 1.389(2) ?
    C24 H24 . 0.9500 ?
    C25 H25 . 0.9500 ?
    C26 H26A . 0.9800 ?
    C26 H26B . 0.9800 ?
    C26 H26C . 0.9800 ?
    N1 C31 . 1.473(2) ?
    N1 C27 . 1.496(2) ?
    N1 C29 . 1.532(3) ?
    N1 H1N . 0.98(2) ?
    C27 C28 . 1.510(3) ?
    C27 H27A . 0.9900 ?
    C27 H27B . 0.9900 ?
    C28 H28A . 0.9800 ?
    C28 H28B . 0.9800 ?
    C28 H28C . 0.9800 ?
    C29 C30 . 1.487(3) ?
    C29 H29A . 0.9900 ?
    C29 H29B . 0.9900 ?
    C30 H30A . 0.9800 ?
    C30 H30B . 0.9800 ?
    C30 H30C . 0.9800 ?
    C31 C32 . 1.503(3) ?
    C31 H31A . 0.9900 ?
    C31 H31B . 0.9900 ?
    C32 H32A . 0.9800 ?
    C32 H32B . 0.9800 ?
    C32 H32C . 0.9800 ?
loop_
    _geom_angle_atom_site_label_1
    _geom_angle_atom_site_label_2
    _geom_angle_atom_site_label_3
    _geom_angle_site_symmetry_1
    _geom_angle_site_symmetry_3
    _geom_angle
    _geom_angle_publ_flag
    C4 O2 C3 . . 121.30(11) ?
    C10 O3 H3O . . 109.5(11) ?
    C13 O5 C12 . . 121.49(12) ?
    C19 O6 H3O . . 118.4(11) ?
    C22 O7 C26 . . 116.76(13) ?
    C23 O8 H8O . . 108.6(12) ?
    C11 C1 C2 . . 116.48(12) ?
    C11 C1 C20 . . 114.44(12) ?
    C2 C1 C20 . . 110.79(11) ?
    C11 C1 H1 . . 104.5 ?
    C2 C1 H1 . . 104.5 ?
    C20 C1 H1 . . 104.5 ?
    C10 C2 C3 . . 119.32(13) ?
    C10 C2 C1 . . 124.31(12) ?
    C3 C2 C1 . . 115.99(12) ?
    O1 C3 O2 . . 113.83(12) ?
    O1 C3 C2 . . 126.45(14) ?
    O2 C3 C2 . . 119.72(12) ?
    O2 C4 C9 . . 121.00(13) ?
    O2 C4 C5 . . 117.01(12) ?
    C9 C4 C5 . . 121.98(14) ?
    C6 C5 C4 . . 118.58(14) ?
    C6 C5 H5 . . 120.7 ?
    C4 C5 H5 . . 120.7 ?
    C5 C6 C7 . . 120.38(15) ?
    C5 C6 H6 . . 119.8 ?
    C7 C6 H6 . . 119.8 ?
    C8 C7 C6 . . 120.37(15) ?
    C8 C7 H7 . . 119.8 ?
    C6 C7 H7 . . 119.8 ?
    C7 C8 C9 . . 120.32(14) ?
    C7 C8 H8 . . 119.8 ?
    C9 C8 H8 . . 119.8 ?
    C4 C9 C8 . . 118.30(14) ?
    C4 C9 C10 . . 118.59(13) ?
    C8 C9 C10 . . 123.06(13) ?
    O3 C10 C2 . . 123.86(13) ?
    O3 C10 C9 . . 116.45(12) ?
    C2 C10 C9 . . 119.63(12) ?
    C19 C11 C12 . . 119.64(13) ?
    C19 C11 C1 . . 124.77(13) ?
    C12 C11 C1 . . 115.57(13) ?
    O4 C12 O5 . . 113.87(13) ?
    O4 C12 C11 . . 126.33(14) ?
    O5 C12 C11 . . 119.74(13) ?
    O5 C13 C14 . . 116.94(15) ?
    O5 C13 C18 . . 121.14(14) ?
    C14 C13 C18 . . 121.90(16) ?
    C15 C14 C13 . . 118.40(18) ?
    C15 C14 H14 . . 120.8 ?
    C13 C14 H14 . . 120.8 ?
    C14 C15 C16 . . 121.12(17) ?
    C14 C15 H15 . . 119.4 ?
    C16 C15 H15 . . 119.4 ?
    C17 C16 C15 . . 119.84(18) ?
    C17 C16 H16 . . 120.1 ?
    C15 C16 H16 . . 120.1 ?
    C16 C17 C18 . . 120.38(18) ?
    C16 C17 H17 . . 119.8 ?
    C18 C17 H17 . . 119.8 ?
    C13 C18 C17 . . 118.36(15) ?
    C13 C18 C19 . . 118.82(14) ?
    C17 C18 C19 . . 122.80(15) ?
    O6 C19 C11 . . 124.88(13) ?
    O6 C19 C18 . . 115.97(13) ?
    C11 C19 C18 . . 119.14(13) ?
    C25 C20 C21 . . 118.02(13) ?
    C25 C20 C1 . . 124.51(13) ?
    C21 C20 C1 . . 117.47(12) ?
    C22 C21 C20 . . 121.43(13) ?
    C22 C21 H21 . . 119.3 ?
    C20 C21 H21 . . 119.3 ?
    O7 C22 C21 . . 124.85(13) ?
    O7 C22 C23 . . 115.34(12) ?
    C21 C22 C23 . . 119.80(13) ?
    O8 C23 C24 . . 123.63(13) ?
    O8 C23 C22 . . 117.41(13) ?
    C24 C23 C22 . . 118.96(13) ?
    C23 C24 C25 . . 120.88(13) ?
    C23 C24 H24 . . 119.6 ?
    C25 C24 H24 . . 119.6 ?
    C20 C25 C24 . . 120.78(13) ?
    C20 C25 H25 . . 119.6 ?
    C24 C25 H25 . . 119.6 ?
    O7 C26 H26A . . 109.5 ?
    O7 C26 H26B . . 109.5 ?
    H26A C26 H26B . . 109.5 ?
    O7 C26 H26C . . 109.5 ?
    H26A C26 H26C . . 109.5 ?
    H26B C26 H26C . . 109.5 ?
    C31 N1 C27 . . 115.64(15) ?
    C31 N1 C29 . . 111.38(15) ?
    C27 N1 C29 . . 110.21(15) ?
    C31 N1 H1N . . 106.5(12) ?
    C27 N1 H1N . . 107.2(12) ?
    C29 N1 H1N . . 105.2(12) ?
    N1 C27 C28 . . 114.01(15) ?
    N1 C27 H27A . . 108.8 ?
    C28 C27 H27A . . 108.8 ?
    N1 C27 H27B . . 108.8 ?
    C28 C27 H27B . . 108.8 ?
    H27A C27 H27B . . 107.6 ?
    C27 C28 H28A . . 109.5 ?
    C27 C28 H28B . . 109.5 ?
    H28A C28 H28B . . 109.5 ?
    C27 C28 H28C . . 109.5 ?
    H28A C28 H28C . . 109.5 ?
    H28B C28 H28C . . 109.5 ?
    C30 C29 N1 . . 113.64(17) ?
    C30 C29 H29A . . 108.8 ?
    N1 C29 H29A . . 108.8 ?
    C30 C29 H29B . . 108.8 ?
    N1 C29 H29B . . 108.8 ?
    H29A C29 H29B . . 107.7 ?
    C29 C30 H30A . . 109.5 ?
    C29 C30 H30B . . 109.5 ?
    H30A C30 H30B . . 109.5 ?
    C29 C30 H30C . . 109.5 ?
    H30A C30 H30C . . 109.5 ?
    H30B C30 H30C . . 109.5 ?
    N1 C31 C32 . . 112.94(17) ?
    N1 C31 H31A . . 109.0 ?
    C32 C31 H31A . . 109.0 ?
    N1 C31 H31B . . 109.0 ?
    C32 C31 H31B . . 109.0 ?
    H31A C31 H31B . . 107.8 ?
    C31 C32 H32A . . 109.5 ?
    C31 C32 H32B . . 109.5 ?
    H32A C32 H32B . . 109.5 ?
    C31 C32 H32C . . 109.5 ?
    H32A C32 H32C . . 109.5 ?
    H32B C32 H32C . . 109.5 ?
loop_
    _geom_hbond_atom_site_label_D
    _geom_hbond_atom_site_label_H
    _geom_hbond_atom_site_label_A
    _geom_hbond_site_symmetry_A
    _geom_hbond_distance_DH
    _geom_hbond_distance_HA
    _geom_hbond_distance_DA
    _geom_hbond_angle_DHA
    O3 H3O O6 . 1.18(3) 1.24(3) 2.4139(15) 169(2)
    O8 H8O O1 4_656 0.869(19) 1.789(19) 2.6488(16) 170.0(18)
    C27 H27B O8 4_646 0.99 2.31 3.257(2) 160.5
    N1 H1N O4 . 0.98(2) 1.82(2) 2.7727(19) 164.5(18)
_shelx_hkl_file
;
  -4   0   0    1.44    2.16   0
   4   0   0    1.30    2.12   0
   6   0   0    4.07    2.28   0
  -6   0   0    3.70    2.26   0
  -8   0   0    6.01    1.93   0
   8   0   0    7.07    1.81   0
  10   0   0    0.35    2.11   0
 -10   0   0   -0.47    2.08   0
  12   0   0  105.08    3.31   0
 -12   0   0  103.68    3.23   0
  14   0   0   47.70    2.77   0
 -14   0   0   47.99    2.45   0
  16   0   0  184.16    4.28   0
 -16   0   0  188.89    4.14   0
 -18   0   0   75.85    3.55   0
  18   0   0   77.27    3.54   0
 -20   0   0    3.60    2.72   0
  20   0   0    1.34    3.01   0
  22   0   0    2.85    2.94   0
 -22   0   0    1.22    3.07   0
  24   0   0   42.76    4.06   0
 -24   0   0   11.15    4.29   0
  26   0   0    1.94    4.42   0
 -26   0   0   -0.01    4.23   0
  -3   1   0  476.48   16.82   0
  -3  -1   0  490.18    9.13   0
   3   1   0  503.47    9.25   0
   3  -1   0  481.52   16.50   0
   5  -1   0  999.79   15.11   0
   5   1   0 1003.04   10.79   0
  -5   1   0 1030.90   15.58   0
  -5  -1   0 1048.48   10.82   0
  -7  -1   0   -0.26    1.58   0
   7   1   0    0.22    1.61   0
  -7   1   0    0.30    2.18   0
   7  -1   0    0.52    2.15   0
  -9  -1   0  140.73    3.48   0
   9   1   0  142.80    3.54   0
  -9   1   0  142.64    4.51   0
   9  -1   0  137.59    4.39   0
 -11  -1   0  447.47    5.48   0
  11  -1   0  414.00    6.31   0
 -11   1   0  422.93    6.43   0
  11   1   0  427.22    5.64   0
  13   1   0   40.65    2.65   0
 -13  -1   0   38.61    2.23   0
  13  -1   0   34.18    2.62   0
 -13   1   0   36.51    2.68   0
  15   1   0   12.38    2.30   0
 -15  -1   0   14.23    2.34   0
 -15   1   0   12.10    2.33   0
  15  -1   0   11.02    2.45   0
 -17   1   0   46.47    3.24   0
 -17  -1   0   47.22    2.94   0
  17  -1   0   43.44    3.39   0
  17   1   0   46.67    2.97   0
 -19   1   0    6.34    2.87   0
 -19  -1   0    5.58    2.41   0
  19  -1   0    6.12    2.99   0
  19   1   0    9.20    2.75   0
  21   1   0    0.21    3.17   0
 -21   1   0    2.56    3.27   0
 -21  -1   0    1.97    2.58   0
  21  -1   0    2.54    3.10   0
 -23  -1   0    9.26    3.19   0
  23  -1   0   11.36    3.37   0
  23   1   0   10.01    3.22   0
 -23   1   0    8.39    3.34   0
  25   1   0    1.65    3.68   0
 -25  -1   0   -1.55    3.35   0
  25  -1   0    1.09    4.21   0
  -2   2   0 1321.10   23.33   0
  -2  -2   0 1170.84   12.76   0
   2   2   0 1234.93   13.17   0
  -2   2   0 1207.85   12.95   0
   4   2   0  270.73    5.56   0
  -4   2   0  238.04   15.36   0
  -4  -2   0  257.45    5.41   0
  -6  -2   0    9.35    1.85   0
   6  -2   0    9.16    3.14   0
   6   2   0   11.97    2.06   0
  -6   2   0    9.70    3.30   0
  -8  -2   0  401.32    5.42   0
   8  -2   0  404.01    8.64   0
  -8   2   0  428.16    9.01   0
   8   2   0  413.20    5.38   0
  10  -2   0    0.39    2.00   0
 -10  -2   0    0.40    1.85   0
 -10   2   0    1.58    2.32   0
  10   2   0    0.68    1.88   0
  12  -2   0   70.31    3.46   0
  12   2   0   73.27    3.01   0
 -12  -2   0   72.14    2.85   0
 -12   2   0   72.78    3.58   0
  14  -2   0  149.51    4.41   0
 -14   2   0  155.46    4.30   0
  14   2   0  155.86    3.35   0
 -14  -2   0  154.73    3.54   0
 -16   2   0  218.02    5.30   0
  16  -2   0  219.74    5.34   0
  16   2   0  216.24    3.99   0
 -16  -2   0  212.31    3.85   0
 -18   2   0   14.01    3.00   0
  18   2   0   12.14    2.32   0
  18  -2   0   11.63    3.07   0
 -18  -2   0   12.80    2.28   0
 -20   2   0   -0.13    3.01   0
  20   2   0   -0.90    2.43   0
 -20  -2   0    1.04    2.65   0
  20  -2   0    2.21    3.36   0
  22  -2   0    0.42    3.45   0
 -22  -2   0   -1.41    3.39   0
 -22   2   0   -0.22    3.39   0
  22   2   0    0.57    2.83   0
  24  -2   0    6.60    4.25   0
  24   2   0    9.32    3.93   0
 -24  -2   0    0.76    3.79   0
  26  -2   0    0.89    5.13   0
 -26  -2   0   -1.96    3.94   0
 -26   2   0    0.91    3.22   0
  26   2   0   -0.77    4.04   0
   1   3   0  302.97    6.27   0
  -1  -3   0  332.46    6.96   0
  -1   3   0  310.73    7.44   0
  -1   3   0  315.75    6.35   0
  -1  -3   0  299.71    6.09   0
   1  -3   0  302.38    6.14   0
   3  -3   0  582.75   12.93   0
  -3  -3   0  535.85    7.13   0
   3   3   0  570.14    7.43   0
  -3   3   0  575.72   13.25   0
  -3   3   0  545.94    7.22   0
  -5  -3   0   12.07    1.96   0
  -5   3   0   12.71    1.80   0
   5   3   0   15.70    2.05   0
  -5   3   0   12.71    6.41   0
  -5   3   0   16.15    7.03   0
  -7  -3   0   25.77    2.16   0
  -7   3   0   25.34    6.29   0
   7   3   0   25.01    2.10   0
   9   3   0   96.98    2.94   0
  -9  -3   0   86.57    2.78   0
  -9   3   0   95.62    5.88   0
   9  -3   0   92.18    5.65   0
  11  -3   0   89.19    4.81   0
 -11   3   0   88.49    4.90   0
 -11  -3   0   91.36    2.81   0
  11   3   0   92.49    2.91   0
  13  -3   0  168.36    5.48   0
  13   3   0  175.56    3.47   0
 -13  -3   0  163.58    3.30   0
 -13   3   0  173.15    5.44   0
 -15  -3   0   23.97    2.19   0
  15   3   0   20.74    2.17   0
  15  -3   0   24.68    3.41   0
 -15   3   0   24.70    3.40   0
 -17  -3   0   24.18    2.32   0
 -17   3   0   22.67    3.77   0
  17   3   0   18.47    2.25   0
  17  -3   0   21.22    3.73   0
  19  -3   0   68.41    4.75   0
 -19   3   0   69.52    4.60   0
 -19  -3   0   68.09    2.89   0
  19   3   0   63.73    3.38   0
  21   3   0   10.44    3.11   0
  21  -3   0    6.91    4.02   0
 -21  -3   0    6.74    3.04   0
 -23  -3   0   -0.50    3.25   0
 -23   3   0    0.05    2.68   0
  23   3   0   -2.20    3.71   0
  23  -3   0   -0.38    4.55   0
  25  -3   0   -0.63    6.60   0
 -25  -3   0   -1.35    3.67   0
 -25   3   0    0.80    3.05   0
  25   3   0    0.77    3.79   0
   0   4   0  322.20    6.10   0
   0   4   0  328.53    5.85   0
   0  -4   0  295.24    5.68   0
   0  -4   0  313.25    5.75   0
  -2  -4   0  293.88    5.71   0
   2   4   0  274.80    5.11   0
  -2  -4   0  254.17    4.79   0
   2  -4   0  255.19    4.82   0
  -2   4   0  271.50    5.10   0
  -2   4   0  273.79    6.81   0
  -4  -4   0    4.84    1.72   0
  -4   4   0    3.85    2.65   0
   4   4   0    4.23    1.81   0
  -4   4   0    4.00    1.79   0
  -6   4   0    2.24    1.82   0
   6   4   0    3.55    1.90   0
  -6  -4   0    2.00    1.84   0
  -8   4   0  285.39    4.03   0
  -8  -4   0  298.66    4.25   0
   8   4   0  297.79    4.28   0
  10   4   0   62.66    2.50   0
 -10  -4   0   62.01    2.44   0
 -12  -4   0   15.08    2.03   0
  12   4   0   14.12    2.07   0
 -14  -4   0  213.11    3.42   0
  14   4   0  203.45    3.53   0
  14  -4   0  214.82    9.07   0
  16  -4   0   18.13    4.59   0
  16   4   0   18.77    2.21   0
 -16  -4   0   22.32    2.13   0
  18  -4   0    1.87    4.74   0
 -18  -4   0    0.65    2.49   0
  18   4   0    2.12    2.20   0
  20  -4   0   -0.55    6.17   0
 -20   4   0    1.40    2.35   0
  20   4   0   -1.47    3.01   0
 -20  -4   0   -0.09    2.89   0
  22   4   0    1.02    3.18   0
 -22   4   0   -0.61    2.34   0
 -22  -4   0    2.49    2.74   0
  24   4   0   16.05    3.80   0
 -24  -4   0   13.55    3.65   0
 -24   4   0   11.16    2.99   0
  -1  -5   0   14.54    1.86   0
   1  -5   0   12.65    1.89   0
   1   5   0   14.57    2.09   0
   1  -5   0   13.69    1.81   0
  -1   5   0   15.17    2.09   0
  -1  -5   0   13.38    1.85   0
  -1   5   0   15.34    1.94   0
  -3  -5   0   60.62    2.49   0
   3  -5   0   58.41    2.48   0
   3   5   0   63.86    2.63   0
  -3   5   0   62.49    3.59   0
  -3   5   0   61.92    2.55   0
  -5   5   0    0.32    2.93   0
  -5   5   0   -0.73    1.72   0
  -5  -5   0   -0.04    1.81   0
   5   5   0   -1.30    1.90   0
   7   5   0   51.01    2.49   0
  -7   5   0   49.90    2.26   0
  -7  -5   0   47.62    2.41   0
   9   5   0   84.11    2.70   0
  -9   5   0   80.59    2.53   0
  -9  -5   0   79.22    2.62   0
 -11  -5   0   36.94    2.20   0
  11   5   0   37.93    2.24   0
 -11   5   0   35.79    2.16   0
 -13  -5   0    1.15    1.84   0
  13   5   0    1.98    1.89   0
 -13   5   0    1.40    1.92   0
  15   5   0   39.75    2.62   0
 -15   5   0   37.96    2.24   0
 -15  -5   0   38.97    2.33   0
 -17   5   0    3.48    2.05   0
  17   5   0    7.68    2.35   0
 -17  -5   0    7.06    2.54   0
 -19   5   0    8.11    2.30   0
  19   5   0    7.27    2.92   0
 -19  -5   0    5.24    2.48   0
  21   5   0    3.08    2.80   0
 -21  -5   0    6.03    2.64   0
 -21   5   0    1.54    2.43   0
 -23  -5   0   -1.12    3.46   0
  23   5   0    2.90    3.09   0
 -23   5   0    6.75    2.77   0
  25   5   0    7.26    4.10   0
 -25   5   0   12.65    3.41   0
 -25  -5   0    1.30    3.57   0
   0   6   0  105.77    3.58   0
   0  -6   0   99.04    3.26   0
   0  -6   0   96.55    3.03   0
   0   6   0  108.05    3.13   0
  -2  -6   0    3.74    2.07   0
   2  -6   0    4.07    1.98   0
  -2   6   0    5.18    1.72   0
   2   6   0    4.93    1.97   0
  -2   6   0    5.91    2.30   0
  -2  -6   0    4.95    1.80   0
  -4  -6   0   61.82    2.48   0
   4  -6   0   62.63    2.45   0
  -4   6   0   65.54    3.55   0
   4   6   0   67.96    2.65   0
  -4   6   0   61.15    2.48   0
  -6   6   0   15.66    3.16   0
   6   6   0   16.49    2.01   0
  -6  -6   0   19.49    2.09   0
  -6   6   0   16.90    1.97   0
   8   6   0    4.95    1.90   0
  -8  -6   0    1.40    1.92   0
  -8   6   0    3.02    1.71   0
 -10   6   0    0.74    2.03   0
  10   6   0    1.46    1.94   0
 -10  -6   0    1.21    1.85   0
 -12   6   0    6.02    2.02   0
 -12  -6   0    3.58    1.83   0
  12   6   0    5.79    1.80   0
 -14   6   0    7.32    1.99   0
  14   6   0    9.48    2.21   0
 -14  -6   0    6.25    2.16   0
 -16  -6   0    3.85    2.13   0
 -16   6   0    4.06    2.16   0
  16   6   0    6.92    2.53   0
  18   6   0   10.64    2.53   0
 -18   6   0    7.26    2.30   0
 -18  -6   0    5.81    2.42   0
 -20   6   0    4.86    2.51   0
 -20  -6   0    4.69    2.65   0
  20   6   0    5.40    2.77   0
 -22  -6   0    1.48    2.80   0
  22   6   0    2.23    2.88   0
 -22   6   0    0.12    2.44   0
 -24  -6   0    0.76    3.22   0
 -24   6   0    4.22    3.04   0
  24   6   0    5.77    3.73   0
  -1   7   0   15.71    2.29   0
  -1  -7   0   18.57    2.06   0
   1  -7   0   15.22    1.95   0
   1   7   0   21.25    2.29   0
  -1   7   0   17.91    2.40   0
  -1  -7   0   16.69    2.18   0
   1  -7   0   16.86    2.30   0
   3   7   0  296.18    4.38   0
  -3  -7   0  301.61    4.75   0
  -3  -7   0  286.50    4.17   0
  -3   7   0  285.72    5.37   0
   3  -7   0  273.77    4.13   0
  -3   7   0  288.64    4.27   0
  -5   7   0   77.94    3.61   0
   5   7   0   79.86    2.77   0
  -5  -7   0   77.56    2.59   0
  -5   7   0   82.36    2.63   0
   5  -7   0   82.14    3.55   0
   7   7   0   13.64    2.07   0
  -7   7   0   14.93    3.10   0
  -7  -7   0   16.80    1.96   0
  -7   7   0   15.97    1.94   0
  -9   7   0   38.69    2.25   0
  -9  -7   0   31.29    2.20   0
   9   7   0   32.90    2.27   0
 -11  -7   0   22.57    2.17   0
  11   7   0   24.35    2.26   0
 -11   7   0   25.38    2.14   0
 -13   7   0   10.86    2.03   0
 -13  -7   0   11.59    2.12   0
  13   7   0   10.88    2.16   0
 -15   7   0    0.06    2.08   0
  15   7   0   -0.54    2.20   0
 -15  -7   0   -0.78    2.13   0
 -17   7   0   -0.11    2.16   0
 -17  -7   0    1.25    2.18   0
  17   7   0    3.00    2.25   0
  19   7   0    2.12    2.65   0
 -19   7   0    3.32    2.46   0
 -19  -7   0    1.62    2.47   0
 -21   7   0   -0.13    2.67   0
 -21  -7   0    1.82    2.84   0
  21   7   0    0.23    2.99   0
 -23   7   0   13.58    2.94   0
  23   7   0    3.22    3.34   0
 -23  -7   0   -3.11    3.36   0
   0  -8   0  567.29    5.93   0
   0   8   0  593.59    5.96   0
   0  -8   0  565.88    6.01   0
   0   8   0  596.38    6.34   0
   2  -8   0    3.31    1.99   0
   2  -8   0    4.62    1.85   0
  -2  -8   0    5.15    1.88   0
  -2   8   0    3.83    1.87   0
  -2   8   0    3.11    2.12   0
   2   8   0    4.05    2.07   0
  -2  -8   0    4.02    1.90   0
   4   8   0   26.51    2.24   0
  -4  -8   0   26.45    1.99   0
  -4   8   0   27.07    2.18   0
   4  -8   0   25.84    2.12   0
  -4   8   0   27.13    2.83   0
  -4  -8   0   29.99    2.48   0
  -6   8   0   38.12    2.96   0
  -6  -8   0   41.47    2.28   0
   6   8   0   40.03    2.40   0
  -6   8   0   45.01    2.31   0
  -6  -8   0   47.19    2.35   0
  -8   8   0    9.39    3.21   0
  -8   8   0    8.76    1.92   0
  -8  -8   0   11.95    2.06   0
   8   8   0    9.10    2.09   0
  -8   8   0    9.15    3.27   0
  10   8   0   25.03    2.20   0
 -10   8   0   23.23    2.21   0
 -10  -8   0   22.42    2.28   0
 -12   8   0   31.05    2.14   0
  12   8   0   30.25    2.24   0
 -12  -8   0   31.24    2.19   0
 -14   8   0    3.69    2.17   0
 -14  -8   0    2.97    2.20   0
  14   8   0    3.24    2.11   0
 -16  -8   0   -0.69    2.24   0
 -16   8   0   -1.79    2.21   0
  16   8   0    1.40    2.38   0
 -18   8   0    5.18    2.44   0
  18   8   0    4.93    2.64   0
 -18  -8   0    4.44    2.54   0
  20   8   0    3.30    2.76   0
 -20   8   0    1.19    2.54   0
 -20  -8   0    5.40    2.74   0
 -22  -8   0   -0.36    3.02   0
  22   8   0   -1.12    3.23   0
 -22   8   0    3.25    2.82   0
  -1   9   0   38.70    2.33   0
   1  -9   0   38.08    2.28   0
  -1  -9   0   34.99    2.32   0
  -1   9   0   37.40    2.68   0
   1   9   0   35.14    2.49   0
  -1  -9   0   37.73    2.22   0
   1  -9   0   35.31    2.32   0
   3  -9   0   -0.02    1.89   0
   3  -9   0    1.41    1.76   0
  -3   9   0    0.18    2.13   0
  -3   9   0    0.92    1.88   0
  -3  -9   0    0.57    1.89   0
  -3  -9   0   -0.31    2.14   0
   3   9   0    0.87    2.05   0
   5   9   0   12.34    2.14   0
  -5   9   0    8.71    1.92   0
  -5   9   0    9.07    2.28   0
  -5  -9   0   11.12    1.89   0
  -5  -9   0    8.55    1.93   0
  -7   9   0   92.40    2.65   0
  -7   9   0   79.96    4.08   0
  -7  -9   0   82.84    2.84   0
  -7  -9   0   95.67    2.90   0
   7   9   0   89.43    2.90   0
  -9   9   0  103.20    2.83   0
  -9  -9   0  106.50    2.81   0
  -9   9   0  102.71    6.64   0
   9   9   0  112.31    2.94   0
  -9   9   0   98.33    6.71   0
 -11   9   0  174.70    3.26   0
 -11  -9   0  167.41    3.37   0
  11   9   0  176.77    3.45   0
 -13   9   0    5.25    2.28   0
 -13  -9   0    7.17    2.03   0
  13   9   0    5.96    2.24   0
 -15   9   0   34.56    2.63   0
 -15  -9   0   30.38    2.45   0
  15   9   0   30.23    2.50   0
  17   9   0   53.29    2.86   0
 -17  -9   0   55.20    2.74   0
 -17   9   0   56.06    2.88   0
 -19   9   0    6.00    2.68   0
  19   9   0    4.93    2.93   0
 -19  -9   0    4.44    2.76   0
  21   9   0   -1.52    3.44   0
 -21  -9   0    3.80    3.20   0
 -21   9   0    3.08    2.96   0
 -23   9   0   -1.59    3.05   0
  23   9   0    1.61    3.62   0
 -23  -9   0   -1.41    3.86   0
   0  10   0    4.11    2.01   0
   0 -10   0    3.04    2.31   0
   0 -10   0    4.92    1.84   0
  -2  10   0   47.25    2.78   0
   2 -10   0   53.59    2.65   0
   2  10   0   51.93    2.55   0
   2 -10   0   50.36    2.49   0
  -2  10   0   50.96    2.40   0
  -2 -10   0   52.42    2.66   0
  -2 -10   0   50.48    2.75   0
  -4  10   0    1.69    2.15   0
   4  10   0    1.09    1.98   0
   4 -10   0    0.27    2.13   0
  -4 -10   0    0.56    2.13   0
  -4 -10   0    0.55    1.73   0
  -4  10   0   -0.78    1.81   0
  -6  10   0   -0.51    2.59   0
  -6 -10   0   -0.02    2.34   0
   6  10   0   -0.68    2.17   0
  -6 -10   0   -0.61    2.01   0
  -6  10   0   -0.21    1.89   0
  -8 -10   0    5.43    2.45   0
  -8  10   0    6.65    2.21   0
  -8  10   0    5.60    3.22   0
  -8 -10   0    5.77    2.07   0
   8  10   0    4.93    2.21   0
 -10 -10   0   98.68    2.98   0
 -10  10   0  101.63    2.85   0
  10  10   0   98.05    3.09   0
 -12 -10   0   27.41    2.54   0
 -12  10   0   22.75    2.43   0
  12  10   0   24.98    2.57   0
 -14  10   0    6.28    2.24   0
 -14 -10   0    8.93    2.48   0
  14  10   0    6.75    2.29   0
 -16 -10   0   18.05    2.66   0
  16  10   0   18.91    2.72   0
 -16  10   0   16.06    2.62   0
  18  10   0    2.26    2.71   0
 -18  10   0    3.28    2.71   0
 -18 -10   0   -0.05    2.61   0
 -20 -10   0    4.19    3.01   0
  20  10   0    4.18    3.18   0
 -20  10   0    3.69    2.73   0
 -22 -10   0    2.49    3.23   0
 -22  10   0    0.32    3.03   0
  22  10   0    0.25    3.32   0
   1 -11   0    2.99    2.17   0
  -1  11   0    5.57    2.01   0
  -1 -11   0    4.56    1.83   0
   1 -11   0    3.74    2.25   0
   1  11   0    2.16    2.06   0
  -1 -11   0    3.49    1.95   0
  -3  11   0   13.61    2.62   0
   3  11   0   14.59    2.36   0
  -3 -11   0   13.97    2.48   0
  -3 -11   0   16.15    2.20   0
  -3  11   0   11.26    2.04   0
   3 -11   0   12.76    2.06   0
   3 -11   0   14.59    2.11   0
   5  11   0   20.65    2.38   0
  -5  11   0   24.09    2.31   0
  -5 -11   0   25.13    2.31   0
  -5  11   0   21.78    2.81   0
  -5 -11   0   24.90    2.34   0
  -7  11   0    0.21    2.76   0
  -7 -11   0    0.71    2.51   0
   7  11   0    2.55    2.23   0
  -7 -11   0    2.97    2.08   0
  -7  11   0   -2.94    2.45   0
   9  11   0   69.74    2.92   0
  -9  11   0   67.07    4.89   0
  -9 -11   0   69.90    3.06   0
  -9  11   0   64.60    4.71   0
  -9 -11   0   65.02    2.85   0
  -9  11   0   65.41    2.54   0
 -11 -11   0    4.04    2.30   0
 -11 -11   0    1.84    2.13   0
  11  11   0    1.64    2.52   0
 -11  11   0    3.57    2.14   0
  13  11   0   14.49    2.55   0
 -13  11   0   11.18    2.35   0
 -13 -11   0   17.95    2.46   0
 -15  11   0   -2.27    2.62   0
  15  11   0    0.58    2.67   0
 -15 -11   0    0.22    2.65   0
 -17 -11   0    9.28    2.52   0
 -17  11   0    7.91    2.70   0
  17  11   0    4.51    2.63   0
 -19 -11   0   12.46    3.01   0
 -19  11   0   10.67    2.86   0
  19  11   0   11.91    3.24   0
 -21  11   0    1.21    3.28   0
  21  11   0    0.76    3.60   0
 -21 -11   0    1.64    3.34   0
   0  12   0    8.63    2.49   0
   0 -12   0    7.89    2.30   0
   0 -12   0    8.66    1.92   0
  -2  12   0   43.84    2.54   0
  -2 -12   0   39.30    2.83   0
   2 -12   0   42.89    2.49   0
  -2 -12   0   39.54    2.33   0
   2  12   0   33.59    2.38   0
  -2  12   0   36.62    2.58   0
   2 -12   0   37.70    2.41   0
  -4  12   0   51.60    2.44   0
  -4 -12   0   52.53    2.61   0
   4  12   0   49.93    2.70   0
  -4  12   0   44.44    3.19   0
  -4 -12   0   46.04    2.94   0
   6  12   0    1.10    2.47   0
  -6  12   0    3.73    2.42   0
  -6 -12   0    2.39    2.29   0
  -6  12   0    1.21    3.08   0
  -6 -12   0    2.42    2.43   0
  -8  12   0   54.07    2.61   0
  -8  12   0   53.89    4.08   0
   8  12   0   57.52    2.79   0
  -8 -12   0   54.89    2.82   0
  -8 -12   0   61.76    3.46   0
 -10  12   0   15.07    4.97   0
 -10  12   0   16.26    2.28   0
 -10 -12   0   15.71    2.80   0
  10  12   0   14.29    2.54   0
 -10  12   0   15.30    5.09   0
 -10 -12   0   13.57    2.57   0
 -12  12   0    5.06    2.00   0
 -12 -12   0    3.50    2.26   0
  12  12   0    2.78    2.49   0
 -12 -12   0    4.45    2.97   0
  14  12   0    6.96    2.98   0
 -14  12   0   15.34    2.48   0
 -14 -12   0   12.62    2.46   0
 -16 -12   0    7.54    2.60   0
  16  12   0    2.20    3.08   0
 -16  12   0    4.80    2.81   0
  18  12   0    0.89    3.28   0
 -18 -12   0    2.25    2.99   0
 -18  12   0    2.65    3.07   0
  20  12   0    4.33    3.69   0
 -20  12   0    2.17    3.41   0
 -20 -12   0    1.02    3.47   0
  -1  13   0   33.80    2.63   0
  -1 -13   0   37.44    2.55   0
   1  13   0   33.98    2.60   0
   1 -13   0   32.73    2.80   0
   1 -13   0   34.24    2.46   0
  -1 -13   0   33.62    2.49   0
   3 -13   0   21.56    2.66   0
  -3 -13   0   22.49    2.46   0
  -3  13   0   21.44    2.59   0
  -3 -13   0   24.08    2.49   0
  -3  13   0   27.80    2.39   0
   3 -13   0   27.13    2.87   0
   3  13   0   22.95    2.60   0
  -5 -13   0   -0.09    2.27   0
  -5 -13   0   -0.26    2.17   0
  -5  13   0   -0.31    2.94   0
   5  13   0    0.35    2.22   0
  -5  13   0    1.23    2.34   0
  -7 -13   0   58.44    3.12   0
  -7  13   0   51.24    3.67   0
  -7  13   0   50.48    2.78   0
   7  13   0   50.26    2.88   0
  -7 -13   0   50.57    2.72   0
   9  13   0   37.66    2.89   0
  -9  13   0   41.98    4.43   0
  -9 -13   0   39.40    2.72   0
  -9  13   0   44.31    2.78   0
  -9 -13   0   46.24    3.22   0
 -11 -13   0   28.64    3.30   0
  11  13   0   19.54    2.59   0
 -11 -13   0   26.67    2.66   0
 -11  13   0   25.07    2.76   0
 -13 -13   0    5.32    3.12   0
 -13 -13   0    4.45    2.51   0
 -13  13   0    5.09    2.46   0
  13  13   0    0.83    2.87   0
 -15  13   0    0.11    2.81   0
  15  13   0   -2.42    2.94   0
 -15 -13   0   -0.92    2.93   0
 -15 -13   0    0.32    2.83   0
 -17  13   0    3.25    2.81   0
  17  13   0   -0.06    3.00   0
 -17 -13   0    1.76    2.97   0
 -17 -13   0    1.19    2.79   0
   0  14   0   12.03    2.98   0
   0 -14   0   14.25    2.85   0
   0 -14   0   15.02    2.63   0
   2 -14   0   11.05    2.60   0
  -2 -14   0   10.97    2.52   0
   2  14   0   13.37    2.67   0
  -2  14   0    8.78    2.95   0
  -2 -14   0   12.02    2.48   0
   2 -14   0   10.74    2.93   0
  -4  14   0    0.88    2.23   0
   4 -14   0    3.71    2.59   0
   4  14   0    4.82    2.69   0
  -4  14   0    2.93    2.49   0
  -4 -14   0    6.12    2.90   0
  -4 -14   0    3.62    2.49   0
   6  14   0    1.78    2.53   0
  -6  14   0    0.49    2.99   0
  -6 -14   0    0.61    2.39   0
  -6  14   0    3.02    2.45   0
  -6 -14   0    2.30    2.16   0
  -8 -14   0   -0.68    2.36   0
  -8  14   0    0.38    2.45   0
  -8  14   0    0.10    3.20   0
   8  14   0   -1.71    2.43   0
  -8 -14   0    0.97    2.96   0
 -10 -14   0    2.69    2.47   0
 -10  14   0    6.16    2.56   0
 -10  14   0    2.42    5.12   0
 -10 -14   0    1.02    3.14   0
  10  14   0    1.86    2.62   0
 -10  14   0    2.40    4.68   0
 -12 -14   0    3.35    3.02   0
 -12  14   0    0.35    2.69   0
  12  14   0    0.91    3.05   0
 -12 -14   0    2.64    2.85   0
  14  14   0    9.94    3.07   0
 -14  14   0    8.37    2.98   0
 -14 -14   0    5.96    2.90   0
 -14 -14   0    6.35    3.76   0
 -16 -14   0    0.26    2.63   0
  16  14   0   -0.95    3.09   0
 -16  14   0    1.92    3.19   0
 -16 -14   0    0.18    3.47   0
  -1 -15   0    0.32    3.09   0
   1  15   0    0.22    2.87   0
  -1  15   0   -0.50    3.06   0
   1 -15   0    0.56    2.63   0
   1 -15   0   -0.77    2.61   0
  -1 -15   0   -1.13    2.54   0
   3  15   0    6.94    2.81   0
  -3 -15   0    6.47    2.69   0
  -3 -15   0    5.11    2.96   0
  -3  15   0    6.76    3.02   0
   3 -15   0    3.69    2.96   0
  -5  15   0   17.58    3.33   0
  -5 -15   0   19.50    3.26   0
  -5 -15   0   22.37    2.69   0
   5  15   0   19.81    2.86   0
  -5  15   0   19.92    2.85   0
  -7  15   0   41.70    3.37   0
   7  15   0   37.43    3.12   0
  -7  15   0   33.65    3.63   0
  -7 -15   0   37.04    3.09   0
  -7 -15   0   37.42    3.80   0
  -9  15   0    3.50    3.16   0
  -9 -15   0    2.08    2.76   0
  -9 -15   0    2.91    3.02   0
   9  15   0    0.12    2.97   0
  -9  15   0    2.88    4.38   0
 -11 -15   0   -0.93    3.57   0
 -11 -15   0    2.16    2.83   0
  11  15   0    0.07    2.97   0
 -11  15   0   -0.59    2.87   0
 -13 -15   0   -3.26    2.90   0
 -13  15   0    1.55    3.20   0
 -13 -15   0   -0.08    3.64   0
  13  15   0   -0.59    2.77   0
 -15 -15   0    0.58    3.07   0
 -15  15   0    1.47    3.25   0
 -15 -15   0    3.39    3.86   0
  15  15   0    1.98    3.18   0
   0  16   0    6.57    2.93   0
   0 -16   0    4.27    2.77   0
   0 -16   0    3.68    2.74   0
   2 -16   0    0.51    3.58   0
  -2 -16   0    1.22    3.67   0
  -2 -16   0   -1.38    2.84   0
  -2  16   0    0.41    3.15   0
   2  16   0    1.17    2.86   0
  -4 -16   0    2.23    3.14   0
   4  16   0    0.63    3.44   0
  -4 -16   0    1.93    2.85   0
  -4  16   0    0.21    3.20   0
   6  16   0   -1.48    2.96   0
  -6  16   0    0.85    3.41   0
  -6 -16   0   -0.22    2.76   0
  -6 -16   0    0.47    3.58   0
  -6  16   0   -0.65    2.83   0
  -8 -16   0   -0.65    3.53   0
   8  16   0    0.43    3.14   0
  -8  16   0    1.52    3.76   0
  -8  16   0   -0.95    3.13   0
  -8 -16   0   -1.65    3.08   0
 -10  16   0    0.65    5.49   0
 -10  16   0    1.28    2.96   0
 -10  16   0   -0.03    5.61   0
 -10 -16   0    0.45    3.37   0
  10  16   0    0.77    3.16   0
 -10 -16   0   -0.32    2.94   0
 -12 -16   0    2.91    3.90   0
 -12  16   0    0.46    3.17   0
 -12 -16   0    2.37    3.26   0
  12  16   0    3.64    3.42   0
  -1  17   0    1.00    3.15   0
   1  17   0    0.66    3.58   0
   1 -17   0    2.54    3.38   0
  -1 -17   0    0.17    3.39   0
  -1 -17   0    1.83    3.15   0
  -3  17   0    4.31    3.83   0
   3  17   0    3.41    3.13   0
  -3 -17   0    0.87    3.40   0
  -3 -17   0    3.16    3.36   0
  -5  17   0    1.86    3.84   0
   5  17   0    1.38    3.49   0
  -5 -17   0    1.89    3.42   0
  -5 -17   0    2.91    3.56   0
  -7  17   0    8.14    4.26   0
   7  17   0    3.20    3.68   0
  -7 -17   0    8.80    3.43   0
  -7 -17   0    7.66    3.45   0
  -7  17   0    7.84    3.32   0
  -9  17   0    8.43    5.45   0
  -9  17   0    3.23    3.42   0
  -9 -17   0   12.98    4.11   0
   9  17   0    9.18    3.63   0
  -9 -17   0   12.04    3.41   0
  -9  17   0    9.24    5.13   0
   0 -18   0   10.16    3.43   0
   0  18   0   10.32    3.93   0
   2  18   0    6.90    3.78   0
  -2 -18   0    4.67    3.28   0
  -2  18   0    2.61    3.86   0
  -2 -18   0    1.83    3.47   0
   4  18   0    0.24    3.45   0
  -4  18   0   -1.40    3.71   0
  -4 -18   0    0.47    3.99   0
  -4 -18   0   -1.24    3.37   0
  -6  18   0    0.16    4.24   0
   6  18   0    1.48    3.77   0
  -6 -18   0    3.09    3.89   0
  -6 -18   0    0.96    3.57   0
  25  -1  -1    0.61    4.33   0
  25   1  -1   -1.44    3.84   0
 -25  -1   1    0.27    3.47   0
 -25   1   1    1.13    3.97   0
 -23   1   1    3.23    3.19   0
  23   1  -1    5.42    3.13   0
 -23  -1   1    2.37    3.11   0
  23  -1  -1    3.66    3.32   0
 -21  -1   1    4.15    2.83   0
 -21   1   1    3.50    3.08   0
  21   1  -1    5.53    2.91   0
  21  -1  -1    3.20    3.01   0
  19   1  -1    2.05    2.86   0
 -19  -1   1    3.35    2.82   0
  19  -1  -1    1.67    2.66   0
 -19   1   1    2.32    2.67   0
  17  -1  -1   16.84    2.93   0
 -17   1   1   19.31    2.86   0
  17   1  -1   17.25    2.39   0
 -17  -1   1   20.48    2.56   0
  15  -1  -1   10.48    2.42   0
 -15  -1   1   13.72    2.21   0
  15   1  -1   11.50    2.34   0
 -15   1   1   11.84    2.34   0
 -13   1   1   15.57    2.37   0
  13  -1  -1   14.69    2.22   0
  13   1  -1   14.20    2.02   0
 -13  -1   1   15.20    2.26   0
 -11  -1   1   38.79    2.43   0
  11   1  -1   35.84    2.46   0
 -11   1   1   39.88    2.69   0
  11  -1  -1   37.07    2.67   0
   9  -1  -1  630.27    8.29   0
  -9   1   1  656.40    8.62   0
  -9  -1   1  691.44    6.88   0
   9   1  -1  660.07    6.83   0
   7  -1  -1   22.46    2.67   0
   7   1  -1   21.15    2.40   0
  -7  -1   1   22.63    2.15   0
  -7   1   1   23.71    2.73   0
  -5  -1   1  358.72    6.45   0
   5   1  -1  342.27    6.29   0
   5  -1  -1  335.62    8.24   0
  -5   1   1  317.57    8.18   0
  -3  -1   1    1.56    2.15   0
   3  -1  -1    0.73    2.36   0
   3   1  -1    0.74    2.13   0
  -3   1   1    1.50    2.36   0
  -3  -1  -1  440.90    8.30   0
   3  -1   1  433.53   14.47   0
   3   1   1  419.77    8.09   0
   5   1   1  245.03    5.38   0
  -5   1  -1  237.36    7.85   0
   5  -1   1  243.83    7.88   0
  -5  -1  -1  246.82    5.39   0
   7  -1   1   40.62    3.22   0
  -7  -1  -1   37.60    2.67   0
  -7   1  -1   42.21    3.52   0
   7   1   1   35.13    2.67   0
   9  -1   1  177.33    4.98   0
   9   1   1  182.01    3.91   0
  -9  -1  -1  187.89    3.98   0
  -9   1  -1  193.86    5.06   0
 -11  -1  -1    5.25    2.34   0
 -11   1  -1    4.31    2.13   0
  11  -1   1    2.12    2.08   0
  11   1   1    3.18    2.01   0
 -13  -1  -1   19.44    2.10   0
  13   1   1   17.96    2.43   0
 -13   1  -1   17.11    2.36   0
  13  -1   1   16.28    2.35   0
 -15   1  -1   42.15    2.94   0
 -15  -1  -1   40.13    2.42   0
  15  -1   1   38.49    3.00   0
  15   1   1   39.90    2.48   0
 -17   1  -1   61.84    3.49   0
 -17  -1  -1   63.66    2.80   0
  17  -1   1   56.56    3.50   0
  17   1   1   58.12    3.16   0
 -19  -1  -1   18.83    3.04   0
 -19   1  -1   20.38    3.12   0
  19  -1   1   19.67    3.40   0
  19   1   1   17.74    2.56   0
  21  -1   1    0.97    3.10   0
  21   1   1    0.61    3.22   0
 -21   1  -1    1.43    2.99   0
 -21  -1  -1   -0.25    2.87   0
  23   1   1   -0.47    3.18   0
 -23   1  -1    0.74    3.23   0
  23  -1   1    1.20    3.35   0
 -23  -1  -1    0.50    3.12   0
  25   1   1   -0.18    3.42   0
  25  -1   1    0.75    4.48   0
 -25  -1  -1    0.76    3.68   0
  26   2  -1    1.67    3.58   0
  26  -2  -1    0.63    5.02   0
 -26  -2   1    1.15    4.21   0
  24  -2  -1    9.70    3.94   0
  24   2  -1   13.79    3.66   0
 -24  -2   1   -0.66    3.24   0
 -24   2   1   11.37    3.92   0
 -22   2   1   -0.18    3.35   0
  22  -2  -1    0.54    3.26   0
 -22  -2   1   -0.60    3.06   0
  22   2  -1    0.19    3.12   0
 -20  -2   1   24.70    2.86   0
 -20   2   1   24.04    3.58   0
  20  -2  -1   21.94    3.65   0
  20   2  -1   20.11    2.92   0
 -18   2   1    9.35    3.06   0
  18  -2  -1    9.53    3.09   0
 -18  -2   1   10.63    2.21   0
  18   2  -1    7.66    2.23   0
  16   2  -1   13.12    2.56   0
 -16   2   1   13.14    3.05   0
  16  -2  -1   14.44    2.75   0
 -16  -2   1   14.25    2.17   0
 -14  -2   1   15.03    2.30   0
 -14   2   1   14.55    2.41   0
  14  -2  -1   15.63    2.63   0
  14   2  -1   13.98    2.33   0
  12  -2  -1    2.85    2.26   0
 -12   2   1    1.74    2.29   0
 -12  -2   1    2.63    1.84   0
  12   2  -1    2.66    1.88   0
  10  -2  -1   14.14    2.62   0
 -10   2   1   15.64    2.54   0
 -10  -2   1   14.73    2.01   0
  10   2  -1   13.90    2.07   0
  -8   2   1   70.31    4.00   0
  -8  -2   1   67.59    2.68   0
   8  -2  -1   70.40    4.05   0
   8   2  -1   67.66    2.69   0
   6   2  -1  139.77    3.69   0
   6  -2  -1  139.74    5.94   0
  -6  -2   1  142.20    3.74   0
  -6   2   1  128.46    5.82   0
   4  -2  -1    2.63    2.56   0
  -4   2   1    2.96    2.58   0
   4   2  -1    3.13    1.98   0
  -4  -2   1    2.85    2.07   0
  -2  -2   1  502.53    8.78   0
   2   2  -1  496.84    8.49   0
  -2   2   1  525.67   11.76   0
   0   2  -1 1125.22   13.46   0
   0   2   1 1099.58   16.91   0
   0   2   1 1084.84   14.16   0
   0   2  -1 1073.72   15.13   0
   2  -2   1   28.39    2.67   0
  -2   2  -1   24.85    4.45   0
   2   2   1   26.12    2.72   0
  -2   2  -1   26.74    2.68   0
  -2  -2  -1   24.93    2.68   0
   4   2   1  306.19    5.59   0
  -4   2  -1  321.07    5.53   0
  -4  -2  -1  312.33    5.67   0
   6   2   1  233.69    4.52   0
  -6  -2  -1  231.53    4.49   0
   6  -2   1  228.33    9.34   0
  -6   2  -1  237.31    9.64   0
   8   2   1  132.06    3.37   0
  -8   2  -1  143.27    5.73   0
  -8  -2  -1  138.35    3.42   0
   8  -2   1  130.51    5.61   0
 -10  -2  -1  218.36    3.91   0
  10  -2   1  197.47    5.63   0
  10   2   1  207.90    4.10   0
 -10   2  -1  206.05    5.75   0
  12   2   1   14.66    2.04   0
  12  -2   1   15.95    2.37   0
 -12  -2  -1   19.09    2.02   0
 -12   2  -1   16.60    2.59   0
 -14  -2  -1   49.78    2.71   0
  14  -2   1   50.13    3.31   0
  14   2   1   48.24    2.42   0
 -14   2  -1   57.31    3.43   0
  16  -2   1    8.10    3.11   0
 -16   2  -1    8.10    3.09   0
 -16  -2  -1    9.32    2.42   0
  16   2   1    5.87    2.51   0
  18   2   1   86.61    3.13   0
 -18  -2  -1   85.16    3.33   0
 -18   2  -1   85.77    3.93   0
  18  -2   1   75.49    3.95   0
  20  -2   1    1.30    3.44   0
 -20   2  -1    1.59    3.40   0
  20   2   1    1.49    2.42   0
 -20  -2  -1    1.25    2.83   0
  22  -2   1    9.51    4.01   0
 -22  -2  -1   13.63    3.29   0
  22   2   1    9.47    3.63   0
  24  -2   1   12.82    4.61   0
  24   2   1   16.07    3.77   0
 -24   2  -1   13.85    2.97   0
 -24  -2  -1   10.49    3.32   0
 -26   2  -1    2.78    3.32   0
  26  -2   1    0.09    5.54   0
  25   3  -1    1.80    3.78   0
 -25   3   1    0.15    3.03   0
  25  -3  -1    0.36    5.76   0
 -25  -3   1    1.29    3.43   0
  23   3  -1    1.13    3.44   0
 -23  -3   1    1.47    2.95   0
  23  -3  -1   -0.04    4.21   0
 -21  -3   1    0.04    2.63   0
  21   3  -1    0.97    2.58   0
 -21   3   1    1.61    3.70   0
  21  -3  -1   -0.30    3.78   0
 -19  -3   1   -0.20    2.56   0
 -19   3   1    0.30    3.31   0
  19  -3  -1    0.26    3.40   0
  19   3  -1    2.13    2.61   0
 -17   3   1   14.95    3.37   0
 -17  -3   1   17.32    2.10   0
  17  -3  -1   14.76    3.32   0
  17   3  -1   13.63    2.25   0
  15  -3  -1  101.62    4.29   0
 -15  -3   1  100.92    2.85   0
 -15   3   1  101.33    4.33   0
  15   3  -1   97.51    3.15   0
 -13  -3   1    0.08    1.86   0
 -13   3   1   -0.20    2.43   0
  13  -3  -1    0.35    2.35   0
  13   3  -1    0.36    1.89   0
 -11   3   1   19.03    3.15   0
 -11  -3   1   20.89    2.10   0
  11   3  -1   19.66    2.16   0
  11  -3  -1   21.33    3.10   0
   9  -3  -1   25.44    3.38   0
   9   3  -1   22.76    2.19   0
  -9   3   1   24.46    3.61   0
  -9  -3   1   24.96    2.14   0
  -7  -3   1   65.27    2.55   0
   7  -3  -1   71.35    5.11   0
  -7   3   1   64.25    5.05   0
   7   3  -1   68.46    2.59   0
  -5  -3   1   21.47    2.16   0
  -5   3   1   19.84    3.41   0
   5   3  -1   21.35    2.13   0
  -3  -3   1  131.22    3.97   0
  -3   3   1  128.01    3.81   0
  -3   3   1  134.20    5.78   0
   3   3  -1  127.31    3.89   0
   1  -3  -1    9.58    2.24   0
   1   3  -1    8.53    2.29   0
  -1  -3   1    9.25    2.18   0
  -1   3   1    7.81    2.26   0
  -1   3   1    8.28    2.17   0
  -1  -3   1    7.95    2.24   0
  -1  -3  -1   20.42    2.69   0
  -1  -3  -1   14.62    2.33   0
   1  -3   1   16.11    2.29   0
   1   3   1   17.26    2.43   0
  -1   3  -1   17.51    2.35   0
  -1   3  -1   16.43    2.59   0
   3  -3   1  103.05    3.31   0
  -3   3  -1  101.88    6.38   0
  -3   3  -1  111.64    3.50   0
  -3  -3  -1  104.74    3.44   0
   3   3   1  120.11    3.65   0
   3  -3   1  106.78    6.48   0
   5   3   1  216.40    4.21   0
  -5   3  -1  202.44    3.97   0
  -5  -3  -1  220.28    4.10   0
   7   3   1  598.39    6.15   0
  -7   3  -1  559.55    5.72   0
  -7  -3  -1  533.48    5.99   0
   9  -3   1   12.76    3.83   0
  -9  -3  -1   13.28    2.30   0
   9   3   1   13.94    2.04   0
 -11   3  -1   66.61    4.66   0
  11   3   1   64.78    2.62   0
  11  -3   1   61.81    4.48   0
 -11  -3  -1   68.49    2.62   0
  13  -3   1    3.73    2.68   0
 -13  -3  -1    4.22    1.92   0
  13   3   1    3.72    2.30   0
 -13   3  -1    3.32    2.88   0
 -15  -3  -1   83.55    2.99   0
  15   3   1   89.44    3.12   0
  15  -3   1   93.19    4.45   0
 -15   3  -1   94.10    4.57   0
 -17  -3  -1   -1.03    2.11   0
  17   3   1    0.64    2.48   0
  17  -3   1    0.20    3.46   0
  19  -3   1    0.35    3.54   0
  19   3   1   -0.78    2.70   0
 -19  -3  -1   -0.46    2.44   0
  21  -3   1    1.21    3.96   0
 -21   3  -1   -0.13    2.44   0
 -21  -3  -1    0.52    2.74   0
  21   3   1    1.85    2.81   0
 -23   3  -1   -0.89    2.73   0
  23   3   1    0.15    3.30   0
  23  -3   1   -0.24    5.00   0
 -23  -3  -1    0.30    3.19   0
 -25  -3  -1   -1.39    3.95   0
 -25   3  -1   -0.80    3.24   0
  25   3   1    3.48    3.87   0
 -24   4   1    5.73    2.92   0
  24   4  -1    2.51    3.91   0
 -24  -4   1    4.33    3.62   0
 -22  -4   1    1.01    2.74   0
  22   4  -1    1.06    3.12   0
 -20  -4   1    9.70    2.63   0
  20  -4  -1   11.95    5.30   0
  20   4  -1   10.33    2.80   0
 -18  -4   1    2.33    2.12   0
 -18   4   1    1.36    4.08   0
  18   4  -1    0.44    2.61   0
  18  -4  -1    1.89    4.11   0
 -16   4   1  173.08    6.89   0
 -16  -4   1  176.42    3.28   0
  16  -4  -1  168.86    6.87   0
  16   4  -1  166.63    3.35   0
  14  -4  -1   13.21    3.69   0
 -14   4   1   14.02    3.59   0
 -14  -4   1   13.60    1.90   0
  14   4  -1   15.28    1.98   0
  12  -4  -1  145.96    6.76   0
  12   4  -1  136.22    3.16   0
 -12   4   1  143.75    6.75   0
 -12  -4   1  135.88    3.10   0
  10   4  -1   -0.90    2.05   0
 -10   4   1    0.91    3.60   0
 -10  -4   1    0.34    1.80   0
  -8  -4   1   20.13    2.05   0
  -8   4   1   19.57    4.32   0
   8   4  -1   21.60    2.15   0
  -6   4   1  200.31    3.70   0
  -6   4   1  205.33    7.47   0
   6   4  -1  210.23    3.87   0
  -6  -4   1  218.06    3.91   0
  -6   4   1  216.61    8.03   0
  -4  -4   1  120.34    3.25   0
   4   4  -1  122.84    3.25   0
  -4   4   1  114.30    5.08   0
  -4   4   1  114.01    3.22   0
  -2   4   1  181.02    4.63   0
  -2   4   1  192.13    5.25   0
   2   4  -1  189.69    4.33   0
   2  -4  -1  181.97    4.50   0
  -2  -4   1  187.12    4.32   0
   0   4   1   11.07    1.98   0
   0  -4  -1   10.05    1.90   0
   0  -4  -1   11.48    2.31   0
   0   4  -1   11.36    1.85   0
   0   4   1   12.20    2.04   0
   0  -4   1   10.86    2.17   0
   0   4  -1   10.87    2.07   0
   0  -4   1   10.57    1.99   0
   2  -4   1  274.38    4.64   0
  -2   4  -1  297.81    4.93   0
  -2   4  -1  266.96    6.74   0
  -2  -4  -1  285.31    6.15   0
   2   4   1  270.61    4.86   0
  -2  -4  -1  270.11    4.76   0
   4   4   1  172.37    3.69   0
   4  -4   1  190.99    3.73   0
   4  -4   1  180.92    7.33   0
  -4   4  -1  172.09    7.21   0
  -4  -4  -1  187.39    3.74   0
  -4   4  -1  196.34    3.79   0
  -6   4  -1    1.22    1.81   0
  -6  -4  -1    0.93    1.78   0
   6   4   1    1.03    1.83   0
  -8   4  -1   52.75    2.41   0
   8   4   1   50.25    2.43   0
  -8  -4  -1   48.83    2.36   0
 -10   4  -1   74.67    2.43   0
  10   4   1   73.79    2.67   0
 -10  -4  -1   70.43    2.57   0
 -12  -4  -1    0.40    1.90   0
  12   4   1    4.33    2.25   0
 -12   4  -1    2.82    1.80   0
 -14   4  -1   38.37    2.27   0
 -14  -4  -1   38.16    2.18   0
  14   4   1   38.77    2.24   0
 -16   4  -1  117.45    2.78   0
 -16  -4  -1  121.13    3.26   0
  16   4   1  129.45    3.13   0
 -18  -4  -1   84.17    2.85   0
  18   4   1   69.25    2.87   0
 -18   4  -1   71.47    2.66   0
 -20  -4  -1   -1.31    2.71   0
 -20   4  -1    1.29    2.51   0
  20   4   1   -1.29    2.76   0
 -22   4  -1    2.19    2.57   0
  22   4   1    0.09    2.77   0
 -22  -4  -1   -1.33    2.76   0
 -24   4  -1    0.20    2.83   0
  24   4   1   -1.31    3.77   0
 -24  -4  -1   -1.38    3.54   0
 -25   5   1    6.34    3.25   0
  25   5  -1    2.96    4.05   0
 -25  -5   1   -2.29    3.52   0
 -23   5   1   -0.04    2.71   0
  23   5  -1   -0.51    3.06   0
 -23  -5   1    0.02    3.46   0
  21   5  -1    2.99    2.80   0
 -21  -5   1    3.62    2.71   0
 -21   5   1    2.28    2.24   0
 -19  -5   1   19.79    2.50   0
  19   5  -1   19.54    2.64   0
 -19   5   1   19.78    2.38   0
 -17  -5   1    0.43    2.19   0
  17   5  -1    1.62    2.19   0
  15   5  -1    0.89    2.09   0
 -15  -5   1    0.50    1.99   0
  13   5  -1    2.59    1.91   0
 -13  -5   1    1.54    1.82   0
 -11  -5   1    6.39    1.87   0
  11   5  -1    5.62    1.95   0
 -11   5   1    4.93    1.77   0
  -9  -5   1   20.94    2.05   0
   9   5  -1   20.48    2.09   0
  -9   5   1   19.80    2.06   0
  -7   5   1  342.69    9.61   0
   7   5  -1  346.91    4.41   0
  -7   5   1  329.47    4.31   0
  -7   5   1  329.17    9.24   0
  -7  -5   1  335.97    4.42   0
   5   5  -1    9.41    1.97   0
  -5   5   1    7.69    1.70   0
  -5  -5   1    7.69    1.93   0
  -5   5   1    9.86    2.79   0
   3   5  -1   88.09    2.86   0
  -3   5   1   74.44    3.57   0
  -3   5   1   69.34    2.94   0
  -3  -5   1   75.75    2.69   0
  -1   5   1   21.16    2.39   0
  -1  -5   1   23.27    2.02   0
   1  -5  -1   27.37    2.13   0
   1  -5  -1   21.45    2.33   0
  -1  -5   1   20.64    2.03   0
   1   5  -1   22.20    2.42   0
  -1   5   1   22.55    2.05   0
  -1  -5  -1  113.85    3.22   0
   1  -5   1  105.19    3.72   0
   1   5   1  108.90    3.26   0
  -1   5  -1  109.56    3.91   0
  -1   5  -1  112.46    3.17   0
  -1  -5  -1  114.22    3.66   0
   1  -5   1  110.26    3.12   0
  -3   5  -1   84.56    2.71   0
  -3  -5  -1   85.88    2.68   0
   3  -5   1   71.29    2.46   0
   3   5   1   82.16    2.76   0
  -3  -5  -1   83.75    3.45   0
  -3   5  -1   77.29    3.78   0
  -5  -5  -1   12.56    1.95   0
   5   5   1   15.96    2.10   0
  -5   5  -1   12.83    1.94   0
   5  -5   1   14.16    3.26   0
  -5   5  -1   12.83    3.13   0
  -7  -5  -1   99.38    2.84   0
   7   5   1  100.47    2.86   0
  -7   5  -1   95.70    2.80   0
   9   5   1   55.21    2.49   0
  -9  -5  -1   54.41    2.38   0
  -9   5  -1   52.59    2.33   0
  11   5   1    8.53    1.90   0
 -11   5  -1   10.83    1.96   0
 -11  -5  -1    8.19    1.85   0
 -13  -5  -1    3.78    1.92   0
  13   5   1    4.87    2.02   0
 -13   5  -1    2.66    1.97   0
 -15  -5  -1   11.04    2.46   0
 -15   5  -1   14.67    2.33   0
  15   5   1   11.56    2.31   0
 -17  -5  -1   82.01    3.01   0
 -17   5  -1   76.53    2.71   0
  17   5   1   77.84    3.02   0
 -19   5  -1    0.14    2.38   0
  19   5   1    0.58    2.57   0
 -19  -5  -1    0.82    2.90   0
 -21  -5  -1   -1.44    2.59   0
 -21   5  -1   -0.48    2.33   0
  21   5   1    2.85    2.81   0
 -23   5  -1   -0.34    2.88   0
 -23  -5  -1    0.63    3.47   0
  23   5   1    0.12    3.53   0
 -25  -5  -1    1.12    3.81   0
  25   5   1   -0.01    3.59   0
 -25   5  -1    0.36    3.38   0
  24   6  -1    0.66    3.66   0
 -24   6   1   -0.62    2.96   0
 -24  -6   1   -2.77    3.18   0
 -22  -6   1    0.01    2.68   0
 -22   6   1   -0.31    2.69   0
  22   6  -1    0.94    2.84   0
 -20   6   1    8.03    2.55   0
 -20  -6   1   10.37    2.74   0
  20   6  -1    8.16    2.87   0
 -18   6   1   32.76    2.49   0
 -18  -6   1   33.61    2.65   0
  18   6  -1   29.73    2.76   0
 -16  -6   1    0.85    2.25   0
 -16   6   1    2.90    1.96   0
  16   6  -1    3.12    2.16   0
 -14  -6   1    7.87    1.99   0
  14   6  -1    8.36    1.96   0
 -14   6   1    5.87    1.98   0
 -12   6   1    2.21    2.03   0
  12   6  -1    0.95    1.90   0
 -12  -6   1    1.74    1.80   0
 -10  -6   1   -0.20    1.81   0
 -10   6   1    0.44    1.84   0
  10   6  -1    1.39    1.86   0
  -8   6   1  369.43   10.47   0
   8   6  -1  373.56    4.43   0
  -8  -6   1  392.65    4.48   0
  -8   6   1  383.96   11.16   0
  -8   6   1  358.19    4.36   0
  -6   6   1   -0.73    1.75   0
   6   6  -1    0.48    1.89   0
  -6   6   1   -0.06    2.40   0
  -6  -6   1   -1.27    1.87   0
  -4   6   1    1.47    2.21   0
  -4  -6   1    0.17    1.77   0
   4   6  -1    1.11    1.88   0
  -4   6   1    0.88    1.73   0
   2  -6  -1  874.26    8.39   0
  -2  -6   1  951.67    7.85   0
  -2   6   1  889.76    7.69   0
   2   6  -1  906.17    7.64   0
  -2   6   1  878.20    8.78   0
  -2  -6   1  897.66    7.33   0
   2  -6  -1  842.37    7.34   0
   0  -6  -1 1021.60    8.22   0
   0   6  -1 1056.82    8.13   0
   0   6  -1 1060.45    9.05   0
   0   6   1 1049.60    9.09   0
   0  -6   1 1025.30    8.57   0
   0  -6  -1 1032.85    9.03   0
   0  -6   1 1050.84    8.14   0
   0   6   1 1073.73    8.67   0
   2   6   1  217.25    4.07   0
  -2   6  -1  217.13    3.82   0
  -2  -6  -1  217.12    4.63   0
  -2  -6  -1  216.23    3.81   0
  -2   6  -1  200.68    4.67   0
   2  -6   1  213.29    3.74   0
  -4  -6  -1   40.15    2.37   0
   4  -6   1   36.94    2.12   0
  -4   6  -1   38.42    2.19   0
  -4   6  -1   37.31    2.97   0
   4   6   1   41.95    2.33   0
  -4  -6  -1   36.97    2.21   0
   4  -6   1   36.49    2.97   0
  -6  -6  -1   13.52    2.00   0
   6   6   1   14.38    2.13   0
  -6   6  -1   12.17    3.15   0
  -6   6  -1   14.55    2.01   0
  -8   6  -1   11.31    1.95   0
   8   6   1   13.05    2.03   0
  -8  -6  -1   14.11    1.98   0
  10   6   1   36.83    2.36   0
 -10  -6  -1   30.19    2.27   0
 -10   6  -1   39.46    2.17   0
 -12  -6  -1    0.55    1.81   0
  12   6   1    1.08    1.97   0
 -12   6  -1   -0.93    1.90   0
 -14   6  -1   21.44    2.12   0
 -14  -6  -1   26.58    2.30   0
  14   6   1   22.00    2.54   0
  16   6   1   11.61    2.24   0
 -16  -6  -1   16.24    2.19   0
 -16   6  -1    7.63    2.35   0
 -18   6  -1   18.81    2.38   0
  18   6   1   21.49    2.63   0
 -18  -6  -1   20.14    2.49   0
  20   6   1    2.64    2.95   0
 -20   6  -1    3.56    2.60   0
 -20  -6  -1    3.09    2.67   0
 -22  -6  -1   -0.65    3.25   0
 -22   6  -1    3.24    2.40   0
  22   6   1   -0.23    2.93   0
 -24   6  -1    3.19    2.77   0
 -24  -6  -1    1.60    3.69   0
  24   6   1    2.74    3.85   0
 -23   7   1    2.28    2.84   0
  23   7  -1    2.94    3.56   0
 -23  -7   1    2.56    3.04   0
 -21   7   1    0.63    2.68   0
  21   7  -1    0.19    2.89   0
 -21  -7   1   -0.16    2.81   0
 -19   7   1    2.43    2.16   0
 -19  -7   1    2.70    2.47   0
  19   7  -1    1.00    2.56   0
 -17   7   1   31.50    2.45   0
  17   7  -1   29.56    2.57   0
 -17  -7   1   26.45    2.41   0
  15   7  -1    0.40    2.39   0
 -15   7   1   -0.11    2.09   0
 -15  -7   1    1.31    2.24   0
 -13  -7   1   53.01    2.58   0
 -13   7   1   62.46    2.38   0
  13   7  -1   62.32    2.54   0
 -11  -7   1   18.24    2.12   0
 -11   7   1   17.38    2.13   0
  11   7  -1   19.83    2.10   0
   9   7  -1   -0.04    1.91   0
  -9   7   1   -0.52    1.81   0
  -9   7   1    0.52    4.47   0
  -9   7   1    0.09    4.77   0
  -9  -7   1   -0.55    1.77   0
  -7   7   1   25.91    2.89   0
  -7   7   1   30.93    2.07   0
  -7  -7   1   23.32    2.08   0
   7   7  -1   25.29    2.15   0
  -7   7   1   27.91    3.15   0
  -5  -7   1    7.99    1.82   0
   5   7  -1   10.29    1.99   0
  -5   7   1   10.77    2.38   0
  -5   7   1   11.16    1.88   0
   3   7  -1  758.15    6.59   0
  -3   7   1  735.69    6.54   0
  -3  -7   1  759.49    6.96   0
   3  -7  -1  721.56    6.41   0
  -3  -7   1  715.21    6.24   0
  -3   7   1  746.21    7.77   0
  -1   7   1   15.83    2.34   0
  -1  -7   1   16.89    2.00   0
  -1   7   1   15.94    2.13   0
  -1  -7   1   17.22    2.00   0
   1  -7  -1   16.64    1.90   0
   1   7  -1   18.30    2.18   0
   1  -7  -1   14.86    1.90   0
  -1  -7  -1   48.73    2.46   0
   1  -7   1   47.22    2.37   0
   1   7   1   49.60    2.52   0
  -1   7  -1   46.03    2.75   0
  -1   7  -1   54.03    2.39   0
   1  -7   1   42.46    2.34   0
  -1  -7  -1   45.43    2.38   0
   3   7   1   16.85    2.19   0
   3  -7   1   17.12    1.95   0
  -3  -7  -1   15.98    2.03   0
  -3   7  -1   16.61    2.40   0
  -3   7  -1   17.27    2.00   0
  -3  -7  -1   17.97    2.03   0
  -5  -7  -1  377.67    5.51   0
  -5   7  -1  327.75    6.44   0
   5  -7   1  351.86    6.65   0
   5  -7   1  338.34    4.18   0
  -5  -7  -1  336.18    4.23   0
  -5   7  -1  351.83    4.37   0
   5   7   1  343.12    4.54   0
  -7   7  -1   11.23    3.32   0
  -7   7  -1   13.43    1.91   0
   7   7   1   12.12    1.98   0
  -7  -7  -1   14.32    1.95   0
  -9  -7  -1   20.19    2.09   0
   9   7   1   21.41    2.12   0
  -9   7  -1   17.80    1.92   0
 -11  -7  -1    5.62    2.00   0
  11   7   1    5.42    2.12   0
 -11   7  -1    7.74    1.99   0
 -13  -7  -1   56.36    2.50   0
 -13   7  -1   54.71    2.42   0
  13   7   1   56.14    2.69   0
  15   7   1    2.23    2.27   0
 -15   7  -1    1.81    2.23   0
 -15  -7  -1    3.50    2.21   0
  17   7   1    4.39    2.44   0
 -17  -7  -1    8.92    2.27   0
 -17   7  -1    9.53    2.24   0
 -19   7  -1    0.99    2.44   0
  19   7   1   -0.71    2.59   0
 -19  -7  -1    1.61    2.50   0
 -21  -7  -1   -1.05    2.97   0
  21   7   1    6.40    3.13   0
 -21   7  -1    4.88    2.59   0
 -23   7  -1    5.50    2.66   0
 -23  -7  -1    2.84    3.17   0
  23   7   1    4.02    3.34   0
  22   8  -1    0.98    3.12   0
 -22  -8   1   -1.88    3.02   0
 -22   8   1    1.79    2.83   0
 -20  -8   1    2.08    2.66   0
  20   8  -1    0.04    2.78   0
 -20   8   1    1.10    2.50   0
  18   8  -1   -0.18    2.47   0
 -18  -8   1    1.45    2.46   0
 -18   8   1    1.51    2.33   0
 -16   8   1   22.89    2.60   0
  16   8  -1   21.80    2.53   0
 -16  -8   1   20.36    2.49   0
  14   8  -1   36.24    2.60   0
 -14   8   1   43.66    2.53   0
 -14  -8   1   33.31    2.49   0
  12   8  -1    1.19    1.99   0
 -12   8   1   -0.51    1.88   0
 -12  -8   1    0.13    1.93   0
  10   8  -1  111.43    3.02   0
 -10   8   1  122.74    2.91   0
 -10  -8   1  120.43    3.02   0
  -8   8   1   50.58    3.92   0
  -8   8   1   50.66    3.75   0
  -8  -8   1   49.12    2.36   0
   8   8  -1   48.95    2.45   0
  -8   8   1   52.21    2.29   0
   6   8  -1    6.17    2.04   0
  -6  -8   1    1.88    1.90   0
  -6   8   1    5.49    1.87   0
  -6   8   1    3.76    2.48   0
  -4  -8   1  102.46    2.81   0
  -4   8   1  112.77    3.94   0
   4   8  -1  114.53    3.01   0
  -4   8   1  109.62    2.95   0
  -4  -8   1  117.41    3.08   0
  -2   8   1    5.53    1.93   0
   2  -8  -1    5.19    1.92   0
  -2  -8   1    6.64    2.22   0
  -2   8   1    4.59    2.58   0
   2  -8  -1    5.78    1.98   0
  -2  -8   1    6.13    1.90   0
   2   8  -1    4.93    2.10   0
   0  -8   1  320.25    4.75   0
   0   8  -1  341.53    4.95   0
   0   8  -1  334.30    4.49   0
   0   8   1  334.73    4.75   0
   0   8   1  326.96    4.79   0
   0  -8   1  332.85    4.50   0
   0  -8  -1  325.66    4.76   0
   0  -8  -1  324.77    4.77   0
  -2   8  -1    0.99    2.01   0
   2  -8   1    2.10    2.24   0
  -2  -8  -1    2.40    1.94   0
  -2  -8  -1    0.82    1.87   0
  -2   8  -1    0.50    1.83   0
   2  -8   1    2.67    2.15   0
   2   8   1    1.13    1.97   0
  -4   8  -1    7.12    2.25   0
  -4  -8  -1    8.85    1.95   0
   4  -8   1    6.40    1.87   0
   4   8   1    9.27    2.02   0
  -4  -8  -1    8.62    1.88   0
  -4   8  -1    8.81    1.96   0
  -6  -8  -1   25.46    2.12   0
  -6   8  -1   25.53    2.73   0
  -6  -8  -1   25.80    2.45   0
   6   8   1   31.79    2.30   0
  -6   8  -1   30.15    2.14   0
  -8  -8  -1  114.53    2.94   0
  -8   8  -1  110.30    6.68   0
   8   8   1  115.00    2.98   0
  -8   8  -1  110.31    2.81   0
  -8   8  -1  114.85    6.77   0
  10   8   1   92.22    2.88   0
 -10   8  -1   91.65    2.72   0
 -10  -8  -1   94.43    2.80   0
  12   8   1   13.43    2.20   0
 -12   8  -1   14.31    2.36   0
 -12  -8  -1   10.75    2.09   0
  14   8   1   10.96    2.40   0
 -14   8  -1   14.07    2.25   0
 -14  -8  -1   13.31    2.27   0
 -16  -8  -1   14.07    2.53   0
 -16   8  -1   17.27    2.29   0
  16   8   1   14.81    2.48   0
 -18   8  -1   -1.33    2.42   0
  18   8   1    0.52    2.67   0
 -18  -8  -1    0.83    2.43   0
 -20   8  -1    3.21    2.74   0
  20   8   1    2.39    2.75   0
 -20  -8  -1    3.53    2.81   0
  22   8   1   -1.98    3.52   0
 -22   8  -1   -0.68    2.86   0
 -22  -8  -1   -0.40    3.04   0
  23   9  -1    0.88    3.94   0
 -23  -9   1    1.07    3.50   0
 -23   9   1    2.13    3.16   0
  21   9  -1   -1.34    3.41   0
 -21  -9   1   -0.56    3.33   0
 -21   9   1    0.24    2.78   0
 -19  -9   1    1.75    2.75   0
 -19   9   1    4.33    2.79   0
  19   9  -1    0.44    2.81   0
 -17   9   1    1.90    2.30   0
  17   9  -1    0.67    2.43   0
 -17  -9   1    2.17    2.29   0
 -15  -9   1   13.86    2.34   0
  15   9  -1   28.24    2.70   0
 -15   9   1   18.32    2.34   0
 -13   9   1  129.51    3.26   0
  13   9  -1  138.41    3.27   0
 -13  -9   1  135.42    2.99   0
 -11  -9   1   92.35    2.86   0
 -11   9   1   91.90    2.82   0
  11   9  -1   89.56    2.83   0
  -9   9   1  243.36    3.65   0
   9   9  -1  247.08    3.81   0
  -9  -9   1  239.08    3.66   0
  -9   9   1  249.85    7.23   0
  -9   9   1  237.55    7.51   0
  -7   9   1   37.59    2.11   0
  -7  -9   1   42.28    2.28   0
   7   9  -1   36.90    2.35   0
  -7   9   1   39.40    3.37   0
  -7  -9   1   38.91    2.26   0
  -5   9   1    3.99    2.15   0
  -5  -9   1    4.90    1.91   0
  -5   9   1    3.76    1.91   0
  -5  -9   1    5.32    1.85   0
   5   9  -1    3.80    2.02   0
   3  -9  -1   31.95    2.28   0
  -3  -9   1   34.63    2.48   0
  -3   9   1   35.07    2.29   0
   3   9  -1   31.67    2.40   0
  -3  -9   1   32.72    2.21   0
   3  -9  -1   32.61    2.44   0
  -3   9   1   31.17    2.39   0
  -1  -9   1   17.02    2.41   0
   1   9  -1   17.44    2.30   0
   1  -9  -1   15.28    2.06   0
  -1   9   1   17.58    2.27   0
  -1   9   1   18.90    2.07   0
   1  -9  -1   19.83    2.04   0
  -1  -9   1   16.53    2.11   0
  -1   9  -1    1.58    1.88   0
  -1   9  -1    1.24    1.86   0
  -1  -9  -1    0.96    1.95   0
   1   9   1    0.95    2.09   0
   1  -9   1    2.29    2.23   0
   1  -9   1    1.76    1.84   0
  -1  -9  -1    0.36    1.76   0
  -3   9  -1   16.09    2.28   0
   3  -9   1   17.40    2.02   0
  -3   9  -1   16.83    2.04   0
  -3  -9  -1   18.24    2.01   0
   3   9   1   14.45    2.19   0
  -3  -9  -1   18.30    2.12   0
  -5  -9  -1    0.26    1.88   0
   5   9   1    0.78    2.01   0
  -5   9  -1   -0.29    1.81   0
  -5  -9  -1   -0.59    1.97   0
   5  -9   1    1.55    2.08   0
  -5   9  -1   -0.22    2.22   0
   5  -9   1   -0.39    1.78   0
  -7  -9  -1    1.87    2.05   0
   7   9   1    1.75    2.17   0
  -7  -9  -1    1.01    2.07   0
  -7   9  -1    1.54    2.88   0
  -7   9  -1    3.56    1.86   0
   9   9   1   35.87    2.42   0
  -9  -9  -1   41.29    2.40   0
  -9   9  -1   41.84    2.34   0
 -11  -9  -1   75.40    2.76   0
 -11   9  -1   74.45    2.58   0
  11   9   1   74.72    2.75   0
 -13   9  -1   -1.39    2.15   0
  13   9   1   -0.21    2.28   0
 -13  -9  -1   -0.10    2.16   0
  15   9   1    1.29    2.34   0
 -15  -9  -1    2.30    2.20   0
 -15   9  -1    4.19    2.32   0
  17   9   1   39.54    2.76   0
 -17   9  -1   49.48    2.88   0
 -17  -9  -1   49.81    2.68   0
 -19   9  -1    8.74    2.62   0
  19   9   1    6.19    3.04   0
 -19  -9  -1    6.92    2.77   0
 -21   9  -1    2.10    2.88   0
 -21  -9  -1    2.07    3.21   0
  21   9   1    3.61    3.47   0
  22  10  -1   -0.15    3.37   0
 -22 -10   1   -1.10    3.18   0
 -22  10   1    2.01    2.96   0
  20  10  -1    4.81    3.18   0
 -20 -10   1    4.12    3.00   0
 -20  10   1    4.40    2.49   0
 -18  10   1   -0.64    2.45   0
  18  10  -1   -1.11    2.80   0
 -18 -10   1   -0.09    2.60   0
 -16 -10   1    3.76    2.54   0
  16  10  -1    0.16    2.67   0
 -16  10   1    2.79    2.49   0
  14  10  -1   30.89    2.58   0
 -14  10   1   30.85    2.45   0
 -14 -10   1   31.61    2.50   0
 -12 -10   1   30.09    2.42   0
 -12  10   1   28.62    2.32   0
  12  10  -1   23.79    2.63   0
  10  10  -1    0.54    2.29   0
 -10 -10   1   -0.21    2.21   0
 -10  10   1   -0.08    4.41   0
 -10  10   1    1.51    2.27   0
 -10  10   1    0.50    4.29   0
   8  10  -1  219.37    3.70   0
  -8 -10   1  224.57    4.21   0
  -8  10   1  208.66    5.74   0
  -8 -10   1  216.17    3.58   0
  -8  10   1  230.08    3.69   0
  -6  10   1   48.98    2.28   0
  -6 -10   1   52.92    2.42   0
  -6  10   1   45.39    3.31   0
   6  10  -1   55.01    2.58   0
  -6 -10   1   54.45    2.40   0
  -4 -10   1   35.84    2.21   0
   4  10  -1   39.75    2.52   0
  -4  10   1   33.77    2.78   0
  -4 -10   1   35.64    2.23   0
  -4  10   1   38.42    2.45   0
   2 -10  -1   31.36    2.55   0
   2  10  -1   31.49    2.62   0
  -2 -10   1   31.60    2.20   0
  -2 -10   1   28.38    2.20   0
  -2  10   1   30.68    2.19   0
  -2  10   1   31.27    2.36   0
   2 -10  -1   32.19    2.22   0
   0 -10  -1   39.10    2.66   0
   0 -10  -1   38.49    2.50   0
   0 -10   1   43.11    2.53   0
   0  10  -1   42.21    2.41   0
   0  10   1   46.58    2.53   0
   0 -10   1   39.69    2.68   0
   2  10   1  103.89    3.00   0
  -2 -10  -1  106.68    2.82   0
   2 -10   1  100.76    2.96   0
  -2  10  -1  103.86    2.87   0
  -2  10  -1   92.98    2.98   0
  -2 -10  -1  103.49    2.97   0
   2 -10   1  101.91    2.77   0
  -4  10  -1   18.06    1.92   0
  -4 -10  -1   15.39    2.01   0
  -4 -10  -1   18.16    2.44   0
  -4  10  -1   14.26    2.48   0
   4  10   1   18.00    2.18   0
   4 -10   1   14.47    1.90   0
  -6  10  -1  119.83    2.94   0
  -6 -10  -1  135.35    3.72   0
  -6  10  -1  124.02    4.32   0
   6  10   1  131.59    3.20   0
  -6 -10  -1  128.48    3.05   0
  -8  10  -1  311.01    7.62   0
  -8 -10  -1  324.98    4.04   0
  -8  10  -1  339.35    4.32   0
   8  10   1  335.49    4.20   0
  -8 -10  -1  358.01    5.35   0
 -10  10  -1   23.97    2.24   0
  10  10   1   23.22    2.28   0
 -10 -10  -1   28.48    2.22   0
  12  10   1   60.00    2.85   0
 -12 -10  -1   63.22    2.84   0
 -12  10  -1   57.85    2.66   0
 -14  10  -1   44.74    2.51   0
 -14 -10  -1   43.03    2.65   0
  14  10   1   40.26    2.78   0
  16  10   1   17.85    2.75   0
 -16 -10  -1   19.96    2.86   0
 -16  10  -1   23.07    2.57   0
  18  10   1   -1.37    3.04   0
 -18  10  -1    1.99    2.73   0
 -18 -10  -1    1.34    2.81   0
 -20  10  -1   17.51    2.77   0
  20  10   1   16.97    3.40   0
 -20 -10  -1    2.80    3.19   0
 -22 -10  -1    6.49    3.28   0
 -22  10  -1    4.63    3.11   0
  22  10   1    0.96    3.42   0
 -21  11   1    7.81    3.05   0
 -21 -11   1    3.08    3.45   0
  21  11  -1    1.91    3.55   0
 -19  11   1   13.03    3.01   0
 -19 -11   1   11.43    3.15   0
  19  11  -1    8.99    3.23   0
 -17  11   1   -1.28    2.42   0
 -17 -11   1    2.53    2.41   0
  17  11  -1   -0.15    2.56   0
 -15 -11   1    7.82    2.51   0
 -15  11   1    9.48    2.51   0
  15  11  -1   11.03    2.54   0
  13  11  -1   17.20    2.42   0
 -13  11   1   14.65    2.45   0
 -13 -11   1   13.52    2.44   0
 -11 -11   1   54.95    2.85   0
 -11  11   1   57.57    2.58   0
  11  11  -1   51.77    2.86   0
  -9  11   1  288.56    6.99   0
   9  11  -1  296.82    4.32   0
  -9  11   1  309.69    7.09   0
  -9 -11   1  283.46    4.13   0
  -9 -11   1  319.24    4.69   0
  -9  11   1  318.35    4.15   0
  -7  11   1  203.35    3.47   0
   7  11  -1  188.49    3.64   0
  -7 -11   1  183.49    3.43   0
  -7  11   1  181.02    5.05   0
  -7 -11   1  198.62    4.04   0
  -5  11   1   17.71    2.13   0
   5  11  -1   21.43    2.48   0
  -5 -11   1   16.89    2.35   0
  -5 -11   1   17.59    2.42   0
  -5  11   1   15.65    2.27   0
   3 -11  -1    2.85    1.93   0
   3  11  -1    2.24    2.25   0
  -3 -11   1    4.19    2.09   0
   3 -11  -1    1.53    2.11   0
  -3  11   1   -0.07    2.49   0
  -3  11   1    1.32    2.11   0
  -3 -11   1    2.23    1.86   0
  -1  11   1    1.33    2.30   0
   1  11  -1    2.82    2.00   0
   1 -11  -1    1.94    1.81   0
  -1 -11   1    2.60    2.24   0
  -1  11   1    3.01    1.80   0
  -1 -11   1    0.48    1.82   0
   1 -11  -1    4.29    1.84   0
   1 -11   1   42.04    2.34   0
  -1 -11  -1   43.28    2.36   0
  -1  11  -1   36.44    2.76   0
   1 -11   1   42.54    2.42   0
   1  11   1   43.48    2.53   0
  -1 -11  -1   37.45    2.39   0
  -3  11  -1   76.43    2.67   0
  -3 -11  -1   74.45    2.79   0
   3 -11   1   70.86    2.58   0
   3 -11   1   80.82    2.86   0
  -3  11  -1   70.20    2.85   0
  -3 -11  -1   79.29    3.15   0
   3  11   1   75.31    2.93   0
  -5 -11  -1   21.67    2.18   0
   5  11   1   19.47    2.36   0
  -5 -11  -1   18.83    2.74   0
  -5  11  -1   23.03    2.22   0
  -5  11  -1   20.26    2.90   0
   7  11   1  299.47    4.18   0
  -7 -11  -1  312.05    5.19   0
  -7  11  -1  272.94    6.18   0
  -7  11  -1  321.85    4.16   0
  -7 -11  -1  294.38    3.96   0
  -9  11  -1   17.85    4.55   0
  -9 -11  -1   19.17    2.91   0
  -9  11  -1   17.42    4.35   0
  -9 -11  -1   16.43    2.37   0
  -9  11  -1   23.54    2.35   0
   9  11   1   15.49    2.48   0
 -11 -11  -1    3.32    2.68   0
  11  11   1    2.70    2.48   0
 -11  11  -1    3.95    2.27   0
 -11 -11  -1    4.74    2.39   0
 -13  11  -1   -0.08    2.11   0
 -13 -11  -1    1.94    2.36   0
  13  11   1    1.13    2.48   0
 -15 -11  -1   23.85    2.66   0
  15  11   1   25.90    2.92   0
 -15  11  -1   26.83    2.77   0
  17  11   1    2.70    2.66   0
 -17  11  -1    4.29    2.73   0
 -17 -11  -1    4.34    2.54   0
 -19  11  -1   30.56    3.14   0
  19  11   1   27.10    3.01   0
 -19 -11  -1    3.70    3.25   0
 -21 -11  -1    6.56    3.45   0
  21  11   1    2.61    3.71   0
 -21  11  -1    4.39    2.78   0
 -20 -12   1   -0.10    3.36   0
  20  12  -1    1.43    3.53   0
 -20  12   1   -0.64    3.38   0
 -18  12   1    1.40    3.08   0
  18  12  -1    1.78    2.69   0
 -18 -12   1    1.33    2.90   0
  16  12  -1   -1.32    2.96   0
 -16  12   1   -2.35    2.78   0
 -16 -12   1    0.77    2.77   0
 -14  12   1    1.36    2.53   0
  14  12  -1    0.52    2.82   0
 -14 -12   1   -0.24    2.70   0
 -12 -12   1    0.20    2.78   0
 -12  12   1   -0.74    2.26   0
 -12 -12   1    0.01    2.43   0
  12  12  -1   -2.13    2.49   0
 -10 -12   1    2.66    2.61   0
  10  12  -1    2.45    2.40   0
 -10  12   1    2.47    3.65   0
 -10  12   1    1.33    3.87   0
 -10 -12   1    1.07    2.50   0
 -10  12   1    0.71    2.31   0
  -8 -12   1    0.22    2.33   0
  -8  12   1   -0.00    2.30   0
  -8 -12   1    0.78    2.33   0
   8  12  -1    1.41    2.38   0
  -8  12   1   -0.19    3.16   0
  -6  12   1    1.72    2.13   0
   6  12  -1    1.24    2.40   0
  -6 -12   1   -0.81    2.22   0
  -6 -12   1    1.06    2.27   0
  -6  12   1    0.35    2.71   0
   4 -12  -1    7.38    2.67   0
  -4 -12   1    7.13    2.22   0
  -4  12   1    8.20    2.11   0
  -4 -12   1    8.25    2.35   0
  -4  12   1    5.53    2.65   0
   4  12  -1    7.95    2.29   0
  -2  12   1    2.54    2.44   0
   2 -12  -1    2.70    2.32   0
  -2 -12   1    1.88    1.85   0
  -2  12   1    3.01    2.31   0
  -2 -12   1    0.84    2.19   0
   2  12  -1    3.37    2.34   0
   2 -12  -1    0.05    1.84   0
   0 -12   1    1.09    1.95   0
   0 -12  -1    0.58    2.29   0
   0  12  -1    1.89    2.26   0
   0 -12   1    1.50    2.21   0
   0 -12  -1    3.29    2.04   0
   0  12   1    2.22    2.48   0
  -2  12  -1    0.26    2.39   0
  -2  12  -1   -0.27    1.97   0
  -2 -12  -1    0.63    2.12   0
  -2 -12  -1    0.63    1.91   0
   2 -12   1    0.49    2.00   0
   2  12   1    1.75    2.26   0
   2 -12   1    0.38    2.54   0
  -4  12  -1    8.88    2.87   0
  -4 -12  -1    9.80    2.29   0
   4 -12   1    7.49    1.98   0
   4  12   1    8.03    2.44   0
  -4  12  -1   10.98    2.01   0
  -4 -12  -1    9.01    2.19   0
  -6  12  -1    1.52    3.29   0
  -6 -12  -1    1.87    2.58   0
   6  12   1   -0.70    2.39   0
  -6 -12  -1   -0.04    2.25   0
  -6  12  -1    0.90    2.40   0
  -8  12  -1   92.82    2.81   0
  -8  12  -1   83.19    4.58   0
  -8 -12  -1   89.91    3.88   0
   8  12   1   87.99    3.12   0
  -8 -12  -1   86.96    2.91   0
 -10 -12  -1    9.71    2.61   0
 -10 -12  -1    8.84    2.43   0
 -10  12  -1    6.40    2.39   0
  10  12   1    5.33    2.58   0
  12  12   1    0.74    2.50   0
 -12  12  -1   -0.31    2.23   0
 -12 -12  -1    1.25    2.39   0
 -12 -12  -1   -0.71    2.68   0
 -14 -12  -1   -1.53    3.00   0
 -14  12  -1    0.33    2.45   0
 -14 -12  -1    1.18    2.60   0
  14  12   1    2.35    2.73   0
 -16 -12  -1    4.58    2.72   0
  16  12   1    3.05    2.96   0
 -16  12  -1    3.93    2.37   0
 -18 -12  -1    3.47    3.03   0
 -18  12  -1    5.07    2.78   0
  18  12   1    0.17    3.33   0
 -19 -13   1   -1.46    3.28   0
 -17  13   1   -1.46    2.96   0
  17  13  -1   -2.65    3.01   0
 -17 -13   1    0.34    2.49   0
 -15 -13   1    4.35    2.74   0
 -15 -13   1    1.11    2.89   0
  15  13  -1    1.15    2.97   0
 -15  13   1    4.73    2.97   0
  13  13  -1    7.17    2.82   0
 -13 -13   1    6.30    3.21   0
 -13 -13   1    9.36    2.71   0
 -13  13   1    7.42    2.73   0
  11  13  -1    9.03    2.71   0
 -11 -13   1    8.70    2.58   0
 -11  13   1    8.16    2.53   0
 -11 -13   1    7.68    2.63   0
  -9 -13   1   17.91    2.29   0
   9  13  -1   15.92    2.36   0
  -9 -13   1   18.53    2.60   0
  -9  13   1   20.25    3.70   0
  -9  13   1   15.58    3.73   0
  -9  13   1   17.87    2.50   0
  -7 -13   1   -0.32    2.29   0
   7  13  -1    2.14    2.61   0
  -7  13   1    1.63    3.12   0
  -7 -13   1    0.20    2.51   0
  -7  13   1    0.38    2.15   0
  -5  13   1   45.79    2.97   0
   5  13  -1   36.08    2.57   0
  -5 -13   1   36.40    2.70   0
  -5 -13   1   35.29    2.71   0
  -5  13   1   36.03    3.43   0
   3 -13  -1   16.26    2.83   0
   3  13  -1   18.85    2.63   0
  -3  13   1   21.08    2.33   0
  -3 -13   1   17.92    2.34   0
  -3 -13   1   18.36    2.47   0
  -3  13   1   18.34    2.61   0
   1  13  -1    0.82    2.53   0
  -1 -13   1   -0.31    2.11   0
   1 -13  -1   -0.95    2.63   0
   1 -13  -1   -0.41    2.47   0
  -1 -13   1    0.99    2.21   0
  -1  13   1    1.46    2.56   0
   1  13   1    1.85    2.30   0
  -1 -13  -1    1.08    2.20   0
  -1 -13  -1    0.39    2.57   0
   1 -13   1    1.47    2.17   0
   1 -13   1    1.54    2.61   0
  -1  13  -1    0.96    2.20   0
  -3 -13  -1   30.18    2.98   0
  -3 -13  -1   28.96    2.78   0
  -3  13  -1   30.16    3.13   0
  -3  13  -1   27.75    2.43   0
   3 -13   1   30.98    2.90   0
   3  13   1   24.60    2.61   0
   3 -13   1   28.61    3.12   0
  -5  13  -1   38.33    2.66   0
  -5  13  -1   31.31    3.17   0
  -5 -13  -1   41.64    3.25   0
   5  13   1   32.70    2.59   0
  -5 -13  -1   37.43    2.55   0
   7  13   1    0.64    2.52   0
  -7  13  -1   -0.05    3.27   0
  -7 -13  -1    2.50    2.78   0
  -7  13  -1    3.03    2.28   0
  -7 -13  -1    0.73    2.39   0
  -9 -13  -1    0.67    2.50   0
  -9 -13  -1   -0.82    2.84   0
  -9  13  -1   -0.04    2.36   0
  -9  13  -1    0.30    3.99   0
   9  13   1    1.86    2.48   0
 -11  13  -1    1.63    2.49   0
 -11 -13  -1    1.70    2.57   0
  11  13   1    2.09    2.58   0
 -11 -13  -1   -1.37    2.33   0
 -13  13  -1   -0.76    2.83   0
 -13 -13  -1   -2.58    2.68   0
 -13 -13  -1   -1.50    3.23   0
  13  13   1    1.22    2.75   0
  15  13   1    4.70    3.00   0
 -15 -13  -1    0.48    2.83   0
 -15 -13  -1    1.72    3.55   0
 -15  13  -1    4.22    2.86   0
  17  13   1    0.19    3.00   0
 -17 -13  -1    1.44    3.25   0
 -17  13  -1    2.26    3.18   0
 -17 -13  -1    0.65    2.75   0
 -16 -14   1    3.60    3.61   0
 -16 -14   1    5.36    2.60   0
  16  14  -1    2.14    3.21   0
 -16  14   1    1.62    3.27   0
  14  14  -1    1.12    2.94   0
 -14  14   1    0.50    3.05   0
 -14 -14   1    1.66    2.53   0
 -14 -14   1    2.38    2.99   0
  12  14  -1   -1.32    2.57   0
 -12  14   1   -0.16    2.63   0
 -12 -14   1    2.67    2.62   0
 -12 -14   1   -0.31    3.07   0
 -10 -14   1    0.79    3.09   0
 -10  14   1    0.76    2.53   0
 -10  14   1    0.02    4.57   0
  10  14  -1    0.41    2.61   0
 -10  14   1   -0.65    4.33   0
 -10 -14   1   -1.05    2.61   0
  -8 -14   1    0.64    2.37   0
  -8  14   1   -1.83    2.49   0
   8  14  -1   -0.88    2.50   0
  -8  14   1   -0.43    3.22   0
  -8 -14   1    0.68    2.53   0
   6  14  -1    8.43    2.63   0
  -6 -14   1    9.33    2.46   0
  -6  14   1    7.38    2.68   0
  -6 -14   1   13.57    2.49   0
  -6  14   1    6.66    3.18   0
   4  14  -1    3.33    2.57   0
  -4  14   1    4.44    2.64   0
  -4 -14   1    4.74    2.46   0
  -4 -14   1    5.49    2.91   0
  -4  14   1    6.64    2.74   0
  -2  14   1   25.73    3.18   0
   2  14  -1   25.17    2.75   0
   2 -14  -1   27.56    2.92   0
  -2 -14   1   24.00    2.66   0
  -2 -14   1   30.89    2.71   0
   0  14   1    6.99    2.60   0
   0 -14   1    6.21    2.42   0
   0 -14  -1    5.41    2.74   0
   0  14  -1    6.43    2.56   0
   0 -14  -1    4.58    2.78   0
   0 -14   1    6.51    2.55   0
  -2 -14  -1    0.79    2.81   0
  -2  14  -1    0.34    2.39   0
   2 -14   1   -0.34    2.78   0
  -2 -14  -1    1.99    2.72   0
   2  14   1    0.38    2.52   0
   2 -14   1    0.24    2.38   0
  -4  14  -1   -0.05    2.89   0
  -4 -14  -1    0.83    2.23   0
   4 -14   1    0.50    2.76   0
  -4  14  -1    1.22    2.39   0
  -4 -14  -1    2.37    2.83   0
   4  14   1   -3.14    2.60   0
  -6 -14  -1    4.73    2.36   0
  -6 -14  -1    5.10    3.03   0
  -6  14  -1    4.02    3.04   0
  -6  14  -1    2.69    2.51   0
   6  14   1    3.31    2.33   0
  -8 -14  -1   32.80    2.66   0
  -8  14  -1   38.02    4.13   0
  -8  14  -1   38.36    2.80   0
   8  14   1   33.41    2.62   0
  -8 -14  -1   40.66    3.17   0
 -10  14  -1   13.15    6.35   0
 -10  14  -1   12.14    6.24   0
 -10 -14  -1   10.79    2.61   0
 -10 -14  -1   14.26    3.04   0
  10  14   1   13.15    2.66   0
 -10  14  -1   13.31    2.70   0
 -12 -14  -1    3.37    2.99   0
 -12  14  -1    4.59    2.82   0
  12  14   1    4.72    2.72   0
 -12 -14  -1    4.78    3.29   0
 -14 -14  -1    4.43    3.35   0
  14  14   1    4.85    3.07   0
 -14  14  -1    4.11    2.98   0
 -14 -14  -1    5.14    2.98   0
 -16 -14  -1    5.92    2.96   0
 -16  14  -1    2.17    3.26   0
 -16 -14  -1    2.33    3.86   0
  16  14   1    2.69    3.16   0
 -15  15   1   -1.62    3.24   0
 -15 -15   1    1.50    3.09   0
  15  15  -1   -3.18    3.17   0
 -15 -15   1    1.51    3.79   0
  13  15  -1    1.95    3.16   0
 -13 -15   1    2.10    2.89   0
 -13 -15   1   -1.67    3.18   0
 -13  15   1   -1.09    3.27   0
 -11 -15   1   -1.48    3.37   0
 -11 -15   1   -0.94    2.55   0
 -11  15   1   -0.36    2.94   0
  11  15  -1   -0.13    2.98   0
  -9 -15   1    0.73    2.59   0
   9  15  -1   -1.20    3.05   0
  -9  15   1    0.09    3.98   0
  -9  15   1   -0.34    3.82   0
  -9  15   1    0.42    2.83   0
  -9 -15   1   -0.70    2.96   0
  -7 -15   1   -0.18    3.36   0
  -7 -15   1   -3.66    2.72   0
   7  15  -1   -1.25    2.88   0
  -7  15   1    1.27    3.14   0
  -7  15   1    0.63    2.85   0
  -5  15   1    3.49    2.67   0
  -5 -15   1    0.25    2.50   0
  -5  15   1    0.90    3.08   0
  -5 -15   1    1.41    2.95   0
   5  15  -1    1.19    2.63   0
  -3 -15   1    2.72    2.58   0
  -3  15   1    1.88    2.63   0
   3  15  -1    2.00    3.14   0
  -3 -15   1    0.31    2.85   0
  -1 -15   1    7.70    2.72   0
  -1 -15   1    7.62    2.74   0
  -1  15   1    5.43    2.76   0
   1 -15  -1    6.90    3.01   0
   1  15  -1    5.77    3.18   0
   1  15   1   12.45    3.05   0
  -1 -15  -1   12.73    2.82   0
   1 -15   1   14.37    3.02   0
   1 -15   1   14.91    2.85   0
  -1  15  -1   13.10    2.63   0
  -1 -15  -1   15.18    3.24   0
  -3 -15  -1    2.06    2.94   0
  -3 -15  -1    0.90    2.96   0
   3  15   1    2.39    2.84   0
   3 -15   1    1.22    2.64   0
  -3  15  -1    0.47    3.05   0
  -5  15  -1    0.06    2.79   0
  -5  15  -1    0.91    2.74   0
  -5 -15  -1    1.89    3.03   0
  -5 -15  -1    1.35    2.53   0
   5  15   1   -1.46    2.63   0
  -7 -15  -1   -2.80    2.88   0
   7  15   1    1.58    2.92   0
  -7  15  -1   -0.55    3.38   0
  -7  15  -1   -1.48    2.73   0
  -7 -15  -1    0.05    3.16   0
   9  15   1    1.51    2.90   0
  -9 -15  -1    1.02    3.07   0
  -9  15  -1    0.44    4.53   0
  -9  15  -1    0.60    2.84   0
  -9 -15  -1   -1.35    2.78   0
 -11  15  -1    5.19    2.99   0
 -11 -15  -1    6.65    3.65   0
  11  15   1    5.54    3.09   0
 -11 -15  -1    4.07    2.89   0
 -13 -15  -1    0.97    2.84   0
  13  15   1    1.39    2.97   0
 -13 -15  -1    1.48    3.66   0
 -13  15  -1    1.77    3.04   0
 -15  15  -1    0.86    3.40   0
 -15 -15  -1    2.43    3.13   0
  15  15   1   -0.27    3.38   0
 -15 -15  -1    1.37    4.19   0
 -12  16   1   -0.72    3.21   0
 -12 -16   1   -1.13    3.91   0
  12  16  -1    1.86    3.44   0
 -12 -16   1   -1.12    3.29   0
 -10  16   1   -0.28    5.12   0
 -10  16   1    0.63    5.32   0
  10  16  -1   -1.93    3.19   0
 -10  16   1   -0.35    2.99   0
 -10 -16   1   -0.33    2.75   0
 -10 -16   1   -1.33    3.59   0
  -8  16   1    0.80    2.71   0
   8  16  -1   -1.07    3.33   0
  -8 -16   1   -0.36    3.06   0
  -8 -16   1    1.32    3.32   0
  -8  16   1   -0.04    3.67   0
  -6 -16   1   -0.70    2.82   0
  -6  16   1   -0.40    2.98   0
   6  16  -1    0.75    3.01   0
  -6  16   1    0.75    3.30   0
  -6 -16   1   -0.03    3.54   0
  -4  16   1    0.39    2.71   0
  -4 -16   1   -1.39    2.80   0
   4  16  -1    0.10    2.99   0
  -4 -16   1    0.63    3.05   0
  -2 -16   1   15.52    3.24   0
  -2 -16   1   14.77    2.88   0
   2  16  -1   14.22    2.96   0
  -2  16   1    4.01    3.88   0
   0 -16  -1    8.70    3.14   0
   0 -16   1   11.34    2.86   0
   0  16  -1   12.85    2.87   0
   0 -16   1    8.80    2.81   0
   0  16   1    9.90    2.92   0
  -2  16  -1    0.24    3.46   0
   2 -16   1    1.61    3.15   0
  -2 -16  -1   -0.72    2.97   0
   2  16   1    1.66    2.94   0
  -2 -16  -1    1.53    3.13   0
  -4  16  -1    1.72    3.06   0
   4  16   1    1.86    3.08   0
  -4 -16  -1    2.30    3.34   0
  -4 -16  -1    0.18    3.03   0
  -6 -16  -1   -0.27    2.88   0
  -6  16  -1   -4.15    2.81   0
  -6  16  -1    0.56    3.44   0
  -6 -16  -1   -0.59    2.77   0
   6  16   1    0.42    2.88   0
  -8 -16  -1    6.90    3.67   0
   8  16   1    4.93    3.25   0
  -8 -16  -1    9.52    3.14   0
  -8  16  -1    5.31    3.95   0
  -8  16  -1    3.16    2.85   0
 -10 -16  -1   -0.54    3.08   0
 -10  16  -1   -0.11    3.01   0
 -10  16  -1    0.05    6.40   0
 -10 -16  -1   -0.77    3.66   0
 -10  16  -1   -0.10    6.34   0
  10  16   1    0.76    3.20   0
 -12 -16  -1   -0.00    3.78   0
 -12 -16  -1    7.09    3.23   0
  12  16   1    3.47    3.12   0
 -12  16  -1    1.33    3.21   0
  11  17  -1    2.13    3.91   0
  -9  17   1    0.80    4.58   0
  -9 -17   1   -0.59    3.96   0
   9  17  -1    0.72    3.10   0
  -9  17   1    0.94    3.19   0
  -9  17   1    0.16    4.79   0
  -9 -17   1    0.43    3.33   0
  -7 -17   1    2.51    3.71   0
  -7  17   1   -0.63    4.28   0
  -7  17   1    2.63    3.16   0
   7  17  -1    4.36    3.53   0
  -7 -17   1    7.34    3.41   0
  -5 -17   1   26.97    3.27   0
  -5 -17   1   25.02    3.45   0
   5  17  -1   24.81    3.38   0
  -5  17   1   25.46    4.04   0
  -3 -17   1    3.04    3.07   0
  -3 -17   1   -1.12    2.95   0
   3  17  -1    3.75    3.40   0
  -3  17   1    1.70    3.55   0
  -1 -17   1    0.65    3.54   0
   1  17  -1    2.11    3.63   0
  -1  17   1   -0.11    3.13   0
  -1 -17   1    1.72    3.16   0
   1  17   1    0.31    3.25   0
   1 -17   1    0.89    3.35   0
  -1 -17  -1   -1.16    3.14   0
  -1  17  -1    0.04    3.46   0
  -3 -17  -1    0.92    3.01   0
  -3 -17  -1   -1.66    3.78   0
  -3  17  -1   -0.48    3.19   0
   3  17   1   -0.62    3.08   0
   5  17   1   -1.26    3.11   0
  -5  17  -1    3.61    3.40   0
  -5 -17  -1    2.72    2.90   0
  -5 -17  -1    2.51    3.56   0
   7  17   1    7.79    3.74   0
  -7 -17  -1   21.95    3.82   0
  -7  17  -1   26.55    3.36   0
  -7 -17  -1   27.16    3.53   0
  -7  17  -1   16.94    4.75   0
  -9  17  -1   13.24    5.70   0
  -9 -17  -1   -4.25    3.46   0
  -9  17  -1    8.83    5.90   0
  -9  17  -1   16.05    3.41   0
   9  17   1   10.68    3.64   0
  -9 -17  -1   13.31    4.26   0
   6  18  -1   -1.99    3.60   0
  -6 -18   1    1.72    3.32   0
  -6  18   1   -0.00    3.89   0
  -6 -18   1    1.05    3.75   0
  -4 -18   1    2.19    3.32   0
  -4 -18   1   -0.53    3.69   0
  -4  18   1   -0.24    4.12   0
   4  18  -1    1.61    3.45   0
   2  18  -1    1.38    3.41   0
  -2  18   1    0.43    3.81   0
  -2 -18   1    1.02    3.30   0
  -2 -18   1   -0.18    3.27   0
   0 -18   1    0.86    3.46   0
   0  18  -1    0.95    3.91   0
   0  18   1   -1.54    3.43   0
   2  18   1    1.38    3.37   0
  -2  18  -1    0.43    3.70   0
  -2 -18  -1   -0.37    3.19   0
  -4 -18  -1    2.06    3.77   0
  -4 -18  -1    0.28    3.33   0
   4  18   1    0.80    3.85   0
  -4  18  -1    2.16    3.78   0
  -6 -18  -1    2.94    3.53   0
  -6 -18  -1   -1.22    4.21   0
   6  18   1   -2.56    3.86   0
  -6  18  -1    0.82    4.21   0
  26   0  -2   10.48    4.51   0
 -26   0   2    1.84    4.46   0
 -24   0   2   -4.58    3.76   0
  24   0  -2   13.00    3.79   0
 -22   0   2   51.09    3.65   0
  22   0  -2   51.11    3.73   0
 -20   0   2   24.23    3.03   0
  20   0  -2   23.62    2.91   0
  18   0  -2   40.81    3.20   0
 -18   0   2   42.05    3.14   0
  16   0  -2    1.96    2.31   0
 -16   0   2    1.31    2.28   0
  14   0  -2  206.73    4.08   0
 -14   0   2  208.06    4.07   0
 -12   0   2   41.25    2.51   0
  12   0  -2   36.58    2.79   0
  10   0  -2    3.74    1.98   0
 -10   0   2    4.40    1.72   0
  -8   0   2  246.87    4.95   0
   8   0  -2  237.87    4.83   0
  -6   0   2  119.16    3.94   0
   6   0  -2  120.66    4.01   0
  -4   0   2  715.96    9.99   0
   4   0  -2  716.45   10.35   0
   4   0   2 8824.37   35.79   0
  -4   0  -2 8832.75   36.94   0
   6   0   2   13.41    1.98   0
  -6   0  -2   13.65    2.10   0
   8   0   2  582.36    7.54   0
  -8   0  -2  578.27    7.58   0
  10   0   2   76.60    2.96   0
 -10   0  -2   77.36    3.24   0
  12   0   2    1.61    2.14   0
 -12   0  -2    2.73    2.28   0
  14   0   2    5.71    2.19   0
 -14   0  -2    6.74    2.30   0
 -16   0  -2  177.56    3.99   0
  16   0   2  175.74    4.06   0
  18   0   2   29.12    2.95   0
 -18   0  -2   28.37    2.92   0
 -20   0  -2   31.07    3.34   0
  20   0   2   26.67    3.41   0
  22   0   2   10.89    3.23   0
 -22   0  -2    9.89    3.13   0
  24   0   2    0.37    3.76   0
  26   0   2    0.45    4.50   0
 -25  -1   2   -9.26    4.18   0
  25   1  -2   42.31    4.08   0
 -25   1   2   51.44    4.53   0
  25  -1  -2   46.20    4.88   0
 -23   1   2    2.16    3.26   0
  23   1  -2    8.42    3.24   0
  23  -1  -2    9.24    3.20   0
 -23  -1   2    9.03    3.23   0
  21  -1  -2   11.65    3.14   0
 -21  -1   2   10.36    2.85   0
 -21   1   2   10.01    2.96   0
  21   1  -2   12.25    2.75   0
 -19   1   2    2.68    2.82   0
  19  -1  -2    1.93    2.87   0
 -19  -1   2    1.69    2.29   0
  19   1  -2    2.94    2.83   0
  17  -1  -2   26.79    3.00   0
 -17   1   2   24.89    2.81   0
 -17  -1   2   25.65    2.63   0
  17   1  -2   25.71    2.70   0
  15  -1  -2   26.01    2.53   0
  15   1  -2   27.27    2.50   0
 -15  -1   2   31.58    2.14   0
 -15   1   2   28.97    2.56   0
  13   1  -2    2.95    1.82   0
 -13   1   2    1.17    1.80   0
 -13  -1   2    1.90    2.14   0
  13  -1  -2    1.84    2.15   0
  11  -1  -2   42.29    2.49   0
  11   1  -2   48.64    2.54   0
 -11   1   2   49.06    2.83   0
 -11  -1   2   46.81    2.55   0
  -9  -1   2    1.40    1.74   0
   9  -1  -2    2.17    2.00   0
  -9   1   2    2.23    2.02   0
   9   1  -2    1.46    1.98   0
  -7   1   2   20.21    2.18   0
   7  -1  -2   21.64    2.51   0
  -7  -1   2   22.19    2.07   0
   7   1  -2   21.39    2.05   0
   5  -1  -2   15.02    2.51   0
  -5  -1   2   14.48    2.11   0
   5   1  -2   17.83    2.21   0
  -5   1   2   15.26    2.54   0
   3  -1  -2  263.53    7.42   0
  -3   1   2  260.02    7.33   0
   3   1  -2  275.20    6.37   0
  -3  -1   2  248.74    6.05   0
  -3  -1  -2    0.27    2.09   0
   3   1   2    0.28    2.07   0
  -3   1  -2    0.17    2.01   0
   5  -1   2  844.75   12.81   0
  -5   1  -2  882.89   13.20   0
   5   1   2  852.00    9.24   0
  -5  -1  -2  914.05    9.75   0
  -7   1  -2    1.76    2.16   0
  -7  -1  -2    0.95    1.68   0
   7  -1   2    1.60    2.50   0
   7   1   2    1.23    1.66   0
  -9  -1  -2  699.28    7.20   0
   9   1   2  704.40    7.15   0
   9  -1   2  681.28    8.89   0
  -9   1  -2  683.16    8.83   0
 -11  -1  -2  102.72    3.43   0
  11   1   2  101.13    3.48   0
  11  -1   2   95.57    3.57   0
 -11   1  -2  100.13    3.59   0
 -13   1  -2   16.20    2.34   0
  13  -1   2   16.01    2.50   0
  13   1   2   13.69    2.02   0
 -13  -1  -2   16.17    2.07   0
 -15   1  -2   84.19    3.49   0
 -15  -1  -2   83.60    2.91   0
  15   1   2   78.26    2.89   0
  15  -1   2   80.11    3.51   0
 -17  -1  -2   32.23    2.73   0
  17   1   2   30.00    2.51   0
  17  -1   2   32.69    3.32   0
 -17   1  -2   32.05    3.15   0
 -19  -1  -2    8.92    2.34   0
  19   1   2    6.85    2.77   0
  19  -1   2   10.30    3.14   0
 -19   1  -2   10.47    3.08   0
 -21  -1  -2    6.90    3.04   0
 -21   1  -2   11.51    3.22   0
  21  -1   2   12.15    3.26   0
  21   1   2   11.37    3.16   0
 -23  -1  -2   -0.91    3.18   0
  23   1   2    0.59    3.36   0
  23  -1   2    0.56    3.62   0
  25  -1   2   19.77    5.03   0
  25   1   2   15.83    3.89   0
 -25   1  -2   12.44    3.39   0
  26   2  -2   -0.94    3.56   0
 -26  -2   2    0.49    3.40   0
 -26   2   2    0.24    4.29   0
  26  -2  -2   -1.19    4.47   0
  24   2  -2   34.65    3.29   0
 -24   2   2   27.54    4.18   0
 -24  -2   2   34.71    3.83   0
  24  -2  -2   33.88    4.22   0
 -22   2   2    1.08    3.23   0
  22  -2  -2    2.20    3.24   0
 -22  -2   2    2.04    2.65   0
  22   2  -2    2.76    2.76   0
  20  -2  -2    3.09    3.36   0
 -20  -2   2    3.08    2.37   0
  20   2  -2    2.73    2.72   0
 -20   2   2    2.49    3.21   0
  18   2  -2   25.86    2.70   0
  18  -2  -2   24.04    3.41   0
 -18  -2   2   19.79    2.35   0
 -18   2   2   23.27    3.49   0
 -16  -2   2  232.54    3.87   0
 -16   2   2  230.55    4.97   0
  16   2  -2  231.33    3.94   0
  16  -2  -2  228.33    5.32   0
  14  -2  -2    0.72    2.06   0
 -14   2   2   -0.03    2.11   0
  14   2  -2    0.88    2.16   0
 -14  -2   2   -0.30    1.83   0
 -12   2   2   67.48    3.38   0
  12   2  -2   63.92    2.58   0
 -12  -2   2   66.46    2.56   0
  12  -2  -2   63.66    3.21   0
 -10  -2   2  365.36    4.84   0
  10   2  -2  354.33    4.80   0
  10  -2  -2  360.66    6.46   0
 -10   2   2  354.23    6.50   0
  -8  -2   2  401.18    5.28   0
  -8   2   2  389.68    7.21   0
   8  -2  -2  418.02    7.47   0
   8   2  -2  418.15    5.29   0
  -6   2   2  201.81    5.95   0
  -6  -2   2  219.56    4.38   0
   6  -2  -2  207.56    6.04   0
   6   2  -2  211.09    4.34   0
   4   2  -2  177.91    4.55   0
   4  -2  -2  185.91    6.06   0
  -4   2   2  172.58    5.99   0
  -4  -2   2  183.64    4.51   0
   2   2  -2    0.37    2.03   0
  -2  -2   2    0.13    2.01   0
   0   2   2  101.60    4.25   0
   0   2  -2   93.54    4.64   0
   0   2   2  111.23    6.80   0
   0  -2  -2  106.47    4.43   0
   0  -2   2  110.60    4.25   0
   0   2  -2  106.94    4.27   0
   2  -2   2 4223.48   20.66   0
  -2   2  -2 4400.11   21.95   0
  -2  -2  -2 4404.11   22.15   0
  -2   2  -2 4455.90   34.26   0
   2   2   2 4353.21   22.00   0
  -4  -2  -2   61.36    2.93   0
   4  -2   2   54.37    5.38   0
  -4   2  -2   50.21    2.40   0
   4  -2   2   56.57    5.65   0
   4   2   2   54.42    2.79   0
   6  -2   2  312.55    9.74   0
   6   2   2  314.17    4.95   0
  -6  -2  -2  292.38    5.20   0
  -6   2  -2  320.10    4.70   0
  -8  -2  -2  212.07    4.06   0
   8  -2   2  224.40    6.77   0
   8   2   2  227.24    4.23   0
 -10  -2  -2    4.25    1.95   0
  10  -2   2    3.60    2.60   0
  10   2   2    3.00    1.94   0
 -10   2  -2    4.87    2.49   0
 -12  -2  -2   51.06    2.78   0
  12  -2   2   46.66    3.16   0
 -12   2  -2   54.88    3.23   0
  12   2   2   50.78    2.79   0
  14  -2   2    5.88    2.66   0
 -14  -2  -2    6.66    2.29   0
  14   2   2    4.82    1.92   0
 -14   2  -2    7.20    2.76   0
  16   2   2  143.91    3.39   0
  16  -2   2  148.33    4.98   0
 -16  -2  -2  144.83    3.33   0
 -16   2  -2  158.63    4.87   0
  18  -2   2    2.58    3.06   0
 -18  -2  -2    4.55    2.74   0
  18   2   2    3.18    2.60   0
  20   2   2   19.95    2.95   0
  20  -2   2   19.71    3.77   0
 -20  -2  -2   17.41    2.98   0
  22  -2   2    7.41    3.94   0
  22   2   2    7.88    3.00   0
 -22   2  -2    6.03    2.64   0
 -22  -2  -2    8.36    2.84   0
  24  -2   2    6.45    4.65   0
  24   2   2    4.93    3.39   0
 -24   2  -2    4.88    3.32   0
 -24  -2  -2    0.76    3.57   0
  25   3  -2    1.26    3.30   0
  25  -3  -2    1.33    5.35   0
 -25  -3   2   -0.29    3.21   0
 -23  -3   2    0.02    3.38   0
 -23   3   2    0.97    4.25   0
  23   3  -2    0.54    2.96   0
  23  -3  -2    1.45    4.16   0
 -21   3   2    0.54    3.62   0
  21   3  -2    1.08    3.29   0
  21  -3  -2   -0.61    3.56   0
 -21  -3   2   -0.26    2.94   0
 -19  -3   2   26.63    2.41   0
 -19   3   2   22.67    3.66   0
  19   3  -2   27.70    2.55   0
  19  -3  -2   23.90    3.67   0
 -17  -3   2   14.53    2.21   0
 -17   3   2   14.67    3.45   0
  17  -3  -2   13.11    3.21   0
  17   3  -2   14.05    2.23   0
 -15   3   2    9.45    2.50   0
  15  -3  -2    9.79    2.79   0
  15   3  -2   10.33    2.01   0
 -15  -3   2   10.32    2.22   0
  13  -3  -2   45.49    3.30   0
 -13  -3   2   42.79    2.32   0
 -13   3   2   43.82    3.33   0
  13   3  -2   43.77    2.43   0
  11   3  -2  126.94    3.14   0
 -11  -3   2  124.27    3.08   0
 -11   3   2  122.39    4.61   0
  11  -3  -2  119.85    4.48   0
   9   3  -2  226.29    3.90   0
  -9  -3   2  237.14    3.99   0
   9  -3  -2  231.10    6.24   0
  -9   3   2  217.82    6.09   0
  -7  -3   2    5.33    1.74   0
   7  -3  -2    6.17    2.55   0
   7   3  -2    6.05    1.73   0
  -7   3   2    5.21    2.47   0
  -5   3   2  255.78    6.85   0
  -5  -3   2  266.33    4.60   0
   5   3  -2  261.45    4.51   0
  -3  -3   2   12.57    2.21   0
   3   3  -2   12.21    2.09   0
  -3   3   2   11.92    2.14   0
  -1  -3   2   70.13    3.49   0
   1   3  -2   69.75    3.38   0
  -1   3   2   72.01    3.49   0
  -1   3   2   69.96    3.72   0
   1  -3  -2   76.39    3.60   0
  -1  -3   2   78.79    3.32   0
  -1   3  -2  197.03    5.76   0
   1  -3   2  215.19    4.56   0
  -1   3  -2  224.81    4.86   0
  -1  -3  -2  221.04    5.06   0
   1   3   2  214.51    4.92   0
  -1  -3  -2  217.21    7.33   0
   3  -3   2   25.19    2.09   0
   3   3   2   25.84    2.21   0
  -3   3  -2   24.55    3.43   0
  -3  -3  -2   25.95    2.31   0
  -3   3  -2   25.64    2.17   0
   3  -3   2   25.53    3.74   0
  -5   3  -2   10.35    1.70   0
   5   3   2   11.15    1.94   0
  -5  -3  -2    9.88    1.82   0
  -7   3  -2  231.38    3.80   0
  -7  -3  -2  231.60    4.08   0
   7   3   2  239.14    4.03   0
  -9  -3  -2    8.68    2.02   0
   9   3   2   10.79    2.04   0
   9  -3   2   10.42    3.81   0
  -9   3  -2   11.28    1.93   0
  11   3   2   41.06    2.44   0
 -11  -3  -2   45.59    2.42   0
  11  -3   2   38.70    3.94   0
 -11   3  -2   44.41    2.21   0
 -13  -3  -2    6.35    1.95   0
  13  -3   2    5.38    2.91   0
  13   3   2    5.54    1.93   0
  15  -3   2  231.46    6.63   0
  15   3   2  241.55    3.89   0
 -15  -3  -2  236.13    3.81   0
  17   3   2   44.06    2.90   0
 -17   3  -2   40.61    2.46   0
 -17  -3  -2   52.22    2.57   0
  17  -3   2   47.17    4.19   0
  19   3   2   12.23    2.65   0
 -19   3  -2   15.54    2.39   0
 -19  -3  -2   17.83    2.53   0
  19  -3   2   18.20    4.14   0
  21   3   2    0.75    3.20   0
 -21  -3  -2    1.54    3.12   0
 -21   3  -2    2.39    2.49   0
  21  -3   2    0.33    4.15   0
  23   3   2    1.18    2.97   0
 -23  -3  -2    1.08    2.84   0
  23  -3   2    0.98    5.46   0
 -23   3  -2   -0.44    2.86   0
 -25  -3  -2    1.54    3.68   0
 -25   3  -2   -1.32    3.38   0
  25   3   2    5.91    3.95   0
  24   4  -2    0.35    3.89   0
 -24  -4   2    1.72    3.66   0
 -22  -4   2    1.05    2.97   0
  22  -4  -2    0.76    5.08   0
  22   4  -2   -0.30    2.61   0
  20  -4  -2    1.34    4.31   0
  20   4  -2   -0.84    2.93   0
 -20   4   2   -0.08    4.28   0
 -20  -4   2    2.55    2.61   0
 -18  -4   2    3.62    2.52   0
  18  -4  -2    5.73    3.61   0
  18   4  -2    5.00    2.66   0
 -18   4   2    3.63    3.66   0
  16  -4  -2    1.07    3.27   0
  16   4  -2    1.10    2.12   0
 -16   4   2    1.18    3.26   0
 -16  -4   2    0.48    1.91   0
  14  -4  -2   39.31    3.89   0
 -14  -4   2   37.49    2.09   0
 -14   4   2   36.21    3.86   0
  14   4  -2   32.35    2.16   0
  12   4  -2  307.12    4.21   0
 -12  -4   2  310.51    4.16   0
  12  -4  -2  313.05    7.55   0
 -12   4   2  303.53    7.65   0
 -10   4   2  154.66    6.01   0
 -10  -4   2  160.94    3.24   0
  10   4  -2  156.40    3.25   0
   8   4  -2    1.56    1.84   0
  -8   4   2    1.02    2.62   0
  -8  -4   2    1.21    1.85   0
  -6  -4   2  252.66    4.17   0
   6   4  -2  232.49    4.02   0
  -6   4   2  230.59    6.34   0
  -4  -4   2   32.10    2.15   0
  -4   4   2   29.94    2.15   0
   4   4  -2   30.46    2.07   0
  -4   4   2   33.29    2.91   0
  -2   4   2  523.08    7.38   0
   2   4  -2  518.35    6.75   0
  -2   4   2  541.02    7.82   0
  -2  -4   2  582.64    7.00   0
   0   4  -2  471.62    7.22   0
   0   4   2  504.00    6.86   0
   0  -4   2  496.41    7.68   0
   0   4   2  506.05    8.41   0
   0  -4  -2  483.23    8.25   0
   0   4  -2  517.19    6.51   0
   0  -4  -2  490.71    6.75   0
   0  -4   2  545.09    6.55   0
   2  -4   2   24.17    2.03   0
  -2   4  -2   22.39    2.65   0
  -2  -4  -2   25.02    2.79   0
  -2   4  -2   25.20    1.99   0
   2   4   2   24.74    2.13   0
  -2  -4  -2   22.78    2.02   0
   4  -4   2  425.78    5.14   0
  -4  -4  -2  441.89    5.30   0
   4  -4   2  423.77   10.77   0
  -4   4  -2  428.49   10.23   0
   4   4   2  454.50    5.37   0
  -4   4  -2  458.76    5.40   0
  -6   4  -2  746.90    6.40   0
   6   4   2  739.91    6.51   0
  -6  -4  -2  728.96    6.50   0
  -8  -4  -2   31.22    2.22   0
   8   4   2   31.15    2.22   0
  -8   4  -2   30.61    2.08   0
 -10  -4  -2   30.92    2.49   0
  10   4   2   29.52    2.25   0
 -10   4  -2   31.35    2.06   0
 -12  -4  -2   -0.43    1.95   0
 -12   4  -2    1.54    1.82   0
  12   4   2    1.12    1.96   0
 -14   4  -2   25.23    2.21   0
  14   4   2   26.80    2.22   0
 -14  -4  -2   23.87    2.17   0
  16   4   2  142.76    3.25   0
 -16   4  -2  132.34    3.00   0
 -16  -4  -2  142.92    3.21   0
 -18   4  -2    1.97    2.21   0
 -18  -4  -2    2.54    2.23   0
  18   4   2    1.55    2.64   0
 -20  -4  -2   -0.98    3.09   0
  20   4   2   -0.88    3.26   0
 -20   4  -2    6.34    2.32   0
 -22  -4  -2   -0.91    3.06   0
 -22   4  -2    0.93    2.70   0
  22   4   2    0.36    2.83   0
 -24   4  -2   15.04    2.98   0
 -24  -4  -2   -0.50    3.67   0
  24   4   2   13.42    3.92   0
 -25  -5   2   -0.61    3.41   0
 -25   5   2    0.73    3.01   0
  25   5  -2    0.86    3.84   0
 -23   5   2    1.84    2.62   0
  23   5  -2    1.37    3.03   0
 -23  -5   2   -2.61    3.47   0
 -21   5   2    5.25    2.43   0
  21   5  -2   10.38    3.29   0
 -21  -5   2    6.10    2.77   0
  19   5  -2    1.05    2.77   0
 -19  -5   2    1.81    2.38   0
  17   5  -2    0.05    2.49   0
 -17  -5   2   -0.18    2.08   0
  15   5  -2   10.18    2.12   0
 -15  -5   2   10.75    2.07   0
 -13   5   2    2.46    4.67   0
  13   5  -2    4.01    1.87   0
 -13  -5   2    1.06    1.90   0
 -11   5   2   51.20    5.36   0
  11   5  -2   46.18    2.39   0
 -11  -5   2   50.40    2.25   0
   9   5  -2  139.24    3.11   0
  -9   5   2  134.60    6.09   0
  -9  -5   2  133.29    3.03   0
  -9   5   2  144.74    6.34   0
  -7   5   2   16.35    2.85   0
  -7   5   2   16.55    1.98   0
  -7  -5   2   16.72    2.09   0
  -7   5   2   18.27    3.12   0
   7   5  -2   18.58    2.11   0
  -5   5   2   39.19    3.30   0
  -5  -5   2   40.93    2.36   0
   5   5  -2   42.26    2.37   0
  -5   5   2   40.92    2.16   0
  -3   5   2  222.65    4.56   0
  -3  -5   2  245.46    4.22   0
   3   5  -2  243.49    4.15   0
  -3   5   2  244.35    5.31   0
   1  -5  -2  164.40    3.93   0
  -1  -5   2  167.77    3.83   0
  -1   5   2  156.64    4.27   0
   1   5  -2  164.38    3.83   0
  -1   5   2  160.60    3.90   0
   1  -5  -2  144.17    4.00   0
  -1  -5   2  165.03    3.92   0
   1   5   2    0.38    1.72   0
  -1   5  -2    0.55    1.64   0
   1  -5   2    0.46    1.51   0
  -1  -5  -2    0.00    1.69   0
  -1  -5  -2    0.89    1.93   0
  -1   5  -2    1.74    1.97   0
   1  -5   2    0.22    1.68   0
  -3   5  -2    8.38    2.24   0
   3  -5   2    7.67    1.69   0
  -3   5  -2    9.86    1.72   0
  -3  -5  -2    8.48    2.23   0
   3   5   2    8.39    1.91   0
  -3  -5  -2    8.96    1.86   0
  -5   5  -2   39.72    2.20   0
  -5  -5  -2   38.42    2.26   0
   5  -5   2   36.29    4.12   0
  -5   5  -2   36.26    3.83   0
   5   5   2   36.37    2.30   0
   5  -5   2   34.84    2.02   0
   7   5   2  409.04    4.82   0
  -7  -5  -2  395.35    4.65   0
  -7   5  -2  423.59    4.65   0
   9   5   2    7.99    1.95   0
  -9  -5  -2    5.48    2.11   0
  -9   5  -2    6.56    1.89   0
 -11  -5  -2   22.22    2.08   0
 -11   5  -2   20.74    2.01   0
  11   5   2   22.54    2.18   0
 -13  -5  -2   24.10    2.37   0
 -13   5  -2   28.72    2.11   0
  13   5   2   24.63    2.25   0
 -15   5  -2    3.91    2.03   0
 -15  -5  -2    6.40    2.05   0
  15   5   2    5.59    2.09   0
 -17  -5  -2   11.47    2.52   0
 -17   5  -2   13.33    2.36   0
  17   5   2    8.28    2.80   0
  19   5   2   12.32    3.10   0
 -19  -5  -2    3.74    3.09   0
 -19   5  -2   11.69    2.47   0
 -21   5  -2    0.88    2.38   0
  21   5   2    3.78    3.10   0
 -21  -5  -2    1.72    2.58   0
 -23  -5  -2   -1.63    3.48   0
  23   5   2   -2.02    3.61   0
 -23   5  -2    0.62    2.54   0
  25   5   2    2.21    3.59   0
 -25  -5  -2    1.81    3.47   0
 -24   6   2   15.21    2.62   0
 -24  -6   2    7.84    3.73   0
  24   6  -2    9.09    3.40   0
 -22  -6   2   18.57    2.99   0
 -22   6   2   21.65    2.79   0
  22   6  -2   20.54    3.09   0
 -20   6   2    0.55    2.35   0
  20   6  -2    0.24    2.56   0
 -20  -6   2    0.19    2.46   0
 -18   6   2    2.29    2.06   0
 -18  -6   2    1.73    2.22   0
  18   6  -2    1.23    2.47   0
 -16   6   2    2.12    1.84   0
 -16  -6   2    0.63    2.15   0
  16   6  -2   -1.38    2.21   0
  14   6  -2   24.42    2.43   0
 -14   6   2   22.39    2.28   0
 -14  -6   2   20.81    2.11   0
 -12  -6   2    0.11    1.68   0
  12   6  -2   -0.79    1.83   0
 -12   6   2   -0.23    1.97   0
 -10   6   2   61.28    5.84   0
 -10   6   2   61.59    2.39   0
 -10   6   2   56.33    5.63   0
 -10  -6   2   59.59    2.41   0
  10   6  -2   58.61    2.48   0
  -8  -6   2   82.24    2.64   0
  -8   6   2   80.99    4.35   0
  -8   6   2   74.72    2.51   0
  -8   6   2   83.27    4.59   0
   8   6  -2   80.94    2.66   0
  -6  -6   2    1.04    1.92   0
   6   6  -2    1.53    1.91   0
  -6   6   2    0.49    1.76   0
  -6   6   2    0.75    2.48   0
  -4  -6   2  146.13    3.28   0
  -4   6   2  153.38    4.12   0
  -4   6   2  156.52    3.37   0
   4   6  -2  159.13    3.37   0
   2   6  -2  106.80    3.25   0
   2  -6  -2   92.78    2.99   0
  -2   6   2  102.91    3.10   0
  -2   6   2  103.23    3.43   0
  -2  -6   2  108.46    3.10   0
   2  -6  -2  105.48    3.36   0
  -2  -6   2  113.86    3.00   0
   0  -6   2   88.49    2.71   0
   0   6   2   78.62    2.79   0
   0  -6  -2   79.36    2.95   0
   0  -6   2   71.43    3.00   0
   0   6  -2   70.45    2.81   0
   0   6   2   84.42    3.07   0
   0   6  -2   81.78    2.65   0
   0  -6  -2   76.98    3.03   0
  -2   6  -2  122.33    3.75   0
  -2   6  -2  137.41    3.20   0
  -2  -6  -2  135.70    3.89   0
   2  -6   2  137.79    3.15   0
  -2  -6  -2  130.55    3.16   0
   2   6   2  130.51    3.24   0
  -4   6  -2   49.48    3.36   0
  -4   6  -2   56.06    2.38   0
  -4  -6  -2   54.37    2.43   0
   4   6   2   52.19    2.45   0
   4  -6   2   49.56    3.24   0
  -4  -6  -2   58.05    3.03   0
   4  -6   2   49.33    2.26   0
  -6   6  -2   18.92    3.55   0
  -6  -6  -2   17.68    1.98   0
   6   6   2   18.41    2.16   0
  -6   6  -2   19.56    2.06   0
   6  -6   2   18.59    3.53   0
  -8  -6  -2   82.39    2.57   0
   8   6   2   86.15    2.69   0
  -8   6  -2   88.73    2.61   0
 -10   6  -2    3.48    1.88   0
  10   6   2    0.24    2.00   0
 -10  -6  -2    1.01    1.93   0
  12   6   2   39.98    2.31   0
 -12  -6  -2   36.60    2.22   0
 -12   6  -2   33.89    2.24   0
 -14   6  -2    2.19    1.94   0
 -14  -6  -2    4.01    2.15   0
  14   6   2    2.69    2.21   0
 -16   6  -2    5.84    2.19   0
 -16  -6  -2    6.88    2.15   0
  16   6   2    7.39    2.24   0
 -18   6  -2    2.39    2.30   0
 -18  -6  -2    5.46    2.80   0
  18   6   2    3.08    2.34   0
 -20  -6  -2   -1.40    2.72   0
 -20   6  -2    2.82    2.23   0
  20   6   2    1.83    2.86   0
 -22   6  -2    2.67    2.69   0
  22   6   2    1.27    2.93   0
 -22  -6  -2   -0.79    3.24   0
  24   6   2    1.97    3.46   0
 -24  -6  -2    4.11    3.74   0
 -24   6  -2    6.62    3.28   0
  23   7  -2    1.22    3.21   0
 -23   7   2    2.44    2.56   0
 -23  -7   2   -1.18    3.36   0
 -21   7   2   -0.45    2.71   0
  21   7  -2   -0.51    3.08   0
 -21  -7   2   -0.85    2.87   0
  19   7  -2   -0.14    2.62   0
 -19   7   2   -0.10    2.38   0
 -19  -7   2    0.75    2.55   0
 -17  -7   2   -0.01    2.11   0
 -17   7   2    0.87    2.22   0
  17   7  -2   -0.49    2.34   0
 -15   7   2    2.45    2.13   0
 -15  -7   2    1.23    1.93   0
  15   7  -2    0.71    2.22   0
  13   7  -2    4.08    1.97   0
 -13  -7   2    3.02    1.89   0
 -13   7   2    3.97    1.89   0
  11   7  -2   30.40    2.30   0
 -11  -7   2   34.39    2.24   0
 -11   7   2   32.94    2.15   0
  -9   7   2    0.47    1.81   0
  -9   7   2    0.07    2.89   0
   9   7  -2   -0.07    1.89   0
  -9  -7   2   -0.67    1.87   0
  -9   7   2    0.80    2.79   0
   7   7  -2    1.09    1.76   0
  -7   7   2    0.48    2.24   0
  -7   7   2    0.01    2.21   0
  -7   7   2   -0.09    1.85   0
  -7  -7   2    0.61    1.87   0
   5   7  -2   56.13    2.45   0
  -5   7   2   64.01    2.46   0
  -5  -7   2   71.16    2.57   0
  -5   7   2   63.31    3.14   0
  -3  -7   2  138.39    3.22   0
   3   7  -2  129.73    3.22   0
  -3  -7   2  125.75    3.12   0
   3  -7  -2  126.52    3.37   0
  -3   7   2  124.31    3.68   0
  -3   7   2  123.58    3.51   0
  -1   7   2   12.57    2.09   0
   1  -7  -2   11.58    1.96   0
  -1  -7   2   10.55    2.29   0
  -1  -7   2   16.12    2.00   0
   1  -7  -2   11.54    2.09   0
   1   7  -2   11.73    2.06   0
  -1   7   2   12.14    1.80   0
   1  -7   2    2.34    1.97   0
  -1  -7  -2    1.47    1.74   0
  -1   7  -2    0.98    1.77   0
  -1   7  -2    0.70    1.73   0
   1   7   2    2.58    2.16   0
  -1  -7  -2    1.40    1.78   0
   1  -7   2    1.28    1.82   0
   3  -7   2   28.62    2.05   0
  -3   7  -2   28.21    2.11   0
  -3   7  -2   25.49    2.19   0
   3   7   2   25.25    2.26   0
  -3  -7  -2   30.37    2.57   0
  -3  -7  -2   32.33    2.23   0
   5   7   2  114.95    3.00   0
   5  -7   2  110.44    2.78   0
  -5  -7  -2  121.30    3.67   0
  -5   7  -2  124.00    2.91   0
   5  -7   2  116.34    4.36   0
  -5  -7  -2  123.66    2.91   0
  -5   7  -2  107.70    4.29   0
   7   7   2   78.64    2.71   0
  -7  -7  -2   75.46    2.54   0
  -7   7  -2   75.73    5.42   0
  -7   7  -2   81.74    2.50   0
  -9   7  -2   30.70    2.15   0
  -9  -7  -2   29.72    2.22   0
   9   7   2   27.56    2.31   0
 -11  -7  -2   15.06    2.39   0
 -11   7  -2   15.43    2.11   0
  11   7   2   19.07    2.16   0
 -13  -7  -2    0.04    2.35   0
  13   7   2    1.29    2.16   0
 -13   7  -2    0.74    2.02   0
  15   7   2    0.65    2.24   0
 -15   7  -2    0.37    2.18   0
 -15  -7  -2   -0.03    2.12   0
  17   7   2    6.86    2.45   0
 -17  -7  -2    7.15    2.39   0
 -17   7  -2    4.10    2.27   0
  19   7   2   -0.06    2.99   0
 -19   7  -2    0.82    2.45   0
 -19  -7  -2   -1.32    2.47   0
 -21   7  -2    0.16    2.63   0
  21   7   2   -0.17    2.97   0
 -21  -7  -2   -0.98    2.82   0
  23   7   2   11.70    3.37   0
 -23   7  -2   11.50    3.10   0
 -23  -7  -2    4.09    3.40   0
  24   8  -2    1.39    3.72   0
 -24  -8   2   -1.74    3.54   0
 -22  -8   2    4.34    3.14   0
  22   8  -2   -0.10    3.15   0
 -22   8   2    2.23    2.90   0
  20   8  -2    9.89    2.73   0
 -20  -8   2    4.59    2.71   0
 -20   8   2    9.68    2.67   0
 -18  -8   2    4.54    2.35   0
  18   8  -2    4.64    2.53   0
 -18   8   2    5.27    2.45   0
 -16   8   2    2.84    2.25   0
 -16  -8   2    0.99    2.17   0
  16   8  -2    1.81    2.33   0
  14   8  -2    5.31    2.32   0
 -14  -8   2    2.58    2.25   0
 -14   8   2    1.87    2.20   0
 -12   8   2    1.69    1.83   0
 -12  -8   2    0.10    1.86   0
  12   8  -2   -0.06    1.96   0
 -10   8   2   29.96    4.44   0
  10   8  -2   31.67    2.35   0
 -10   8   2   31.58    2.42   0
 -10  -8   2   24.65    2.29   0
 -10   8   2   32.10    4.68   0
  -8   8   2    2.81    2.64   0
   8   8  -2    3.93    1.98   0
  -8   8   2    3.14    2.82   0
  -8  -8   2    2.60    1.82   0
  -8   8   2    3.41    1.81   0
   6   8  -2   32.62    2.29   0
  -6   8   2   35.56    3.17   0
  -6   8   2   36.40    2.24   0
  -6  -8   2   42.51    2.28   0
  -4   8   2   44.69    2.64   0
  -4   8   2   43.60    2.35   0
  -4  -8   2   42.57    2.33   0
  -4  -8   2   42.83    2.28   0
   4   8  -2   41.61    2.37   0
   2  -8  -2   18.95    2.49   0
  -2   8   2   20.87    2.45   0
   2  -8  -2   21.92    2.46   0
   2   8  -2   25.75    2.25   0
  -2   8   2   20.56    2.51   0
  -2  -8   2   23.14    2.10   0
  -2  -8   2   20.91    2.10   0
   0  -8  -2   84.33    2.74   0
   0   8   2   88.95    2.91   0
   0   8  -2   87.16    2.95   0
   0   8   2   93.03    3.40   0
   0  -8   2   86.92    2.93   0
   0  -8   2   90.19    2.76   0
   0  -8  -2   84.25    3.08   0
   2   8   2   64.97    2.59   0
  -2   8  -2   61.87    2.84   0
   2  -8   2   67.99    2.47   0
  -2  -8  -2   64.08    3.15   0
  -2   8  -2   68.05    2.48   0
   2  -8   2   64.75    3.12   0
  -2  -8  -2   60.29    2.47   0
  -4  -8  -2    6.16    1.87   0
  -4   8  -2    8.95    1.91   0
   4   8   2    6.56    1.87   0
  -4  -8  -2    7.62    2.35   0
   4  -8   2    5.65    1.87   0
  -4   8  -2    6.60    2.28   0
  -6  -8  -2    1.31    1.75   0
  -6   8  -2    1.64    2.16   0
   6  -8   2    1.28    2.25   0
  -6  -8  -2    1.92    2.07   0
  -6   8  -2    0.25    1.82   0
   6   8   2    1.20    1.99   0
  -8  -8  -2   47.73    2.39   0
   8   8   2   49.68    2.52   0
  -8   8  -2   48.57    2.45   0
 -10  -8  -2   28.42    2.27   0
 -10   8  -2   31.07    2.15   0
  10   8   2   27.26    2.31   0
 -12  -8  -2  138.37    3.02   0
  12   8   2  148.70    3.20   0
 -12   8  -2  147.89    3.02   0
 -14  -8  -2   30.53    2.45   0
 -14   8  -2   32.82    2.47   0
  14   8   2   32.37    2.56   0
 -16  -8  -2    2.33    2.21   0
  16   8   2    1.85    2.09   0
 -16   8  -2    1.08    2.17   0
  18   8   2    2.71    2.73   0
 -18   8  -2    5.06    2.64   0
 -18  -8  -2    2.37    2.59   0
 -20   8  -2    3.04    2.70   0
 -20  -8  -2   -0.04    2.71   0
  20   8   2    1.67    2.85   0
 -22  -8  -2    1.69    3.47   0
 -22   8  -2    1.71    2.70   0
  22   8   2   -0.47    3.26   0
 -23  -9   2    5.96    3.41   0
  23   9  -2    4.30    3.50   0
 -23   9   2    1.16    3.02   0
 -21  -9   2   -1.07    3.16   0
 -21   9   2    0.59    2.66   0
  21   9  -2    0.62    3.26   0
  19   9  -2    1.83    2.95   0
 -19   9   2    1.10    2.46   0
 -19  -9   2    3.12    2.79   0
 -17  -9   2   12.08    2.17   0
  17   9  -2   11.74    2.51   0
 -17   9   2    8.97    2.54   0
 -15   9   2  109.78    3.15   0
  15   9  -2  107.31    3.06   0
 -15  -9   2  106.60    2.81   0
 -13  -9   2    0.56    2.13   0
  13   9  -2    2.21    2.23   0
 -13   9   2    3.00    2.18   0
 -11  -9   2   12.85    2.20   0
  11   9  -2   11.92    2.27   0
 -11   9   2   13.61    2.43   0
  -9   9   2   53.59    3.96   0
  -9   9   2   54.53    3.88   0
  -9   9   2   52.62    2.41   0
  -9  -9   2   50.31    2.50   0
   9   9  -2   54.32    2.47   0
  -7   9   2    1.69    2.08   0
  -7  -9   2    3.05    1.80   0
  -7   9   2    1.90    2.41   0
   7   9  -2    4.13    2.00   0
  -7  -9   2    2.08    1.95   0
  -5   9   2   57.61    2.93   0
  -5  -9   2   56.89    2.45   0
  -5   9   2   60.98    2.51   0
  -5  -9   2   65.36    2.52   0
   5   9  -2   60.01    2.57   0
   3  -9  -2  105.89    3.19   0
  -3  -9   2  105.04    2.96   0
  -3   9   2  105.09    3.12   0
  -3   9   2  109.73    3.03   0
  -3  -9   2   99.18    2.85   0
   3   9  -2  103.89    3.35   0
   1   9  -2   53.52    2.61   0
   1  -9  -2   43.28    2.63   0
  -1   9   2   51.81    2.44   0
   1  -9  -2   52.21    2.75   0
  -1  -9   2   47.97    2.48   0
  -1   9   2   51.46    2.62   0
  -1  -9   2   49.53    2.47   0
   1  -9   2   34.83    2.23   0
  -1   9  -2   40.16    2.27   0
   1   9   2   36.69    2.43   0
  -1   9  -2   37.83    2.34   0
   1  -9   2   36.60    2.30   0
  -1  -9  -2   39.18    2.32   0
  -1  -9  -2   35.58    2.60   0
   3  -9   2    7.14    1.92   0
  -3  -9  -2    9.87    2.16   0
  -3   9  -2    8.27    2.22   0
   3   9   2    8.75    2.08   0
  -3   9  -2    7.32    2.25   0
  -3  -9  -2    7.12    1.89   0
   5  -9   2   39.76    2.81   0
   5   9   2   43.90    2.47   0
  -5  -9  -2   39.55    2.26   0
  -5   9  -2   41.19    2.42   0
  -5  -9  -2   44.90    2.67   0
  -5   9  -2   42.13    2.82   0
   5  -9   2   36.81    2.14   0
   7   9   2   42.63    2.54   0
  -7  -9  -2   45.40    2.55   0
  -7   9  -2   42.15    3.60   0
  -7  -9  -2   42.59    2.42   0
  -7   9  -2   41.09    2.15   0
   9   9   2   -0.78    2.12   0
  -9  -9  -2    0.04    2.01   0
  -9   9  -2    0.18    1.89   0
 -11  -9  -2   37.34    2.69   0
 -11   9  -2   45.79    2.42   0
  11   9   2   39.86    2.65   0
  13   9   2   56.92    2.78   0
 -13   9  -2   62.57    2.69   0
 -13  -9  -2   66.87    2.70   0
 -15  -9  -2   43.29    2.42   0
  15   9   2   45.21    2.85   0
 -15   9  -2   43.49    2.78   0
 -17   9  -2   -0.51    2.56   0
  17   9   2   -1.37    2.66   0
 -17  -9  -2    0.12    2.40   0
 -19  -9  -2    3.91    2.80   0
 -19   9  -2    3.19    2.80   0
  19   9   2    2.37    3.03   0
  21   9   2    2.27    3.59   0
 -21   9  -2   10.13    2.76   0
 -21  -9  -2   11.76    3.44   0
 -22  10   2    1.27    3.25   0
 -22 -10   2    0.05    3.29   0
  22  10  -2    0.67    3.36   0
  20  10  -2   23.50    3.12   0
 -20  10   2   18.08    2.87   0
 -20 -10   2   15.41    3.15   0
 -18  10   2    5.44    2.47   0
 -18 -10   2    2.34    2.59   0
  18  10  -2    3.38    2.42   0
 -16 -10   2   11.62    2.48   0
  16  10  -2   12.02    2.69   0
 -16  10   2   10.61    2.62   0
 -14  10   2   10.74    2.34   0
  14  10  -2   10.13    2.49   0
 -14 -10   2    9.76    2.32   0
  12  10  -2   -0.64    2.29   0
 -12  10   2    0.35    2.17   0
 -12 -10   2    3.28    2.23   0
 -10  10   2  110.06    3.00   0
 -10  10   2   99.10    5.64   0
 -10  10   2  104.86    5.48   0
  10  10  -2   99.10    3.06   0
 -10 -10   2   93.51    2.97   0
  -8  10   2   97.68    3.04   0
  -8 -10   2   99.36    3.02   0
  -8  10   2   95.83    4.09   0
  -8 -10   2   89.28    2.78   0
   8  10  -2   96.86    2.76   0
  -6  10   2   51.09    3.41   0
  -6  10   2   45.80    2.56   0
  -6 -10   2   54.23    2.36   0
   6  10  -2   54.74    2.58   0
  -6 -10   2   48.19    2.40   0
   4  10  -2    8.04    2.11   0
  -4 -10   2    6.78    1.99   0
  -4 -10   2   10.02    2.26   0
  -4  10   2    9.63    2.16   0
  -4  10   2    8.15    1.94   0
  -2 -10   2   14.15    1.98   0
  -2  10   2   12.96    1.98   0
  -2  10   2   14.35    2.16   0
   2 -10  -2   13.86    2.23   0
   2 -10  -2   10.72    2.36   0
  -2 -10   2   15.03    2.33   0
   2  10  -2   14.47    2.12   0
   0 -10  -2   -0.00    1.77   0
   0 -10  -2    0.58    1.79   0
   0 -10   2   -0.26    1.79   0
   0  10  -2   -0.05    1.87   0
   0 -10   2    1.04    2.10   0
   0  10   2    0.11    2.28   0
  -2 -10  -2    0.59    2.06   0
  -2 -10  -2   -0.22    1.82   0
  -2  10  -2    0.44    2.21   0
  -2  10  -2    1.72    1.80   0
   2 -10   2    0.70    1.80   0
   2 -10   2    2.23    2.24   0
   2  10   2    0.08    2.29   0
   4  10   2    8.89    2.08   0
  -4 -10  -2    7.48    2.16   0
  -4 -10  -2    6.67    2.21   0
  -4  10  -2    5.72    1.92   0
  -4  10  -2    8.08    1.87   0
   4 -10   2    5.65    1.95   0
  -6  10  -2  157.16    3.10   0
   6 -10   2  155.15    4.69   0
  -6  10  -2  136.01    4.48   0
   6  10   2  145.55    3.23   0
  -6 -10  -2  150.70    3.22   0
  -6 -10  -2  147.51    3.94   0
  -8  10  -2  122.94    5.65   0
   8  10   2  124.71    3.03   0
  -8 -10  -2  138.86    4.04   0
  -8 -10  -2  124.69    2.91   0
  -8  10  -2  127.19    3.04   0
 -10  10  -2    6.48    2.16   0
 -10 -10  -2    1.25    2.03   0
  10  10   2    4.22    2.32   0
 -12 -10  -2   70.76    2.88   0
 -12  10  -2   71.21    2.70   0
  12  10   2   69.61    2.90   0
  14  10   2   52.88    2.91   0
 -14 -10  -2   51.78    2.75   0
 -14  10  -2   64.43    2.76   0
 -16 -10  -2    0.81    2.50   0
 -16  10  -2   -0.19    2.44   0
  16  10   2   -1.39    2.65   0
  18  10   2    0.91    2.59   0
 -18  10  -2    1.96    2.78   0
 -18 -10  -2    0.96    2.88   0
 -20 -10  -2    4.21    3.08   0
  20  10   2    5.34    3.21   0
 -20  10  -2    4.67    2.90   0
 -21 -11   2    1.00    3.33   0
  21  11  -2   -1.52    3.53   0
 -21  11   2    1.04    3.23   0
 -19 -11   2   18.31    3.03   0
 -19  11   2   22.09    3.10   0
  19  11  -2   16.14    3.18   0
 -17 -11   2    2.12    2.39   0
  17  11  -2   -0.21    2.52   0
 -17  11   2    2.16    2.58   0
 -15  11   2    2.61    2.50   0
  15  11  -2    1.74    2.62   0
 -15 -11   2    4.51    2.42   0
 -13 -11   2   10.21    2.34   0
  13  11  -2    9.85    2.52   0
 -13  11   2   10.71    2.26   0
 -11  11   2    3.19    5.16   0
  11  11  -2    2.26    2.46   0
 -11  11   2    3.55    5.14   0
 -11  11   2    3.98    2.11   0
 -11 -11   2    3.87    2.35   0
  -9  11   2    9.86    3.45   0
  -9  11   2   10.36    2.35   0
  -9  11   2    9.36    3.52   0
  -9 -11   2   10.10    2.35   0
  -9 -11   2    9.70    2.33   0
   9  11  -2   10.10    2.48   0
  -7  11   2  283.70    5.70   0
  -7  11   2  281.03    3.99   0
  -7 -11   2  306.40    4.39   0
  -7 -11   2  268.37    3.94   0
   7  11  -2  280.33    4.26   0
  -5  11   2    0.54    2.12   0
   5  11  -2   -0.45    2.47   0
  -5 -11   2   -0.59    2.15   0
  -5  11   2    1.25    2.66   0
  -5 -11   2    0.86    1.96   0
  -3 -11   2    0.88    1.80   0
   3  11  -2    1.88    2.51   0
  -3  11   2    0.17    2.43   0
   3 -11  -2    1.05    2.37   0
  -3 -11   2    1.65    2.05   0
  -3  11   2    1.68    2.16   0
  -1 -11   2    2.64    1.92   0
  -1 -11   2    3.47    1.88   0
  -1  11   2    3.20    2.24   0
   1 -11  -2    3.60    1.96   0
   1  11  -2    3.01    2.30   0
  -1  11   2    6.45    2.06   0
   1 -11  -2    5.43    1.85   0
   1  11   2    6.00    2.49   0
  -1  11  -2    3.90    2.07   0
   1 -11   2    5.01    2.03   0
  -1 -11  -2    4.57    1.97   0
   1 -11   2    5.72    2.00   0
  -1 -11  -2    8.48    2.04   0
  -3 -11  -2    1.28    2.00   0
   3 -11   2   -0.81    2.06   0
  -3 -11  -2    1.15    2.32   0
   3 -11   2    0.27    2.03   0
  -3  11  -2    0.90    2.35   0
   3  11   2   -0.83    2.30   0
  -3  11  -2    0.75    2.04   0
  -5 -11  -2   47.74    3.10   0
  -5  11  -2   47.73    2.62   0
   5 -11   2   45.54    2.47   0
  -5 -11  -2   46.78    2.48   0
  -5  11  -2   42.12    3.43   0
   5  11   2   46.28    2.68   0
  -7  11  -2   56.38    2.77   0
  -7 -11  -2   54.44    3.30   0
  -7  11  -2   51.62    3.92   0
   7  11   2   54.22    2.61   0
  -7 -11  -2   55.78    2.51   0
  -9  11  -2    4.73    2.33   0
  -9  11  -2    3.76    4.48   0
  -9  11  -2    4.24    4.40   0
  -9 -11  -2    4.24    2.72   0
  -9 -11  -2    5.22    2.33   0
   9  11   2    4.89    2.36   0
 -11 -11  -2   29.11    2.99   0
  11  11   2   22.36    2.65   0
 -11  11  -2   25.01    2.29   0
 -11 -11  -2   25.24    2.54   0
 -13 -11  -2    8.55    2.63   0
  13  11   2    5.63    2.35   0
 -13  11  -2    6.28    2.47   0
 -15 -11  -2    4.03    2.79   0
 -15  11  -2    9.51    2.73   0
  15  11   2   18.00    2.81   0
 -17  11  -2   24.17    3.20   0
 -17 -11  -2   17.54    2.78   0
  17  11   2   19.56    2.93   0
  19  11   2   -0.23    3.24   0
 -19 -11  -2   -0.92    2.98   0
 -19  11  -2    0.16    2.94   0
 -20 -12   2    2.93    3.32   0
  20  12  -2    1.34    3.13   0
 -20  12   2    0.81    3.37   0
 -18  12   2    3.94    2.70   0
  18  12  -2    0.24    3.03   0
 -18 -12   2    2.29    2.90   0
 -16  12   2    2.12    2.72   0
  16  12  -2    2.31    2.96   0
 -16 -12   2    5.73    2.78   0
  14  12  -2   10.55    2.82   0
 -14  12   2   14.31    2.67   0
 -14 -12   2   12.15    2.68   0
 -12 -12   2   -1.90    2.69   0
 -12 -12   2    0.80    2.37   0
  12  12  -2    1.30    2.40   0
 -12  12   2   -0.81    2.31   0
 -10  12   2    4.26    3.74   0
 -10  12   2    5.95    3.83   0
  10  12  -2    5.27    2.24   0
 -10 -12   2    6.14    2.68   0
 -10  12   2    4.63    2.42   0
 -10 -12   2    9.70    2.30   0
   8  12  -2    8.76    2.30   0
  -8 -12   2    7.04    2.37   0
  -8  12   2    7.76    3.23   0
  -8  12   2   11.04    2.33   0
  -8 -12   2   11.59    2.52   0
  -6 -12   2  182.67    3.61   0
  -6  12   2  172.59    4.55   0
  -6 -12   2  186.51    3.97   0
  -6  12   2  193.40    3.55   0
   6  12  -2  175.50    3.72   0
  -4 -12   2   -1.10    2.03   0
  -4 -12   2    0.42    2.04   0
  -4  12   2    0.49    2.35   0
  -4  12   2    0.52    2.59   0
   4  12  -2   -0.51    2.14   0
  -2 -12   2   31.32    2.57   0
   2  12  -2   36.33    2.38   0
   2 -12  -2   40.87    2.72   0
  -2  12   2   38.64    2.35   0
  -2  12   2   39.26    2.47   0
  -2 -12   2   34.89    2.72   0
   0 -12   2   11.45    2.00   0
   0  12   2   11.32    2.25   0
   0 -12   2    8.28    2.06   0
   0  12  -2    9.11    2.38   0
   0 -12  -2   10.49    2.56   0
   0 -12  -2   10.11    2.08   0
   2  12   2   63.13    2.62   0
  -2  12  -2   47.90    2.69   0
  -2 -12  -2   60.11    2.45   0
  -2 -12  -2   48.26    2.74   0
   2 -12   2   55.13    2.36   0
   2 -12   2   55.71    2.77   0
  -4  12  -2   16.38    2.56   0
  -4  12  -2   20.88    2.15   0
  -4 -12  -2   17.96    2.52   0
   4 -12   2   19.13    2.15   0
   4  12   2   21.18    2.55   0
  -4 -12  -2   17.77    2.65   0
  -6  12  -2  156.51    3.31   0
  -6 -12  -2  155.74    4.25   0
  -6 -12  -2  161.38    3.40   0
   6  12   2  152.14    3.49   0
   6 -12   2  165.82    5.08   0
  -6  12  -2  143.88    4.68   0
  -8  12  -2    7.23    3.52   0
   8  12   2    5.47    2.49   0
  -8 -12  -2    5.99    2.19   0
  -8  12  -2    8.81    1.99   0
  -8 -12  -2    7.50    3.04   0
 -10 -12  -2   -0.50    2.82   0
 -10 -12  -2    1.32    2.33   0
 -10  12  -2    0.05    2.23   0
  10  12   2    1.87    2.38   0
 -12 -12  -2    2.28    2.88   0
 -12  12  -2    0.48    2.32   0
  12  12   2    1.19    2.61   0
 -12 -12  -2    3.83    2.75   0
  14  12   2   -0.37    2.77   0
 -14  12  -2    1.48    2.39   0
 -14 -12  -2   -0.50    3.01   0
 -14 -12  -2   -1.43    2.62   0
 -16 -12  -2    1.92    2.69   0
 -16  12  -2    2.66    2.73   0
  16  12   2    1.53    2.87   0
 -18  12  -2   -0.12    2.93   0
  18  12   2    0.39    3.40   0
 -18 -12  -2    2.59    3.22   0
  19  13  -2   -0.16    3.57   0
 -19 -13   2    0.40    3.34   0
 -17 -13   2   -0.26    2.90   0
 -17  13   2    3.69    2.93   0
  17  13  -2   -0.50    3.07   0
 -15 -13   2    3.31    2.77   0
  15  13  -2   -0.72    2.97   0
 -15  13   2    1.70    2.95   0
 -15 -13   2    2.34    3.24   0
  13  13  -2   -0.39    2.51   0
 -13  13   2   -1.18    2.70   0
 -13 -13   2    0.84    3.27   0
 -13 -13   2   -2.04    2.66   0
 -11 -13   2   22.42    2.75   0
 -11 -13   2   19.85    2.69   0
 -11  13   2   21.34    5.20   0
 -11  13   2   23.27    5.16   0
  11  13  -2   21.17    2.94   0
 -11  13   2   24.36    2.63   0
  -9 -13   2    3.32    2.72   0
   9  13  -2    3.56    2.51   0
  -9 -13   2    2.53    2.43   0
  -9  13   2    3.11    3.39   0
  -9  13   2    4.54    2.50   0
  -9  13   2    4.53    3.53   0
  -7  13   2    8.63    2.36   0
   7  13  -2    9.33    2.61   0
  -7 -13   2    6.69    2.38   0
  -7 -13   2    8.80    2.40   0
  -7  13   2    8.05    3.29   0
  -5 -13   2    4.81    2.57   0
  -5  13   2    5.23    2.48   0
   5  13  -2    6.03    2.42   0
  -5 -13   2    2.20    2.21   0
  -5  13   2    4.27    3.02   0
  -3 -13   2    0.38    2.34   0
  -3  13   2   -0.98    2.13   0
  -3 -13   2   -0.35    2.44   0
   3  13  -2   -0.39    2.51   0
  -3  13   2   -0.65    2.71   0
  -1 -13   2   31.01    2.53   0
   1 -13  -2   28.76    2.53   0
   1  13  -2   32.84    2.52   0
  -1  13   2   27.96    2.87   0
   1 -13  -2   34.15    2.76   0
  -1 -13   2   29.55    2.45   0
  -1 -13  -2   40.64    3.17   0
   1  13   2   40.00    3.06   0
   1 -13   2   40.13    2.96   0
  -1  13  -2   38.56    2.66   0
  -1 -13  -2   45.34    2.60   0
   1 -13   2   42.63    2.54   0
  -3  13  -2   21.23    2.62   0
  -3 -13  -2   22.89    3.16   0
   3 -13   2   19.74    2.91   0
   3 -13   2   20.56    2.60   0
  -3  13  -2   19.95    2.91   0
  -3 -13  -2   22.11    2.38   0
   3  13   2   23.32    2.59   0
  -5 -13  -2    5.34    2.77   0
  -5  13  -2    9.59    2.40   0
  -5 -13  -2   10.05    2.47   0
  -5  13  -2    7.94    2.90   0
   5  13   2    9.60    2.39   0
  -7 -13  -2    3.61    2.38   0
  -7 -13  -2    4.96    2.88   0
  -7  13  -2    4.06    3.30   0
  -7  13  -2    2.51    2.60   0
   7  13   2    3.79    2.49   0
  -9  13  -2    2.87    4.54   0
  -9 -13  -2    1.41    3.02   0
  -9  13  -2    0.92    2.06   0
  -9 -13  -2    2.95    2.48   0
   9  13   2    0.80    2.60   0
 -11  13  -2   -1.47    2.54   0
 -11 -13  -2    0.76    2.79   0
 -11 -13  -2    0.67    2.55   0
  11  13   2    1.38    2.67   0
 -13 -13  -2   14.43    2.86   0
  13  13   2   11.85    2.84   0
 -13  13  -2   11.65    2.71   0
 -13 -13  -2   16.45    3.08   0
 -15  13  -2    5.90    2.57   0
 -15 -13  -2    5.30    2.93   0
 -15 -13  -2    2.86    3.69   0
  15  13   2    0.41    3.02   0
  17  13   2   -0.15    2.90   0
 -17  13  -2    3.21    3.29   0
 -17 -13  -2    0.07    2.99   0
 -17 -13  -2    2.17    3.88   0
 -16 -14   2    0.64    2.64   0
 -16 -14   2   -0.65    3.18   0
  16  14  -2    0.92    3.05   0
 -16  14   2   -0.90    3.21   0
 -14 -14   2    1.92    2.99   0
  14  14  -2    2.19    3.00   0
 -14 -14   2    2.54    2.97   0
 -14  14   2    5.30    3.33   0
 -12 -14   2    2.77    3.37   0
  12  14  -2    1.65    2.70   0
 -12  14   2    2.40    2.79   0
 -12 -14   2    3.15    2.62   0
  10  14  -2    2.63    2.66   0
 -10  14   2    5.39    4.40   0
 -10  14   2    5.48    2.70   0
 -10 -14   2    2.47    2.53   0
 -10  14   2    5.09    4.24   0
 -10 -14   2    5.20    2.79   0
  -8 -14   2    6.46    2.51   0
  -8 -14   2    5.30    3.02   0
  -8  14   2    2.25    3.47   0
  -8  14   2    5.93    2.87   0
   8  14  -2    5.83    2.52   0
  -6  14   2    0.86    2.50   0
   6  14  -2    1.31    2.60   0
  -6 -14   2   -0.75    2.73   0
  -6 -14   2    2.05    2.41   0
  -6  14   2    1.71    3.04   0
  -4 -14   2   -0.46    2.39   0
  -4  14   2   -0.47    2.51   0
  -4  14   2   -0.14    2.84   0
  -4 -14   2   -0.02    2.38   0
   4  14  -2   -0.51    2.90   0
  -2 -14   2   14.47    2.88   0
   2  14  -2   12.61    2.60   0
  -2  14   2   13.10    2.57   0
  -2 -14   2   16.86    2.61   0
   2 -14  -2   14.92    2.88   0
   0 -14  -2   25.28    3.11   0
   0 -14   2   27.15    3.03   0
   0  14  -2   23.74    3.08   0
   0 -14  -2   27.29    2.74   0
   0  14   2   30.14    2.95   0
   0 -14   2   28.79    3.04   0
   2 -14   2   -0.97    2.62   0
  -2 -14  -2    0.20    2.48   0
   2 -14   2    0.76    2.36   0
  -2 -14  -2    1.23    2.36   0
  -2  14  -2    0.02    2.28   0
   2  14   2   -0.32    2.56   0
  -4  14  -2    4.66    2.63   0
   4  14   2    4.74    2.74   0
  -4 -14  -2    2.93    2.69   0
   4 -14   2    4.80    2.40   0
  -4  14  -2    2.33    2.38   0
  -4 -14  -2    1.54    2.55   0
  -6  14  -2    1.21    3.09   0
  -6 -14  -2    1.38    2.80   0
  -6 -14  -2    0.49    2.53   0
   6  14   2    0.56    2.49   0
  -6  14  -2    0.30    2.81   0
  -8 -14  -2   35.34    3.47   0
   8  14   2   36.34    2.95   0
  -8  14  -2   38.29    3.98   0
  -8 -14  -2   43.36    2.83   0
  -8  14  -2   34.86    2.80   0
 -10 -14  -2    0.23    3.04   0
 -10  14  -2    2.37    2.64   0
  10  14   2    3.16    2.56   0
 -10 -14  -2    3.03    2.51   0
 -12  14  -2    7.73    2.87   0
  12  14   2    2.16    3.21   0
 -12 -14  -2    6.16    3.41   0
 -12 -14  -2    1.34    3.11   0
 -14 -14  -2    0.36    2.94   0
 -14 -14  -2    1.24    3.55   0
 -14  14  -2    0.48    2.90   0
  14  14   2    0.06    2.76   0
 -16 -14  -2    0.74    4.12   0
  16  14   2    2.00    3.29   0
 -16  14  -2    1.25    2.89   0
 -16 -14  -2    1.78    3.03   0
 -15 -15   2    4.02    4.01   0
 -15 -15   2    4.24    3.19   0
 -15  15   2    0.39    3.23   0
  15  15  -2    3.76    3.35   0
 -13  15   2   -0.37    3.07   0
  13  15  -2    7.21    3.25   0
 -13 -15   2    2.36    3.00   0
 -13 -15   2    2.34    3.60   0
 -11 -15   2   14.77    3.34   0
 -11  15   2   10.55    5.43   0
  11  15  -2   15.68    2.89   0
 -11  15   2   12.43    5.54   0
 -11 -15   2   15.09    3.09   0
 -11  15   2   16.13    3.01   0
  -9  15   2    0.96    4.09   0
  -9 -15   2    0.49    3.46   0
  -9  15   2    2.30    2.81   0
  -9  15   2    1.73    3.99   0
  -9 -15   2    1.36    3.02   0
   9  15  -2    7.64    3.20   0
  -7 -15   2    0.56    2.80   0
  -7  15   2   -0.18    2.59   0
  -7 -15   2    1.79    2.72   0
  -7  15   2    1.34    3.13   0
   7  15  -2    0.33    2.90   0
  -5 -15   2   18.52    3.26   0
   5  15  -2   16.27    2.80   0
  -5  15   2   16.41    2.77   0
  -5  15   2   16.21    3.33   0
  -5 -15   2   14.55    2.62   0
  -3  15   2   13.61    3.19   0
  -3 -15   2   12.38    3.07   0
  -3 -15   2   12.08    2.76   0
   3  15  -2    9.98    2.96   0
  -1 -15   2    6.44    3.14   0
  -1  15   2    3.91    2.73   0
   1  15  -2    5.75    3.20   0
   1 -15  -2    6.58    2.67   0
  -1 -15   2    3.33    3.15   0
   1 -15   2    3.31    2.70   0
  -1 -15  -2    1.85    3.02   0
  -1  15  -2    2.80    3.12   0
   1 -15   2    3.86    2.91   0
   1  15   2    2.36    3.20   0
  -1 -15  -2    3.41    2.97   0
  -3 -15  -2    0.21    3.24   0
   3 -15   2    2.06    3.38   0
  -3  15  -2   -1.30    3.39   0
   3  15   2    1.23    2.63   0
  -3 -15  -2    0.55    2.51   0
   3 -15   2    1.09    2.73   0
  -5  15  -2   -1.15    2.93   0
  -5  15  -2    1.32    2.94   0
  -5 -15  -2   -0.38    3.14   0
   5  15   2    0.41    2.72   0
  -5 -15  -2   -0.85    2.63   0
  -7 -15  -2   13.89    2.86   0
  -7 -15  -2   11.97    3.19   0
   7  15   2   11.35    2.71   0
  -7  15  -2   13.30    2.68   0
  -7  15  -2    9.10    3.59   0
  -9 -15  -2   11.37    3.34   0
  -9  15  -2   10.10    4.81   0
  -9 -15  -2   12.23    2.84   0
  -9  15  -2   11.30    2.85   0
   9  15   2    9.48    3.01   0
 -11 -15  -2   20.73    3.64   0
 -11  15  -2   29.53    3.39   0
 -11 -15  -2   20.70    3.10   0
  11  15   2   26.49    3.22   0
 -13  15  -2   -0.92    3.03   0
 -13 -15  -2   -0.67    2.89   0
 -13 -15  -2    0.38    4.10   0
  13  15   2    0.13    2.95   0
 -15  15  -2    0.97    3.39   0
 -15 -15  -2    4.76    3.22   0
  15  15   2    0.29    3.20   0
 -15 -15  -2    1.05    4.17   0
  12  16  -2    2.17    3.54   0
 -12  16   2    1.65    3.23   0
 -12 -16   2   -0.18    3.28   0
 -12 -16   2    2.79    3.34   0
 -10  16   2    7.54    5.09   0
 -10  16   2    3.46    3.24   0
 -10 -16   2    8.19    3.63   0
  10  16  -2    5.03    3.25   0
 -10 -16   2   11.02    2.82   0
 -10  16   2    6.26    5.08   0
   8  16  -2    0.60    3.24   0
  -8 -16   2   -0.53    3.20   0
  -8  16   2   -1.87    2.97   0
  -8  16   2    1.04    3.73   0
  -8 -16   2   -1.43    3.05   0
  -6 -16   2   -1.87    2.87   0
  -6  16   2    0.39    3.28   0
  -6 -16   2    1.37    2.94   0
   6  16  -2    1.62    3.10   0
  -6  16   2    2.40    2.94   0
   4  16  -2    3.71    2.96   0
  -4 -16   2    1.81    2.76   0
  -4  16   2    4.32    3.29   0
  -4 -16   2    2.65    2.89   0
  -2 -16   2   13.18    2.93   0
   2  16  -2   15.39    3.01   0
  -2 -16   2   15.10    3.20   0
  -2  16   2   13.52    3.49   0
   0  16  -2    1.41    3.13   0
   0 -16   2    1.55    3.07   0
   0 -16   2   -0.90    2.68   0
   0 -16  -2    0.65    2.74   0
   0  16   2   -0.24    2.82   0
  -2  16  -2   -0.29    3.43   0
  -2 -16  -2   -0.33    3.42   0
   2  16   2   -0.94    3.30   0
   2 -16   2   -1.46    3.08   0
  -2 -16  -2   -0.49    2.84   0
   2 -16   2   -0.94    3.70   0
  -4 -16  -2   -0.13    2.95   0
  -4 -16  -2    0.31    3.07   0
   4  16   2   -1.68    3.10   0
  -4  16  -2    0.15    3.33   0
  -6 -16  -2    6.03    3.43   0
   6  16   2    8.13    3.08   0
  -6  16  -2    6.61    3.54   0
  -6  16  -2   10.38    2.79   0
  -6 -16  -2    7.81    2.94   0
  -8 -16  -2    0.04    3.54   0
  -8 -16  -2    1.63    2.96   0
  -8  16  -2   -0.33    2.89   0
   8  16   2   -0.01    3.21   0
  -8  16  -2   -0.40    4.05   0
 -10 -16  -2    0.29    3.76   0
  10  16   2   -0.15    3.28   0
 -10 -16  -2   -0.69    3.14   0
 -10  16  -2   -0.05    3.28   0
 -12  16  -2    1.30    3.18   0
 -12 -16  -2   -0.99    4.11   0
  12  16   2    0.04    3.01   0
 -12 -16  -2    0.13    3.26   0
 -11  17   2    0.00    7.44   0
 -11  17   2    0.97    6.98   0
 -11 -17   2    0.23    3.88   0
 -11  17   2    0.99    3.18   0
  -9  17   2   12.02    4.59   0
   9  17  -2    1.07    3.72   0
  -9  17   2    2.56    3.73   0
  -9  17   2    6.61    4.93   0
  -9 -17   2    9.44    3.83   0
  -9 -17   2    4.62    3.51   0
  -7 -17   2    2.36    3.26   0
  -7 -17   2   -3.06    3.70   0
   7  17  -2    1.00    3.40   0
  -7  17   2    1.34    4.43   0
  -7  17   2   -1.39    3.29   0
  -5 -17   2    3.60    3.60   0
  -5  17   2   -0.62    3.57   0
   5  17  -2    2.53    3.48   0
  -5 -17   2    4.70    3.11   0
   3  17  -2    1.12    3.09   0
  -3  17   2    0.34    3.16   0
  -3 -17   2    1.20    3.50   0
  -3 -17   2   -0.80    2.98   0
  -1 -17   2   -2.05    3.59   0
   1  17  -2    4.50    3.70   0
  -1  17   2    6.27    3.31   0
  -1 -17   2    3.40    3.65   0
  -1 -17  -2    8.49    3.08   0
   1  17   2    9.00    3.16   0
   1 -17   2    8.74    3.18   0
   1 -17   2    7.24    3.43   0
  -1  17  -2    7.96    3.49   0
  -3 -17  -2    1.58    3.62   0
  -3 -17  -2    5.21    3.31   0
  -3  17  -2    5.38    3.82   0
   3  17   2    0.32    3.08   0
   3 -17   2    0.61    3.57   0
  -5 -17  -2    0.20    3.71   0
   5  17   2    2.56    3.27   0
  -5  17  -2    0.33    3.60   0
  -5 -17  -2    2.74    3.07   0
  -7 -17  -2   -0.30    3.37   0
  -7  17  -2    2.19    4.42   0
   7  17   2    2.48    3.51   0
  -7 -17  -2    1.40    3.81   0
  -9  17  -2   -0.83    3.25   0
  -9  17  -2    0.79    5.98   0
  -9  17  -2    1.02    5.74   0
  -9 -17  -2   -1.93    3.42   0
   9  17   2   -3.13    3.70   0
  -9 -17  -2   -0.51    4.26   0
   6  18  -2   -0.81    3.67   0
  -6 -18   2    0.42    3.36   0
  -6  18   2   -0.29    4.22   0
  -6 -18   2   -1.01    3.60   0
  -4 -18   2   -0.17    3.71   0
   4  18  -2   -0.31    3.38   0
  -4  18   2    2.23    3.80   0
  -4 -18   2   -0.65    3.25   0
  -2 -18   2   -1.26    3.27   0
  -2 -18   2   -0.35    3.37   0
   2  18  -2    0.35    3.74   0
  -2  18   2    1.49    3.83   0
   0  18  -2    5.51    4.05   0
   0 -18   2    8.29    3.42   0
   0 -18   2   16.07    3.57   0
   0  18   2    9.16    3.89   0
  -2 -18  -2    8.09    3.37   0
   2 -18   2   10.01    3.43   0
   2  18   2    4.60    3.88   0
  -2  18  -2    7.51    3.37   0
  -4  18  -2    2.34    3.81   0
   4  18   2    1.77    3.48   0
  -4 -18  -2    2.36    3.69   0
   6  18   2    7.04    3.84   0
  -6 -18  -2   12.78    4.42   0
  -6  18  -2    2.46    4.65   0
  -6 -18  -2   10.80    3.64   0
  25   1  -3    2.13    3.64   0
 -25   1   3   -0.88    3.83   0
 -25  -1   3   -0.05    3.79   0
  25  -1  -3    2.07    4.19   0
 -23   1   3    3.41    3.14   0
 -23  -1   3    0.47    3.35   0
  23  -1  -3    3.35    3.22   0
  23   1  -3    1.93    2.83   0
  21  -1  -3    0.63    3.04   0
 -21  -1   3    1.94    2.99   0
  21   1  -3    3.11    2.83   0
 -21   1   3    2.32    2.83   0
  19  -1  -3    4.40    2.93   0
 -19   1   3    5.06    2.66   0
 -19  -1   3    1.45    2.37   0
  19   1  -3    4.86    2.86   0
  17   1  -3   54.26    2.69   0
 -17  -1   3   57.70    2.58   0
  17  -1  -3   56.54    3.23   0
 -17   1   3   62.53    3.04   0
 -15   1   3    2.09    2.27   0
 -15  -1   3    1.22    1.78   0
  15   1  -3    1.48    2.16   0
  15  -1  -3    3.66    2.23   0
 -13  -1   3   10.90    2.03   0
  13   1  -3    8.45    2.23   0
  13  -1  -3    9.45    2.22   0
 -13   1   3    8.31    2.22   0
  11  -1  -3   83.67    3.20   0
 -11   1   3   82.08    2.93   0
 -11  -1   3   79.40    2.85   0
  11   1  -3   88.19    2.86   0
  -9   1   3    5.15    2.03   0
  -9  -1   3    6.69    1.70   0
   9  -1  -3    5.85    2.03   0
   9   1  -3    5.69    1.67   0
  -7  -1   3    0.46    1.54   0
   7   1  -3    1.56    1.91   0
  -7   1   3    0.70    1.93   0
   7  -1  -3    1.64    1.98   0
   5   1  -3    3.68    1.80   0
  -5  -1   3    3.15    1.72   0
  -5   1   3    3.10    1.71   0
   5  -1  -3    3.43    1.71   0
   3   1  -3    3.92    1.99   0
  -3  -1   3    1.51    1.91   0
   3  -1  -3    1.47    1.91   0
  -3   1   3    1.77    1.92   0
  -1   1   3  228.48    6.04   0
   1   1  -3  205.81    5.83   0
  -1   1  -3  119.44    4.81   0
   1   1   3  119.21    8.30   0
   1  -1   3  121.08    4.73   0
  -1   1  -3  113.65    5.01   0
  -3  -1  -3    2.01    2.03   0
   3   1   3    1.12    2.01   0
   3  -1   3    0.77    1.96   0
  -3   1  -3    0.46    2.43   0
  -5  -1  -3  209.26    4.76   0
  -5   1  -3  192.00    4.33   0
   5   1   3  209.79    4.58   0
   5  -1   3  201.69    5.88   0
  -7  -1  -3   10.42    2.02   0
   7   1   3   12.17    1.87   0
   7  -1   3   12.24    2.37   0
  -9   1  -3  853.81    9.48   0
  -9  -1  -3  876.89    7.79   0
   9  -1   3  860.65    9.48   0
   9   1   3  856.03    7.55   0
 -11   1  -3  125.27    3.85   0
  11   1   3  129.66    3.43   0
 -11  -1  -3  125.45    3.55   0
  11  -1   3  122.02    3.86   0
 -13  -1  -3   66.86    2.83   0
  13   1   3   59.18    2.85   0
  13  -1   3   64.76    3.11   0
 -13   1  -3   66.74    2.99   0
 -15  -1  -3  103.67    3.43   0
  15  -1   3  101.96    3.86   0
  15   1   3  112.39    3.23   0
 -15   1  -3  112.26    3.85   0
  17  -1   3   47.58    3.42   0
 -17  -1  -3   49.63    3.17   0
 -17   1  -3   57.95    3.40   0
  17   1   3   46.68    3.17   0
 -19  -1  -3   -0.15    2.55   0
  19   1   3    2.16    2.59   0
  19  -1   3    1.09    3.19   0
 -21  -1  -3    8.23    3.25   0
  21   1   3    5.24    3.26   0
  21  -1   3    6.43    3.16   0
 -21   1  -3    8.03    2.45   0
 -23  -1  -3   -0.50    3.20   0
  23   1   3    0.48    3.66   0
 -23   1  -3   -0.42    2.77   0
  23  -1   3   -0.86    3.68   0
 -25   1  -3    1.19    3.23   0
 -25  -1  -3    0.55    3.25   0
  25   1   3    2.39    4.13   0
  25  -1   3    0.03    4.53   0
 -26  -2   3   -0.64    3.86   0
  26  -2  -3    9.55    4.95   0
 -26   2   3    3.65    4.89   0
  26   2  -3    9.20    3.61   0
  24  -2  -3    0.10    3.74   0
  24   2  -3    1.84    3.29   0
 -24   2   3    0.15    3.65   0
 -24  -2   3    1.19    2.91   0
 -22   2   3    1.91    2.97   0
  22   2  -3    1.90    3.13   0
 -22  -2   3   -0.23    3.28   0
  22  -2  -3    0.29    3.04   0
 -20  -2   3   32.90    2.59   0
  20  -2  -3   33.31    3.51   0
 -20   2   3   36.35    3.54   0
  20   2  -3   29.41    3.04   0
 -18  -2   3   30.20    2.41   0
 -18   2   3   25.04    3.06   0
  18   2  -3   30.11    2.76   0
  18  -2  -3   27.48    3.36   0
  16  -2  -3   27.26    2.89   0
 -16  -2   3   27.31    2.47   0
  16   2  -3   25.74    2.19   0
 -16   2   3   31.51    2.91   0
  14  -2  -3   36.40    2.69   0
 -14   2   3   34.54    2.75   0
 -14  -2   3   38.22    2.24   0
  14   2  -3   37.18    2.64   0
 -12  -2   3   65.22    2.85   0
  12  -2  -3   65.42    3.03   0
 -12   2   3   64.73    3.18   0
  12   2  -3   62.31    2.84   0
 -10  -2   3   15.71    2.08   0
 -10   2   3   19.20    2.35   0
  10  -2  -3   17.73    2.53   0
  10   2  -3   21.08    2.14   0
  -8  -2   3  132.26    3.24   0
   8   2  -3  138.96    3.50   0
   8  -2  -3  137.12    4.26   0
  -8   2   3  131.42    4.14   0
  -6  -2   3 1139.51    8.87   0
   6  -2  -3 1137.44   11.85   0
  -6   2   3 1143.19   11.60   0
   6   2  -3 1225.66    9.26   0
  -4   2   3  849.74   10.74   0
   4   2  -3  844.74    8.93   0
  -4  -2   3  846.40    8.57   0
   4  -2  -3  855.41   10.71   0
  -2  -2   3  743.85    9.24   0
  -2   2   3  822.24   10.36   0
   2   2  -3  777.10    9.20   0
   0   2   3  491.67    7.66   0
   0  -2   3  448.26    8.18   0
   0  -2   3  505.71    7.46   0
   0   2  -3  449.99    8.15   0
  -2   2  -3   13.04    2.23   0
   2  -2   3   25.94    2.42   0
   2   2   3   11.71    2.24   0
  -2   2  -3   11.91    2.68   0
  -2  -2  -3   12.48    2.27   0
  -4   2  -3 1184.54    9.95   0
   4   2   3 1239.25   10.15   0
  -4  -2  -3 1268.46   10.46   0
   4  -2   3 1235.66   16.64   0
   4  -2   3 1177.53    9.61   0
  -6   2  -3  306.60    4.54   0
   6  -2   3  313.52    8.04   0
   6   2   3  319.62    4.97   0
  -6  -2  -3  326.13    5.08   0
   8   2   3  405.06    5.15   0
  -8   2  -3  414.99    4.87   0
  -8  -2  -3  411.88    5.44   0
   8  -2   3  422.29    8.30   0
  10  -2   3   94.96    4.23   0
 -10   2  -3   95.38    2.77   0
 -10  -2  -3  102.42    3.11   0
  10   2   3   99.68    3.03   0
  12  -2   3    4.48    2.40   0
 -12  -2  -3    5.32    2.01   0
  12   2   3    3.86    2.02   0
 -14  -2  -3    1.27    2.13   0
  14   2   3    2.95    2.32   0
  14  -2   3    2.07    2.73   0
 -16  -2  -3    6.14    2.33   0
  16  -2   3    6.88    3.06   0
  16   2   3    5.19    2.49   0
  18   2   3   -0.18    2.72   0
  18  -2   3    0.58    3.03   0
 -18  -2  -3   -0.64    2.62   0
 -18   2  -3   -0.04    2.02   0
  20   2   3    7.86    2.92   0
  20  -2   3    7.23    3.55   0
 -20  -2  -3    7.88    2.93   0
 -20   2  -3    7.21    2.38   0
  22   2   3    9.21    3.44   0
 -22  -2  -3    1.50    3.26   0
  22  -2   3    8.45    4.01   0
 -22   2  -3    7.19    2.65   0
  24  -2   3   -0.46    4.96   0
  24   2   3   -1.39    3.62   0
 -24   2  -3   -0.41    3.55   0
 -24  -2  -3   -0.25    3.45   0
 -25  -3   3    0.97    3.63   0
  25   3  -3    0.08    3.31   0
 -25   3   3    0.39    4.88   0
  25  -3  -3    0.82    5.22   0
 -23   3   3    4.43    4.30   0
 -23  -3   3    2.82    3.46   0
  23  -3  -3    2.41    4.18   0
  23   3  -3    4.04    3.25   0
 -21   3   3    7.62    3.49   0
  21  -3  -3    8.16    3.48   0
 -21  -3   3   11.73    3.08   0
  21   3  -3    8.95    2.73   0
  19   3  -3   14.68    2.47   0
  19  -3  -3   14.11    3.46   0
 -19  -3   3   15.46    2.31   0
 -19   3   3   13.77    3.40   0
  17  -3  -3    6.82    3.21   0
 -17   3   3    7.22    3.19   0
 -17  -3   3    6.98    2.11   0
  17   3  -3    6.29    2.14   0
  15   3  -3   13.88    2.03   0
 -15  -3   3   12.65    2.23   0
  15  -3  -3   12.50    2.83   0
 -15   3   3   12.48    2.86   0
  13  -3  -3   15.07    2.42   0
 -13  -3   3   17.43    2.08   0
 -13   3   3   15.22    2.72   0
  13   3  -3   13.50    2.38   0
 -11  -3   3   19.11    2.14   0
 -11   3   3   16.64    2.57   0
  11   3  -3   15.93    2.40   0
  11  -3  -3   18.19    2.40   0
  -9  -3   3  732.95    6.46   0
  -9   3   3  725.49    9.26   0
   9  -3  -3  770.82    9.58   0
   9   3  -3  767.18    6.53   0
  -7   3   3  667.69    9.22   0
  -7  -3   3  677.86    6.39   0
   7  -3  -3  699.00    9.42   0
   7   3  -3  689.87    6.50   0
  -5   3   3  118.98    4.26   0
   5   3  -3  119.28    3.25   0
  -5  -3   3  110.63    3.11   0
   3   3  -3   19.31    2.11   0
  -3  -3   3   17.34    2.05   0
  -1   3   3   30.23    2.46   0
   1   3  -3   26.83    2.37   0
  -1  -3   3   31.56    2.42   0
  -1  -3   3   28.38    2.51   0
  -1   3   3   27.91    3.03   0
   1  -3   3  883.16    8.45   0
   1   3   3  846.64    8.63   0
  -1  -3  -3  842.98    8.88   0
  -1   3  -3  889.31    8.66   0
  -1  -3  -3  829.38   17.29   0
  -1   3  -3  783.44   10.20   0
   3   3   3  401.34    5.66   0
  -3  -3  -3  384.21    5.67   0
  -3   3  -3  394.87    5.62   0
   3  -3   3  403.53    5.30   0
  -3   3  -3  387.79    8.81   0
  -5   3  -3  297.53    4.41   0
   5   3   3  276.76    4.40   0
  -5  -3  -3  284.29    4.54   0
   5  -3   3  259.27    9.55   0
   7  -3   3  358.94   11.48   0
  -7   3  -3  343.88    4.56   0
  -7  -3  -3  359.28    4.87   0
   7  -3   3  366.36   11.27   0
   7   3   3  345.15    4.71   0
  -9  -3  -3   92.41    2.90   0
   9  -3   3   92.93    5.40   0
   9  -3   3   86.55    5.57   0
  -9   3  -3   90.56    2.73   0
   9   3   3   91.04    2.98   0
 -11   3  -3    4.37    1.83   0
  11   3   3    3.51    1.97   0
  11  -3   3    4.33    2.86   0
 -11  -3  -3    2.22    2.01   0
  13  -3   3    2.40    2.88   0
 -13  -3  -3    2.15    1.90   0
 -13   3  -3    4.41    1.94   0
  13   3   3    1.26    1.89   0
  15   3   3  140.29    3.20   0
 -15   3  -3  155.96    3.11   0
  15  -3   3  132.51    5.51   0
 -15  -3  -3  144.44    3.20   0
 -17  -3  -3   14.95    2.20   0
  17   3   3   13.04    2.58   0
 -17   3  -3   18.21    2.04   0
  17  -3   3   13.36    3.56   0
 -19   3  -3    5.06    2.17   0
  19   3   3    3.02    2.92   0
  19  -3   3    1.11    3.81   0
 -19  -3  -3    2.41    2.89   0
  21  -3   3    2.58    4.68   0
  21   3   3    3.97    2.95   0
 -21  -3  -3   -0.35    3.19   0
 -21   3  -3    4.05    2.39   0
  23  -3   3    4.06    6.24   0
  23   3   3    3.82    3.10   0
 -23  -3  -3    0.75    3.51   0
 -23   3  -3    2.41    3.05   0
  23  -3   3    4.02    6.20   0
 -25  -3  -3   -1.58    3.35   0
  25   3   3    0.94    3.89   0
 -25   3  -3   -1.55    3.21   0
  26   4  -3    0.70    3.92   0
 -26  -4   3    0.89    3.85   0
 -26   4   3   -0.93    3.30   0
  24   4  -3    7.33    3.80   0
  24  -4  -3    4.65    6.74   0
 -24  -4   3    2.85    3.73   0
 -22  -4   3    2.81    2.87   0
 -22   4   3    3.84    4.68   0
  22   4  -3    4.56    2.60   0
  22  -4  -3    3.93    4.75   0
  20   4  -3    9.18    2.76   0
 -20   4   3   12.00    3.99   0
  20  -4  -3    9.47    4.14   0
 -20  -4   3   11.01    2.60   0
  18  -4  -3  123.36    5.26   0
  18   4  -3  111.14    3.32   0
 -18   4   3  116.86    5.04   0
 -18  -4   3  120.04    3.12   0
  16   4  -3    5.36    2.06   0
 -16   4   3    5.86    3.39   0
 -16  -4   3   10.07    2.25   0
  16  -4  -3    7.24    3.23   0
 -14  -4   3    8.44    1.84   0
  14  -4  -3    7.87    2.80   0
  14   4  -3    7.21    1.90   0
 -14   4   3    6.51    3.21   0
  12  -4  -3    1.39    2.21   0
  12   4  -3    0.97    1.92   0
 -12   4   3    0.71    2.26   0
 -12  -4   3    0.83    1.91   0
 -10  -4   3  296.75    4.29   0
 -10   4   3  287.55    6.50   0
  10  -4  -3  317.92    6.85   0
  10   4  -3  292.49    4.12   0
  -8  -4   3   47.01    2.37   0
  -8   4   3   40.78    3.17   0
   8   4  -3   45.74    2.32   0
   6   4  -3   77.69    2.74   0
  -6   4   3   79.22    3.56   0
  -6  -4   3   76.96    2.78   0
  -4   4   3  165.23    4.53   0
   4   4  -3  168.62    3.64   0
  -4  -4   3  154.93    3.59   0
   2   4  -3    7.54    1.74   0
  -2   4   3    7.07    2.15   0
  -2  -4   3    8.23    1.81   0
  -2   4   3    8.23    2.16   0
   0  -4   3  419.16    5.53   0
   0  -4  -3  375.52    8.03   0
   0  -4  -3  401.05    5.93   0
   0   4  -3  373.14    6.25   0
   0   4   3  410.28    8.16   0
   0  -4   3  379.02    6.59   0
   0   4   3  396.13    5.80   0
   0   4  -3  412.78    5.56   0
   2   4   3  256.33    4.35   0
  -2  -4  -3  266.86    4.47   0
  -2   4  -3  231.88    5.75   0
  -2  -4  -3  262.83    7.71   0
  -2   4  -3  258.54    4.38   0
   2  -4   3  265.39    4.20   0
   4  -4   3  124.15    3.06   0
  -4   4  -3  126.22    3.16   0
   4   4   3  137.23    3.25   0
  -4   4  -3  132.65    5.44   0
  -4  -4  -3  135.39    3.20   0
   4  -4   3  134.86    5.88   0
  -6  -4  -3   10.49    1.95   0
  -6   4  -3   12.11    1.93   0
   6  -4   3   10.76    6.21   0
   6  -4   3   11.12    6.11   0
   6   4   3   11.32    2.00   0
  -8  -4  -3    6.59    1.91   0
  -8   4  -3    8.03    1.89   0
   8   4   3    8.09    1.93   0
  10   4   3    1.32    1.95   0
 -10  -4  -3    1.62    1.95   0
 -10   4  -3    1.58    1.71   0
 -12  -4  -3    1.12    1.90   0
  12   4   3    1.93    1.95   0
 -12   4  -3   -0.14    1.83   0
 -14  -4  -3   14.03    2.07   0
 -14   4  -3   15.18    2.05   0
  14   4   3   16.44    2.24   0
 -16   4  -3   26.07    2.31   0
 -16  -4  -3   31.05    2.28   0
  16   4   3   27.51    2.38   0
 -18  -4  -3   17.28    2.57   0
 -18   4  -3   16.26    2.43   0
  18   4   3   15.25    2.76   0
 -20  -4  -3    1.95    2.61   0
  20   4   3   -0.01    2.84   0
 -20   4  -3   -0.81    2.33   0
  22   4   3    0.48    2.95   0
 -22  -4  -3    1.71    3.19   0
 -22   4  -3   -0.41    2.54   0
  24   4   3    3.73    3.82   0
 -24   4  -3    2.36    3.08   0
 -24  -4  -3    1.96    3.61   0
 -25  -5   3    3.79    3.46   0
 -25   5   3    8.54    3.13   0
  25   5  -3    3.91    3.88   0
  23   5  -3    0.61    3.04   0
 -23  -5   3   -0.88    3.05   0
 -21  -5   3   -0.31    2.68   0
  21   5  -3    0.94    2.90   0
  19   5  -3   35.27    2.70   0
 -19  -5   3   34.04    2.69   0
 -19   5   3   37.05    6.74   0
 -17  -5   3   17.16    2.47   0
 -17   5   3   19.66    4.71   0
  17   5  -3   20.71    2.26   0
  15   5  -3   10.90    2.27   0
 -15  -5   3   10.43    2.11   0
 -15   5   3   10.31    3.82   0
 -13   5   3    0.38    3.27   0
 -13  -5   3    2.79    1.85   0
  13   5  -3    0.30    1.88   0
  11   5  -3   38.60    2.30   0
 -11  -5   3   39.02    2.16   0
 -11   5   3   38.06    3.40   0
  -9   5   3    3.57    2.61   0
  -9  -5   3    3.14    1.90   0
   9   5  -3    5.26    1.89   0
  -7   5   3   12.07    2.54   0
  -7   5   3   13.64    2.43   0
   7   5  -3   14.99    2.03   0
  -7  -5   3   14.36    2.04   0
   5   5  -3   41.03    2.33   0
  -5   5   3   40.33    2.19   0
  -5  -5   3   45.50    2.45   0
  -5   5   3   42.58    2.83   0
  -3  -5   3  335.17    4.96   0
   3   5  -3  311.55    4.64   0
  -3   5   3  303.39    5.13   0
  -3   5   3  306.79    5.41   0
  -1   5   3   42.78    2.37   0
  -1  -5   3   41.40    2.69   0
  -1   5   3   44.71    2.66   0
   1  -5  -3   47.18    2.44   0
  -1  -5   3   49.74    2.46   0
   1   5  -3   43.99    2.41   0
  -1  -5  -3  129.12    3.22   0
  -1  -5  -3  121.98    4.48   0
  -1   5  -3  142.06    3.23   0
   1  -5   3  132.93    3.09   0
   1   5   3  127.73    3.40   0
  -1   5  -3  113.30    3.77   0
  -3  -5  -3  248.14    6.15   0
  -3   5  -3  251.75    3.99   0
  -3   5  -3  220.03    5.41   0
   3   5   3  233.11    3.91   0
  -3  -5  -3  232.69    3.88   0
   3  -5   3  239.10    3.79   0
   5  -5   3   34.64    2.11   0
   5  -5   3   36.06    3.89   0
  -5  -5  -3   37.76    2.21   0
   5   5   3   35.64    2.23   0
  -5   5  -3   36.05    3.67   0
  -5   5  -3   36.06    2.20   0
  -7  -5  -3  180.18    3.51   0
  -7   5  -3  185.00    3.38   0
   7   5   3  177.62    3.51   0
   9   5   3   88.18    2.68   0
  -9   5  -3   86.66    2.64   0
  -9  -5  -3   90.66    2.70   0
  11   5   3    7.48    2.29   0
 -11   5  -3    4.93    1.82   0
 -11  -5  -3    6.41    1.88   0
  13   5   3    4.27    2.06   0
 -13   5  -3    4.33    1.97   0
 -13  -5  -3    4.47    1.99   0
 -15   5  -3   11.04    2.04   0
  15   5   3   10.49    2.13   0
 -15  -5  -3   11.21    2.02   0
 -17  -5  -3    4.58    2.46   0
 -17   5  -3    5.70    2.31   0
  17   5   3    4.11    2.40   0
 -19  -5  -3    1.29    2.67   0
  19   5   3   -1.48    2.77   0
 -19   5  -3    1.25    2.62   0
 -21   5  -3    1.69    2.60   0
 -21  -5  -3    4.82    3.03   0
  21   5   3    0.71    3.20   0
 -23   5  -3    0.34    2.97   0
  23   5   3    1.91    3.24   0
 -23  -5  -3   -0.83    3.18   0
 -24   6   3    1.11    2.71   0
 -24  -6   3    0.51    3.16   0
  24   6  -3   -0.37    3.25   0
 -22  -6   3    8.84    2.98   0
  22   6  -3   10.43    2.95   0
 -22   6   3   15.03    2.43   0
 -20  -6   3    2.74    2.44   0
  20   6  -3   -1.01    2.58   0
 -20   6   3    3.16    2.40   0
  18   6  -3   16.05    2.49   0
 -18  -6   3   16.14    2.38   0
  16   6  -3    1.54    2.21   0
 -16  -6   3    1.98    2.09   0
  14   6  -3    1.39    2.00   0
 -14  -6   3    1.02    1.83   0
 -12   6   3    2.83    3.73   0
  12   6  -3    1.98    1.80   0
 -12   6   3    3.07    3.70   0
 -12  -6   3    3.43    1.82   0
  10   6  -3    7.04    1.98   0
 -10  -6   3    6.22    1.80   0
 -10   6   3    6.93    2.65   0
 -10   6   3    7.06    2.58   0
 -10   6   3    7.92    1.93   0
  -8   6   3    1.10    2.33   0
   8   6  -3    3.47    1.90   0
  -8   6   3    2.78    1.74   0
  -8  -6   3    0.85    1.37   0
  -8   6   3    1.85    2.29   0
  -6   6   3   59.39    2.42   0
  -6   6   3   61.52    3.12   0
  -6  -6   3   65.91    2.62   0
  -6   6   3   63.41    3.35   0
   6   6  -3   62.29    2.53   0
  -4   6   3   43.95    2.26   0
  -4   6   3   42.53    2.49   0
  -4  -6   3   45.28    2.43   0
   4   6  -3   43.92    2.38   0
  -2   6   3   37.69    2.34   0
  -2  -6   3   46.84    2.46   0
  -2   6   3   40.30    2.32   0
  -2  -6   3   46.80    2.49   0
   2   6  -3   40.61    2.30   0
   2  -6  -3   42.33    2.35   0
   0  -6  -3   46.50    2.88   0
   0   6  -3   50.77    2.37   0
   0   6  -3   45.21    2.39   0
   0  -6   3   46.03    2.67   0
   0  -6   3   48.94    2.39   0
   0  -6  -3   45.78    2.27   0
   0   6   3   49.79    2.86   0
   0   6   3   47.65    2.31   0
  -2  -6  -3  294.71    4.24   0
  -2   6  -3  271.25    5.17   0
  -2   6  -3  320.97    4.31   0
   2  -6   3  310.47    4.19   0
  -2  -6  -3  299.11    6.12   0
   2   6   3  295.49    4.29   0
  -4   6  -3   79.98    3.61   0
  -4  -6  -3   87.98    2.69   0
   4  -6   3   83.47    3.80   0
  -4   6  -3   85.93    2.67   0
  -4  -6  -3   87.50    3.71   0
   4   6   3   82.02    2.73   0
   4  -6   3   91.64    2.61   0
  -6   6  -3  539.65   10.90   0
   6  -6   3  548.42   11.34   0
   6   6   3  530.53    5.26   0
  -6   6  -3  541.03    5.31   0
  -6  -6  -3  543.66    5.29   0
   6  -6   3  534.76    5.01   0
   8   6   3   45.30    2.30   0
  -8  -6  -3   47.54    2.30   0
  -8   6  -3   53.01    2.30   0
  10   6   3   50.37    2.48   0
 -10   6  -3   46.17    2.33   0
 -10  -6  -3   43.22    2.40   0
 -12  -6  -3    7.89    1.86   0
 -12   6  -3    6.04    1.99   0
  12   6   3    5.07    2.07   0
 -14  -6  -3   -1.01    2.12   0
  14   6   3    0.47    2.27   0
 -14   6  -3    1.01    2.07   0
 -16   6  -3   32.71    2.42   0
  16   6   3   34.88    2.50   0
 -16  -6  -3   29.43    2.44   0
 -18  -6  -3    3.00    2.85   0
  18   6   3    3.94    2.69   0
 -18   6  -3    2.53    2.41   0
  20   6   3    0.92    2.94   0
 -20  -6  -3   -0.52    2.85   0
 -20   6  -3    1.24    2.16   0
 -22   6  -3    3.68    2.86   0
  22   6   3    4.61    3.09   0
 -22  -6  -3    1.51    3.33   0
 -24   6  -3    4.96    3.42   0
  24   6   3   -1.24    3.56   0
 -24  -6  -3    1.44    3.54   0
 -23   7   3   12.54    2.86   0
 -23  -7   3    1.08    3.14   0
  23   7  -3    6.95    3.31   0
 -21  -7   3    1.20    2.76   0
  21   7  -3   -1.28    3.25   0
 -21   7   3    2.26    2.49   0
  19   7  -3    2.42    2.54   0
 -19   7   3    3.05    2.42   0
 -19  -7   3    2.52    2.44   0
 -17   7   3   10.43    2.21   0
 -17  -7   3   11.50    2.24   0
  17   7  -3    8.91    2.37   0
 -15  -7   3    0.90    1.94   0
  15   7  -3   -0.43    2.22   0
 -15   7   3    1.69    2.11   0
 -13   7   3   23.90    2.12   0
 -13  -7   3   27.34    2.08   0
  13   7  -3   21.08    2.15   0
 -11   7   3    2.46    1.79   0
 -11   7   3    1.31    3.27   0
  11   7  -3    0.45    2.05   0
 -11  -7   3    0.22    1.96   0
 -11   7   3    0.98    3.40   0
  -9   7   3  116.30    2.81   0
   9   7  -3  105.40    2.87   0
  -9   7   3  109.34    4.57   0
  -9  -7   3  107.94    2.88   0
  -9   7   3  106.81    4.23   0
  -7   7   3   13.53    1.98   0
  -7   7   3   16.12    2.34   0
  -7   7   3   17.20    2.46   0
  -7  -7   3   17.87    2.02   0
   7   7  -3   16.48    1.99   0
  -5   7   3   37.91    2.63   0
  -5  -7   3   35.67    2.28   0
   5   7  -3   36.66    2.28   0
  -5   7   3   34.64    2.23   0
  -3   7   3    0.48    1.84   0
   3   7  -3    1.27    1.87   0
  -3   7   3    1.16    1.83   0
  -3  -7   3    0.67    1.72   0
  -3  -7   3    0.80    1.84   0
   1   7  -3    3.38    2.01   0
  -1  -7   3    3.87    1.86   0
   1  -7  -3    4.79    1.94   0
  -1   7   3    4.24    1.81   0
  -1   7   3    5.38    1.95   0
  -1  -7   3    6.32    1.97   0
   1  -7  -3    5.22    2.06   0
  -1  -7  -3  325.66    5.70   0
  -1   7  -3  361.31    4.47   0
   1  -7   3  353.91    4.43   0
   1  -7   3  344.41    5.08   0
  -1  -7  -3  348.99    4.54   0
   1   7   3  338.02    4.51   0
  -1   7  -3  333.14    5.04   0
   3  -7   3    7.13    1.83   0
   3   7   3    8.91    1.97   0
  -3  -7  -3    6.90    2.37   0
  -3   7  -3    7.04    2.09   0
  -3   7  -3    6.78    1.87   0
  -3  -7  -3    6.15    1.80   0
  -5   7  -3   11.37    1.93   0
   5  -7   3   12.29    2.63   0
   5  -7   3   12.32    1.84   0
   5   7   3   13.07    2.01   0
  -5  -7  -3   14.18    2.23   0
  -5  -7  -3   14.70    1.93   0
  -5   7  -3   11.13    2.47   0
  -7   7  -3  393.33    4.39   0
  -7  -7  -3  401.19    4.45   0
   7   7   3  409.84    4.57   0
  -7   7  -3  405.35   10.99   0
   9   7   3  120.87    3.06   0
  -9  -7  -3  116.78    2.96   0
  -9   7  -3  113.21    2.80   0
 -11  -7  -3  151.75    3.21   0
 -11   7  -3  147.57    3.22   0
  11   7   3  151.94    3.31   0
 -13   7  -3   36.55    2.28   0
  13   7   3   34.35    2.50   0
 -13  -7  -3   35.43    2.43   0
 -15   7  -3   54.67    2.54   0
  15   7   3   53.69    2.69   0
 -15  -7  -3   62.54    2.68   0
  17   7   3    0.12    2.40   0
 -17   7  -3   -1.12    2.28   0
 -17  -7  -3    0.15    2.30   0
 -19  -7  -3   -0.22    2.56   0
 -19   7  -3   -1.52    2.48   0
  19   7   3    0.93    2.85   0
  21   7   3    2.13    2.94   0
 -21   7  -3    3.86    2.68   0
 -21  -7  -3    2.95    2.79   0
  23   7   3    1.70    3.37   0
 -23   7  -3    2.13    3.14   0
 -23  -7  -3   -1.23    3.60   0
 -24   8   3    1.99    2.74   0
  24   8  -3    2.31    3.60   0
 -24  -8   3    4.41    3.46   0
 -22   8   3   -2.33    2.78   0
  22   8  -3   -0.81    3.23   0
 -22  -8   3   -0.85    3.03   0
 -20   8   3   24.68    2.98   0
  20   8  -3   25.60    3.11   0
 -20  -8   3   23.61    2.77   0
 -18  -8   3    9.59    2.43   0
  18   8  -3    9.20    2.54   0
 -18   8   3   10.80    2.40   0
  16   8  -3    4.35    2.40   0
 -16  -8   3    3.41    2.25   0
 -16   8   3    4.58    2.21   0
 -14   8   3    0.95    1.94   0
  14   8  -3   -0.20    2.04   0
 -14  -8   3    0.83    2.16   0
  12   8  -3    0.79    1.99   0
 -12   8   3    1.49    1.86   0
 -12  -8   3    1.32    1.86   0
  10   8  -3  221.70    3.52   0
 -10  -8   3  210.92    3.53   0
 -10   8   3  212.87    6.64   0
 -10   8   3  201.43    3.51   0
 -10   8   3  208.06    6.38   0
  -8  -8   3    4.57    1.96   0
  -8   8   3    3.07    2.58   0
  -8   8   3    3.71    2.18   0
  -8   8   3    5.47    1.83   0
   8   8  -3    3.08    1.99   0
   6   8  -3   36.35    2.23   0
  -6  -8   3   37.02    2.22   0
  -6   8   3   37.33    2.73   0
  -6   8   3   36.44    2.69   0
  -4  -8   3  209.95    3.62   0
  -4  -8   3  236.78    3.80   0
  -4   8   3  207.03    3.96   0
   4   8  -3  215.63    3.72   0
  -4   8   3  225.62    4.54   0
  -2   8   3    2.05    1.89   0
   2  -8  -3    1.42    1.87   0
  -2   8   3    1.86    1.94   0
  -2  -8   3    0.22    1.85   0
   2   8  -3    3.05    1.93   0
  -2  -8   3    0.38    1.89   0
   0   8  -3    8.18    1.98   0
   0  -8   3    7.85    2.02   0
   0   8   3   10.63    2.35   0
   0  -8   3    5.67    1.87   0
   0   8   3    6.22    1.93   0
   0  -8  -3    8.17    2.46   0
   0  -8  -3    8.05    1.93   0
  -2   8  -3    6.50    1.80   0
  -2  -8  -3    6.97    1.86   0
   2  -8   3    6.28    1.81   0
  -2   8  -3    4.79    2.24   0
  -2  -8  -3    5.80    1.86   0
   2   8   3    4.76    1.91   0
   2  -8   3    5.94    2.42   0
   4  -8   3   80.65    2.70   0
   4   8   3   81.95    2.72   0
  -4  -8  -3   86.03    3.49   0
  -4  -8  -3   83.35    2.57   0
  -4   8  -3   77.82    3.39   0
  -4   8  -3   87.71    2.67   0
  -6  -8  -3    0.46    2.13   0
   6  -8   3   -0.71    1.86   0
  -6   8  -3    0.52    1.87   0
   6  -8   3   -0.51    2.33   0
   6   8   3    0.02    1.81   0
  -6  -8  -3    0.26    1.84   0
  -6   8  -3    0.52    2.37   0
  -8   8  -3   68.00    2.51   0
  -8  -8  -3   66.43    2.53   0
   8   8   3   61.38    2.59   0
 -10   8  -3   12.49    2.07   0
 -10  -8  -3   13.77    1.97   0
  10   8   3   12.55    2.18   0
 -12   8  -3    9.13    2.11   0
  12   8   3    7.98    2.19   0
 -12  -8  -3    7.07    2.20   0
 -14   8  -3   25.62    2.39   0
  14   8   3   24.20    2.52   0
 -14  -8  -3   25.09    2.39   0
 -16  -8  -3   15.95    2.29   0
 -16   8  -3   16.27    2.44   0
  16   8   3   10.46    2.35   0
  18   8   3   -0.51    2.61   0
 -18   8  -3    0.87    2.57   0
 -18  -8  -3    0.93    2.54   0
 -20   8  -3    3.43    2.96   0
 -20  -8  -3    5.55    2.88   0
  20   8   3    2.42    2.94   0
 -22   8  -3    0.21    3.11   0
  22   8   3    6.31    3.32   0
 -22  -8  -3    4.96    3.19   0
  23   9  -3    5.00    3.46   0
 -23  -9   3    7.90    3.43   0
 -23   9   3   10.82    3.03   0
 -21   9   3   -1.57    2.71   0
  21   9  -3    1.08    3.19   0
 -21  -9   3   -0.06    2.98   0
  19   9  -3   17.24    3.03   0
 -19   9   3   16.06    2.62   0
 -19  -9   3   15.89    2.88   0
  17   9  -3   14.55    2.45   0
 -17  -9   3   17.21    2.54   0
 -17   9   3   19.36    2.40   0
  15   9  -3    7.89    2.16   0
 -15   9   3    7.71    2.24   0
 -15  -9   3    4.35    2.22   0
 -13  -9   3   18.35    2.33   0
  13   9  -3   20.12    2.22   0
 -13   9   3   27.25    2.38   0
  11   9  -3   11.38    2.38   0
 -11   9   3   12.51    3.90   0
 -11   9   3   12.58    4.14   0
 -11   9   3   13.13    2.23   0
 -11  -9   3   10.68    2.19   0
  -9   9   3    1.15    2.27   0
  -9  -9   3    1.46    2.04   0
  -9   9   3    2.30    2.65   0
  -9   9   3    1.97    2.82   0
   9   9  -3    1.38    1.99   0
   7   9  -3    8.86    2.05   0
  -7   9   3    6.51    1.83   0
  -7  -9   3    8.05    1.99   0
  -7   9   3    8.45    2.44   0
   5   9  -3  142.01    3.24   0
  -5  -9   3  146.10    3.10   0
  -5  -9   3  158.40    3.26   0
  -5   9   3  145.16    3.82   0
  -5   9   3  146.60    3.41   0
  -3   9   3   23.28    2.09   0
  -3   9   3   22.98    2.55   0
   3   9  -3   21.90    2.27   0
  -3  -9   3   25.64    2.48   0
  -3  -9   3   21.05    2.20   0
  -1  -9   3   13.01    1.98   0
   1  -9  -3   12.75    2.10   0
   1  -9  -3    9.29    1.92   0
  -1   9   3   12.19    2.48   0
  -1  -9   3   12.54    2.07   0
   1   9  -3   13.36    2.15   0
  -1   9   3   13.64    1.91   0
   1   9   3   10.49    2.08   0
  -1  -9  -3   12.70    2.00   0
  -1   9  -3   12.83    1.97   0
  -1  -9  -3    9.77    2.21   0
   1  -9   3   10.32    2.15   0
   1  -9   3   11.20    2.34   0
  -1   9  -3   12.16    1.95   0
  -3   9  -3    1.33    2.07   0
   3  -9   3    0.43    1.83   0
  -3  -9  -3   -0.00    1.84   0
  -3  -9  -3    1.26    2.03   0
  -3   9  -3    1.34    1.79   0
   3   9   3    0.83    1.97   0
   5  -9   3    0.51    2.13   0
  -5  -9  -3    0.08    2.11   0
  -5   9  -3    1.58    2.33   0
   5  -9   3    1.53    1.76   0
  -5  -9  -3    0.69    1.87   0
   5   9   3    3.15    1.96   0
  -5   9  -3   -0.52    1.85   0
  -7  -9  -3   43.86    2.38   0
   7   9   3   49.93    2.66   0
   7  -9   3   48.67    3.93   0
  -7  -9  -3   50.53    3.00   0
  -7   9  -3   51.29    2.32   0
  -7   9  -3   46.67    3.89   0
  -9   9  -3   15.33    2.11   0
  -9  -9  -3   17.06    2.13   0
   9   9   3   18.03    2.19   0
  11   9   3   13.13    2.46   0
 -11  -9  -3   13.66    2.10   0
 -11   9  -3   15.04    2.26   0
 -13   9  -3    2.81    2.34   0
 -13  -9  -3    0.32    2.22   0
  13   9   3    5.80    2.43   0
 -15  -9  -3   -0.19    2.27   0
 -15   9  -3    3.71    2.28   0
  15   9   3   -0.40    2.38   0
 -17   9  -3    7.45    2.86   0
  17   9   3    7.48    2.82   0
 -17  -9  -3   10.62    2.62   0
  19   9   3    1.64    3.09   0
 -19  -9  -3    4.34    2.73   0
 -19   9  -3    1.86    2.84   0
  21   9   3    3.04    3.49   0
 -21   9  -3   -0.16    2.83   0
 -21  -9  -3    3.11    3.26   0
  22  10  -3   -0.22    3.04   0
 -22  10   3    2.27    3.25   0
 -22 -10   3    1.63    3.23   0
  20  10  -3    2.59    3.02   0
 -20 -10   3    4.60    2.88   0
 -20  10   3    3.38    2.88   0
  18  10  -3   -1.01    2.56   0
 -18  10   3   -0.15    2.38   0
 -18 -10   3   -0.73    2.52   0
 -16  10   3    0.49    2.43   0
  16  10  -3    0.53    2.39   0
 -16 -10   3    0.07    2.53   0
 -14  10   3   11.45    2.27   0
  14  10  -3    9.66    2.40   0
 -14 -10   3    8.53    2.30   0
 -12  10   3   33.72    2.48   0
 -12 -10   3   34.57    2.47   0
  12  10  -3   33.92    2.47   0
 -10  10   3    5.06    3.69   0
 -10  10   3    5.54    3.50   0
 -10 -10   3    3.68    2.30   0
  10  10  -3    3.16    2.30   0
 -10  10   3    3.01    2.13   0
  -8 -10   3    1.32    1.94   0
  -8  10   3    1.41    2.04   0
  -8  10   3    0.70    2.58   0
  -8  10   3   -0.76    2.77   0
  -8 -10   3    0.08    1.82   0
   8  10  -3   -0.03    2.06   0
   6  10  -3   91.76    2.84   0
  -6 -10   3   92.39    2.77   0
  -6 -10   3   91.48    2.75   0
  -6  10   3   87.90    3.60   0
  -6  10   3   88.58    2.75   0
  -4  10   3  199.92    3.65   0
  -4 -10   3  212.63    3.58   0
  -4 -10   3  200.55    3.48   0
  -4  10   3  195.75    4.24   0
   4  10  -3  208.24    3.66   0
  -2  10   3   -0.21    1.73   0
   2 -10  -3   -0.49    1.78   0
  -2 -10   3   -0.96    1.78   0
   2  10  -3   -0.63    1.87   0
  -2  10   3    0.41    1.89   0
  -2 -10   3   -1.06    1.82   0
   0 -10   3    0.25    1.77   0
   0 -10  -3    1.57    1.84   0
   0 -10  -3    2.26    1.99   0
   0  10  -3    0.55    1.88   0
   0 -10   3    0.25    2.15   0
   0  10   3   -1.74    2.22   0
  -2  10  -3   15.96    1.95   0
   2  10   3   15.13    2.04   0
   2 -10   3   13.74    1.94   0
  -2  10  -3   14.31    1.99   0
  -2 -10  -3   15.47    2.40   0
  -2 -10  -3   13.64    1.98   0
   2 -10   3   15.82    1.99   0
   4 -10   3   47.08    2.24   0
  -4  10  -3   42.56    2.93   0
   4  10   3   46.60    2.48   0
  -4 -10  -3   44.67    2.82   0
  -4  10  -3   43.11    2.25   0
  -4 -10  -3   45.64    2.30   0
  -6  10  -3  105.51    2.80   0
  -6  10  -3   99.21    4.16   0
   6 -10   3  105.10    4.04   0
  -6 -10  -3  104.01    3.90   0
  -6 -10  -3   99.67    2.77   0
   6 -10   3   93.68    2.63   0
   6  10   3  102.77    2.94   0
   8  10   3   22.51    2.37   0
  -8 -10  -3   19.94    2.87   0
  -8 -10  -3   18.11    2.19   0
  -8  10  -3   18.68    3.78   0
  -8  10  -3   19.88    2.23   0
 -10 -10  -3   81.40    3.55   0
 -10  10  -3   70.98    2.62   0
 -10 -10  -3   70.76    2.58   0
  10  10   3   71.43    2.87   0
 -12  10  -3   42.26    2.63   0
 -12 -10  -3   39.51    2.67   0
  12  10   3   42.27    2.69   0
 -14 -10  -3    8.19    2.73   0
  14  10   3    4.74    2.67   0
 -14  10  -3   10.53    2.41   0
  16  10   3   33.50    2.94   0
 -16 -10  -3   37.25    2.82   0
 -16  10  -3   32.22    2.81   0
  18  10   3    7.79    3.05   0
 -18 -10  -3    6.60    2.86   0
 -18  10  -3    7.68    2.85   0
  20  10   3   -0.91    3.35   0
 -20 -10  -3    2.53    3.11   0
 -20  10  -3    2.38    2.93   0
  21  11  -3    0.45    3.37   0
 -21 -11   3    2.81    3.23   0
 -21  11   3    1.65    3.21   0
 -19 -11   3    8.82    2.93   0
 -19  11   3    8.71    2.98   0
  19  11  -3    9.62    3.08   0
  17  11  -3   52.10    3.02   0
 -17  11   3   60.24    3.13   0
 -17 -11   3   57.55    2.91   0
  15  11  -3    5.48    2.74   0
 -15  11   3    4.01    2.45   0
 -15 -11   3    5.07    2.37   0
  13  11  -3    9.97    2.41   0
 -13 -11   3    8.85    2.32   0
 -13  11   3   12.70    2.35   0
  11  11  -3    6.61    2.40   0
 -11 -11   3    7.74    2.33   0
 -11  11   3    8.94    4.14   0
 -11  11   3   10.58    2.19   0
 -11  11   3    7.07    4.04   0
  -9 -11   3   94.44    3.15   0
  -9 -11   3   90.21    3.01   0
   9  11  -3   80.92    3.09   0
  -9  11   3   90.93    2.75   0
  -9  11   3   95.76    4.14   0
  -9  11   3   88.30    4.49   0
  -7 -11   3  261.01    3.95   0
  -7  11   3  251.49    4.04   0
  -7 -11   3  238.87    3.75   0
  -7  11   3  268.07    5.53   0
   7  11  -3  259.91    4.03   0
  -5 -11   3   33.30    2.22   0
  -5  11   3   32.37    2.67   0
  -5 -11   3   30.17    2.40   0
  -5  11   3   36.37    2.38   0
   5  11  -3   38.30    2.62   0
  -3  11   3   11.18    2.25   0
  -3  11   3   11.20    2.24   0
  -3 -11   3   14.12    2.28   0
   3  11  -3   10.29    2.61   0
  -3 -11   3   10.31    2.44   0
  -1 -11   3   -0.46    2.10   0
   1 -11  -3    1.56    1.85   0
  -1  11   3   -0.38    2.32   0
   1  11  -3    0.37    1.88   0
  -1  11   3    2.13    1.94   0
   1 -11  -3    0.03    2.31   0
  -1 -11   3    0.35    1.84   0
   1 -11   3    7.51    2.40   0
   1 -11   3    8.51    2.07   0
   1  11   3   10.66    2.15   0
  -1 -11  -3   12.64    2.04   0
  -1  11  -3    6.83    2.12   0
  -1 -11  -3   10.57    2.52   0
   3 -11   3   -0.45    2.05   0
  -3  11  -3    2.22    2.06   0
  -3  11  -3   -0.07    2.02   0
  -3 -11  -3    1.01    2.37   0
   3  11   3   -0.43    2.21   0
  -3 -11  -3    2.20    2.06   0
   3 -11   3    0.31    2.00   0
  -5  11  -3    1.29    2.09   0
   5  11   3    0.20    2.24   0
   5 -11   3    0.89    2.70   0
  -5  11  -3   -0.26    2.73   0
  -5 -11  -3    0.24    2.13   0
  -5 -11  -3    0.45    2.59   0
   5 -11   3    1.60    2.12   0
   7  11   3   44.45    2.51   0
  -7 -11  -3   45.44    3.57   0
  -7  11  -3   53.23    2.53   0
  -7  11  -3   43.14    3.88   0
  -7 -11  -3   46.72    2.54   0
   7 -11   3   47.24    3.86   0
  -9 -11  -3   42.51    2.63   0
  -9 -11  -3   49.42    3.51   0
  -9  11  -3   51.93    2.62   0
   9  11   3   46.71    2.85   0
 -11 -11  -3    4.39    3.00   0
 -11  11  -3    4.32    2.15   0
  11  11   3    3.48    2.39   0
 -11 -11  -3    5.26    2.26   0
 -13  11  -3    2.05    2.40   0
  13  11   3    1.04    2.85   0
 -13 -11  -3   -0.56    2.50   0
  15  11   3    4.63    2.72   0
 -15  11  -3    3.37    2.59   0
 -15 -11  -3    3.50    2.47   0
 -17  11  -3   13.14    3.02   0
  17  11   3   11.72    3.01   0
 -17 -11  -3    6.24    2.77   0
 -19  11  -3   -1.91    3.08   0
  19  11   3    0.04    3.29   0
 -19 -11  -3    1.28    2.99   0
  20  12  -3   -1.12    3.06   0
 -20  12   3    0.54    3.38   0
 -20 -12   3    2.24    2.96   0
 -18 -12   3    1.26    2.80   0
 -18  12   3   -3.18    3.00   0
  18  12  -3    1.77    2.90   0
  16  12  -3    3.35    2.93   0
 -16  12   3   -0.36    2.83   0
 -16 -12   3    3.91    2.68   0
 -14  12   3    2.55    2.70   0
  14  12  -3    1.23    2.47   0
 -14 -12   3    2.47    2.69   0
  12  12  -3    9.62    2.45   0
 -12 -12   3    9.68    2.41   0
 -12  12   3   12.82    2.61   0
 -12 -12   3   10.73    2.43   0
 -10  12   3    1.57    3.65   0
 -10  12   3    1.75    2.31   0
 -10 -12   3    3.35    2.64   0
  10  12  -3    0.83    2.35   0
 -10 -12   3    1.77    2.37   0
 -10  12   3    1.60    3.65   0
  -8 -12   3    2.24    2.15   0
   8  12  -3   -0.29    2.45   0
  -8  12   3    2.70    2.23   0
  -8 -12   3    2.13    2.32   0
  -8  12   3    2.62    3.05   0
  -6  12   3  104.55    3.00   0
  -6  12   3   97.13    3.81   0
  -6 -12   3   97.99    3.31   0
  -6 -12   3   94.64    3.04   0
   6  12  -3   91.91    3.15   0
  -4  12   3    8.01    2.28   0
  -4  12   3    9.33    2.59   0
  -4 -12   3    5.40    2.38   0
   4  12  -3    8.94    2.20   0
  -4 -12   3    6.00    2.05   0
   2 -12  -3    0.48    2.31   0
  -2 -12   3   -0.12    2.01   0
  -2 -12   3    0.49    1.97   0
  -2  12   3    0.65    2.41   0
   2  12  -3   -0.52    2.03   0
  -2  12   3    0.00    2.50   0
   0 -12   3   10.33    2.41   0
   0 -12  -3    9.96    2.55   0
   0  12  -3    9.45    2.14   0
   0 -12  -3    8.94    2.04   0
   0 -12   3    8.82    1.94   0
   0  12   3   10.89    2.53   0
  -2 -12  -3   10.71    2.78   0
   2  12   3   12.05    2.27   0
   2 -12   3   10.66    2.36   0
   2 -12   3   11.56    2.64   0
  -2  12  -3   12.69    2.58   0
  -2 -12  -3   11.33    2.15   0
   4  12   3   11.47    2.45   0
   4 -12   3   10.29    2.27   0
  -4  12  -3   12.42    2.84   0
  -4 -12  -3   10.29    2.43   0
  -4 -12  -3   12.64    2.90   0
  -4  12  -3   10.82    2.25   0
  -6  12  -3   36.75    2.48   0
  -6 -12  -3   34.84    3.40   0
  -6  12  -3   30.07    3.62   0
   6  12   3   30.45    2.61   0
   6 -12   3   37.01    3.71   0
  -6 -12  -3   34.52    2.54   0
  -8 -12  -3   18.25    2.42   0
   8  12   3   15.23    2.42   0
  -8 -12  -3   18.05    3.08   0
  -8  12  -3   19.59    2.43   0
  -8  12  -3   17.39    3.75   0
  10  12   3   28.84    2.52   0
 -10 -12  -3   28.80    3.43   0
 -10  12  -3   23.55    2.47   0
 -10 -12  -3   29.38    2.55   0
 -12 -12  -3    1.98    2.54   0
 -12  12  -3    2.45    2.50   0
  12  12   3    3.63    2.55   0
 -12 -12  -3    2.79    3.04   0
 -14 -12  -3    3.56    2.96   0
 -14  12  -3    4.21    2.43   0
  14  12   3    0.22    2.94   0
 -14 -12  -3    4.22    2.49   0
 -16  12  -3    4.53    2.72   0
 -16 -12  -3    8.97    2.91   0
  16  12   3    5.78    2.71   0
 -18 -12  -3   -0.82    3.28   0
 -18  12  -3   -0.03    2.59   0
  18  12   3   -2.42    3.48   0
 -19  13   3   -2.86    3.53   0
  19  13  -3    1.10    3.56   0
 -19 -13   3   -0.17    3.25   0
  17  13  -3    3.46    3.17   0
 -17 -13   3    2.39    2.95   0
 -17  13   3    1.58    3.00   0
  15  13  -3    3.07    2.99   0
 -15  13   3    1.28    2.92   0
 -15 -13   3    1.40    2.77   0
 -15 -13   3    2.68    3.23   0
  13  13  -3    1.62    2.56   0
 -13 -13   3    0.67    2.94   0
 -13 -13   3    3.71    2.74   0
 -13  13   3    2.90    2.71   0
 -11 -13   3    3.79    2.45   0
  11  13  -3    4.04    2.49   0
 -11  13   3    2.15    4.06   0
 -11  13   3    3.52    4.02   0
 -11  13   3    3.78    2.66   0
 -11 -13   3    2.26    2.60   0
  -9 -13   3   27.27    2.98   0
  -9  13   3   27.10    3.71   0
  -9  13   3   25.05    3.60   0
  -9  13   3   27.82    2.75   0
  -9 -13   3   28.62    2.60   0
   9  13  -3   27.01    2.52   0
  -7  13   3    1.43    2.34   0
  -7 -13   3   -2.05    2.60   0
   7  13  -3    0.13    2.39   0
  -7  13   3    0.82    3.18   0
  -7 -13   3   -0.22    2.26   0
  -5  13   3    7.13    2.90   0
  -5 -13   3    7.61    2.25   0
  -5  13   3    8.04    2.27   0
  -5 -13   3    8.30    2.27   0
   5  13  -3    4.20    2.42   0
  -3 -13   3   23.12    2.58   0
   3  13  -3   17.69    2.52   0
  -3  13   3   20.44    2.69   0
  -3 -13   3   18.65    2.31   0
  -3  13   3   19.83    2.38   0
  -1  13   3   14.06    2.41   0
  -1 -13   3    9.63    2.24   0
   1  13  -3   10.60    2.34   0
  -1 -13   3   12.07    2.26   0
   1 -13  -3   12.50    2.57   0
   1 -13   3    1.00    2.60   0
  -1 -13  -3    0.82    2.65   0
   1 -13   3    0.10    2.53   0
  -1 -13  -3   -0.10    2.37   0
  -1  13  -3   -0.59    2.17   0
   1  13   3    0.24    2.49   0
   3 -13   3    2.40    2.25   0
   3 -13   3    0.65    2.58   0
  -3 -13  -3    1.19    2.84   0
  -3 -13  -3    2.91    2.23   0
   3  13   3    1.89    2.48   0
  -3  13  -3    4.77    2.43   0
  -5  13  -3    7.21    3.01   0
  -5 -13  -3    2.97    2.30   0
   5 -13   3    5.93    2.38   0
   5  13   3    9.76    2.34   0
   5 -13   3    7.31    3.10   0
  -5  13  -3   11.14    2.44   0
  -5 -13  -3    7.24    3.04   0
  -7  13  -3   95.01    4.60   0
   7  13   3   97.25    3.03   0
  -7 -13  -3   92.91    4.09   0
  -7  13  -3  108.08    3.10   0
  -7 -13  -3   96.43    3.04   0
  -9  13  -3   -2.08    2.27   0
  -9 -13  -3    0.91    2.94   0
   9  13   3    1.16    2.56   0
  -9  13  -3    0.66    4.81   0
  -9 -13  -3    1.53    2.42   0
 -11 -13  -3    2.28    2.62   0
  11  13   3    4.71    2.61   0
 -11  13  -3    3.37    2.63   0
 -11 -13  -3    3.24    3.06   0
 -13  13  -3    0.45    2.63   0
 -13 -13  -3    0.36    3.09   0
 -13 -13  -3    0.32    2.77   0
  13  13   3    1.16    2.78   0
 -15 -13  -3    1.77    2.83   0
 -15  13  -3   -1.31    2.92   0
 -15 -13  -3    0.25    3.48   0
  15  13   3    0.29    2.66   0
 -17 -13  -3   -0.61    4.19   0
  17  13   3    2.04    3.24   0
 -17 -13  -3    2.03    2.99   0
 -17  13  -3    1.51    3.18   0
 -16  14   3    5.85    3.22   0
  16  14  -3   -0.17    3.08   0
 -16 -14   3    1.78    2.63   0
 -16 -14   3   -0.77    3.21   0
 -14  14   3    0.26    3.05   0
 -14 -14   3    0.98    2.90   0
  14  14  -3   -0.25    2.92   0
 -14 -14   3   -0.70    2.56   0
 -12 -14   3    2.85    3.29   0
 -12  14   3   -0.08    2.89   0
 -12 -14   3    3.64    2.31   0
  12  14  -3    0.47    2.67   0
 -10  14   3   10.64    2.79   0
 -10  14   3    7.07    3.83   0
 -10  14   3    3.64    4.07   0
  10  14  -3    7.86    2.66   0
 -10 -14   3    6.55    2.58   0
 -10 -14   3    7.74    3.19   0
   8  14  -3   13.44    2.47   0
  -8 -14   3   20.55    2.63   0
  -8 -14   3   14.83    2.77   0
  -8  14   3   13.47    3.63   0
  -8  14   3   17.46    3.09   0
   6  14  -3    8.76    2.62   0
  -6  14   3    5.56    2.94   0
  -6  14   3    7.54    2.94   0
  -6 -14   3    8.22    2.50   0
  -6 -14   3   12.25    2.70   0
  -4  14   3   16.20    2.96   0
  -4 -14   3   22.33    3.08   0
  -4  14   3   18.95    2.99   0
  -4 -14   3   16.77    2.58   0
   4  14  -3   12.73    3.06   0
  -2 -14   3    2.20    2.74   0
  -2 -14   3    3.38    2.52   0
   2  14  -3    1.94    2.95   0
  -2  14   3   -0.37    2.88   0
   0 -14  -3    1.40    2.42   0
   0  14  -3   -1.63    2.84   0
   0 -14   3    2.22    2.81   0
   0 -14   3    3.04    2.34   0
   0  14   3    1.18    2.63   0
   2 -14   3    1.87    2.82   0
   2  14   3    1.28    2.58   0
  -2  14  -3    1.27    2.61   0
  -2 -14  -3    0.46    2.84   0
   2 -14   3    0.25    2.41   0
  -2 -14  -3    2.91    2.36   0
  -4  14  -3   -0.80    2.51   0
  -4 -14  -3   -0.28    2.51   0
  -4  14  -3    0.47    2.97   0
   4 -14   3    1.15    2.49   0
  -4 -14  -3   -0.69    3.13   0
   4  14   3   -0.92    2.62   0
   6  14   3   20.18    2.69   0
  -6  14  -3   21.44    2.60   0
  -6 -14  -3    8.56    2.60   0
  -6 -14  -3   15.73    3.27   0
  -6  14  -3   15.51    3.30   0
   6 -14   3   15.60    3.59   0
  -8 -14  -3   11.07    2.64   0
  -8  14  -3   12.17    3.93   0
  -8  14  -3   11.02    2.78   0
   8  14   3    9.58    2.73   0
  -8 -14  -3   12.65    3.26   0
 -10 -14  -3    1.77    2.47   0
  10  14   3   -1.57    2.64   0
 -10  14  -3    1.63    2.71   0
 -10 -14  -3    1.52    3.04   0
 -12  14  -3    3.29    2.62   0
  12  14   3    4.81    2.76   0
 -12 -14  -3    3.76    2.93   0
 -12 -14  -3    5.82    3.66   0
  14  14   3    2.45    3.10   0
 -14  14  -3    1.25    2.94   0
 -14 -14  -3    2.26    3.97   0
 -14 -14  -3    1.73    3.02   0
 -16 -14  -3    2.80    4.19   0
 -16 -14  -3   -2.17    3.07   0
 -16  14  -3   -1.14    3.37   0
  16  14   3   -0.15    3.26   0
 -15  15   3   -0.05    3.38   0
  15  15  -3    1.33    3.43   0
 -15 -15   3    0.37    3.62   0
 -15 -15   3    0.22    3.20   0
 -13 -15   3   -2.35    2.96   0
 -13 -15   3    2.30    3.87   0
  13  15  -3    1.68    2.82   0
 -13  15   3   -0.82    2.95   0
 -11 -15   3   -1.98    3.01   0
 -11 -15   3   -0.03    2.83   0
 -11  15   3    0.13    4.68   0
 -11  15   3    1.36    2.72   0
 -11  15   3   -0.67    4.69   0
  11  15  -3   -0.85    3.11   0
  -9 -15   3    5.61    2.92   0
   9  15  -3    3.08    3.09   0
  -9  15   3    8.83    2.83   0
  -9  15   3    8.75    3.92   0
  -9  15   3   11.14    3.84   0
  -9 -15   3    6.05    2.82   0
   7  15  -3   -0.72    2.88   0
  -7 -15   3   -0.38    2.81   0
  -7  15   3   -2.27    2.79   0
  -7 -15   3    2.18    2.99   0
  -7  15   3   -2.24    3.11   0
  -5  15   3    1.58    2.65   0
   5  15  -3    0.22    2.59   0
  -5 -15   3   -1.25    2.57   0
  -5  15   3   -0.27    2.82   0
  -5 -15   3   -1.31    2.57   0
   3  15  -3    1.03    3.06   0
  -3 -15   3    0.65    2.58   0
  -3  15   3   -0.48    2.73   0
  -3 -15   3   -0.57    2.65   0
  -1  15   3    8.83    2.76   0
  -1 -15   3    8.16    2.69   0
   1  15  -3    7.66    2.84   0
  -1 -15   3    9.59    2.84   0
   1 -15   3    0.31    2.59   0
  -1 -15  -3    0.13    2.62   0
   1  15   3   -0.89    3.09   0
  -1  15  -3    0.87    2.60   0
   1 -15   3    1.60    2.90   0
   3 -15   3    5.44    2.99   0
   3 -15   3    0.25    3.18   0
  -3 -15  -3    3.11    2.49   0
  -3 -15  -3    3.67    3.22   0
   3  15   3    2.00    2.71   0
  -3  15  -3    3.70    3.15   0
  -5 -15  -3    0.63    2.85   0
  -5  15  -3    1.63    2.51   0
  -5  15  -3    0.87    3.07   0
   5 -15   3    0.14    2.94   0
  -5 -15  -3    0.56    2.64   0
   5  15   3    1.62    2.95   0
  -7  15  -3    1.87    2.71   0
  -7  15  -3    2.53    3.64   0
  -7 -15  -3    0.60    3.15   0
   7  15   3    0.00    3.17   0
  -7 -15  -3    5.09    2.92   0
  -9 -15  -3    1.61    3.47   0
  -9 -15  -3    2.40    2.51   0
  -9  15  -3    3.35    2.87   0
   9  15   3   -1.33    2.97   0
  -9  15  -3    0.59    4.87   0
 -11 -15  -3    1.48    3.70   0
  11  15   3    2.26    3.18   0
 -11  15  -3    2.83    3.09   0
 -11 -15  -3    0.38    2.99   0
 -13 -15  -3    1.10    2.80   0
 -13  15  -3   -0.14    3.04   0
  13  15   3    0.59    2.95   0
 -13 -15  -3    0.72    4.05   0
 -15 -15  -3    4.32    4.88   0
 -12 -16   3    3.68    3.83   0
  12  16  -3    5.17    3.49   0
 -12 -16   3    6.04    3.45   0
 -12  16   3    2.29    3.32   0
 -10  16   3    0.89    4.72   0
 -10  16   3    0.48    3.04   0
 -10  16   3    2.71    4.48   0
 -10 -16   3    2.33    3.00   0
 -10 -16   3    1.10    3.65   0
  10  16  -3    2.92    3.34   0
  -8  16   3    1.22    3.34   0
  -8 -16   3    0.31    2.95   0
  -8  16   3    0.85    3.62   0
  -8 -16   3   -0.96    3.05   0
   8  16  -3    0.03    3.36   0
  -6 -16   3    1.66    3.26   0
  -6  16   3    1.02    3.60   0
   6  16  -3    0.04    3.07   0
  -6 -16   3   -0.60    3.22   0
  -6  16   3   -1.13    3.32   0
  -4 -16   3    2.54    3.13   0
   4  16  -3    4.75    3.31   0
  -4 -16   3    4.41    3.26   0
  -4  16   3    5.84    3.14   0
  -2 -16   3    1.49    3.27   0
  -2 -16   3   10.99    2.88   0
   2  16  -3    9.00    3.26   0
  -2  16   3   11.01    2.95   0
   0  16   3    1.22    3.26   0
   0 -16   3    1.09    2.80   0
   0  16  -3    0.32    3.07   0
   0 -16   3    2.31    3.06   0
   2  16   3    1.05    2.98   0
  -2  16  -3    1.39    3.36   0
  -2 -16  -3    0.80    2.79   0
   2 -16   3   -0.58    3.05   0
   2 -16   3    0.62    2.75   0
  -4  16  -3   -0.39    3.44   0
  -4 -16  -3    4.96    3.55   0
  -4 -16  -3    2.73    2.85   0
   4  16   3   -1.20    3.09   0
  -6 -16  -3   16.56    3.00   0
  -6 -16  -3   16.31    3.64   0
  -6  16  -3   15.71    3.92   0
   6  16   3   17.06    3.20   0
   8  16   3    5.23    3.24   0
  -8 -16  -3    4.58    3.68   0
  -8 -16  -3    6.49    3.02   0
  -8  16  -3    3.29    3.16   0
  -8  16  -3    1.79    4.27   0
 -10 -16  -3    1.33    3.24   0
 -10  16  -3    0.86    3.23   0
 -10 -16  -3    0.21    4.37   0
  10  16   3   -1.93    3.40   0
  12  16   3    3.38    3.52   0
 -12 -16  -3   -2.42    3.41   0
 -12  16  -3   -2.56    3.30   0
 -12 -16  -3    1.33    4.34   0
 -11 -17   3   -1.36    3.69   0
  -9 -17   3    1.14    3.43   0
  -9  17   3   -0.03    4.53   0
   9  17  -3    2.30    3.55   0
  -9 -17   3   -0.00    3.40   0
  -9  17   3   -0.84    3.26   0
  -9  17   3   -0.57    4.51   0
  -7  17   3   -4.15    3.21   0
  -7 -17   3    3.46    3.23   0
   7  17  -3    3.94    3.41   0
  -7  17   3    2.36    3.88   0
  -7 -17   3    1.93    3.30   0
  -5 -17   3   15.99    3.68   0
  -5  17   3   10.20    3.78   0
   5  17  -3   14.29    3.27   0
  -5 -17   3    7.22    3.29   0
  -3 -17   3   29.50    3.23   0
   3  17  -3   26.70    3.30   0
  -3 -17   3   27.70    3.53   0
  -3  17   3   24.87    3.42   0
  -1 -17   3   19.65    3.13   0
  -1  17   3   20.12    3.85   0
   1  17  -3   13.51    3.70   0
  -1 -17   3   19.95    3.40   0
  -1  17  -3    1.16    3.46   0
   1 -17   3    0.87    2.97   0
   1  17   3    3.56    3.11   0
   1 -17   3    1.26    2.99   0
  -3 -17  -3   -1.49    2.93   0
   3  17   3    0.24    3.48   0
   3 -17   3   -0.05    3.90   0
  -3  17  -3    1.92    3.56   0
  -5  17  -3    1.31    3.65   0
  -5 -17  -3    0.06    3.40   0
   5  17   3    0.44    3.36   0
  -5 -17  -3    2.68    3.08   0
  -7 -17  -3    0.96    4.27   0
  -7 -17  -3   -0.28    3.30   0
  -7  17  -3   -0.45    4.70   0
   7  17   3    0.55    3.54   0
  -9 -17  -3    1.72    4.30   0
  -9 -17  -3    3.89    3.46   0
  -9  17  -3    2.22    6.57   0
  -9  17  -3   -1.45    3.53   0
   9  17   3   -0.21    3.67   0
  -9  17  -3    3.45    6.05   0
  -6 -18   3    2.60    3.39   0
  -6  18   3    2.63    3.89   0
  -6 -18   3    2.43    3.36   0
   6  18  -3    0.28    3.60   0
  -4 -18   3   -1.00    3.22   0
  -4 -18   3    0.65    3.34   0
  -4  18   3   -0.31    3.48   0
   4  18  -3    2.32    3.34   0
   2  18  -3    3.06    3.47   0
  -2  18   3    0.50    3.58   0
  -2 -18   3    1.82    3.66   0
  -2 -18   3    4.22    3.48   0
   0 -18   3    2.08    3.57   0
   0 -18   3   -0.17    3.35   0
   0  18   3   -0.03    3.85   0
   0  18  -3    0.92    3.76   0
   2 -18   3   -0.10    3.76   0
   2  18   3    1.96    3.45   0
  -2  18  -3    1.93    3.80   0
  -4  18  -3    1.18    4.01   0
  -4 -18  -3   -1.05    3.74   0
   4  18   3    0.07    3.61   0
 -26   0   4    5.51    4.72   0
  26   0  -4   62.28    4.77   0
  24   0  -4   24.51    3.71   0
 -24   0   4   22.26    3.91   0
  22   0  -4   28.42    3.61   0
 -22   0   4   33.91    3.29   0
 -20   0   4   80.48    3.28   0
  20   0  -4   78.85    3.51   0
  18   0  -4    0.68    2.51   0
 -18   0   4    1.09    2.58   0
 -16   0   4   39.46    2.42   0
  16   0  -4   38.68    2.69   0
 -14   0   4   21.85    2.13   0
  14   0  -4   21.41    2.11   0
  12   0  -4   84.44    3.16   0
 -12   0   4   95.16    2.97   0
  10   0  -4   46.34    2.35   0
 -10   0   4   42.34    2.47   0
   8   0  -4   13.27    1.84   0
  -8   0   4   13.13    1.80   0
   6   0  -4   18.79    2.03   0
  -6   0   4   17.17    1.95   0
  -4   0   4    1.99    1.78   0
   4   0  -4    1.71    1.75   0
  -2   0   4 4548.17   22.27   0
   2   0  -4 4563.25   22.52   0
   0   0   4 2183.89   16.07   0
   0   0  -4 2149.94   16.05   0
   2   0   4 5633.53   28.49   0
  -4   0  -4 9779.19   32.67   0
   4   0   4 9999.99   32.47   0
  -6   0  -4 1373.13   10.78   0
   6   0   4 1523.27   11.78   0
  -8   0  -4   44.91    2.69   0
   8   0   4   42.16    2.34   0
 -10   0  -4  240.55    4.74   0
  10   0   4  231.80    4.44   0
  12   0   4  189.81    4.03   0
 -12   0  -4  187.98    4.04   0
  14   0   4   -0.44    2.30   0
 -14   0  -4    1.13    2.33   0
 -16   0  -4   39.53    2.97   0
  16   0   4   35.61    3.11   0
  18   0   4    0.09    2.44   0
 -18   0  -4    0.42    2.65   0
  20   0   4    3.16    3.23   0
 -22   0  -4    6.49    2.82   0
  22   0   4   10.29    3.44   0
  24   0   4   -0.32    3.92   0
 -24   0  -4    1.19    2.99   0
  25   1  -4   21.82    3.57   0
 -25   1   4   28.34    4.12   0
  25  -1  -4   24.90    4.08   0
 -25  -1   4   23.59    3.94   0
  23   1  -4   21.18    3.66   0
 -23   1   4   18.45    3.51   0
  23  -1  -4   22.34    3.55   0
 -23  -1   4   26.67    3.44   0
  21  -1  -4    4.60    2.85   0
 -21  -1   4    3.94    2.73   0
 -21   1   4    5.21    2.82   0
  21   1  -4    4.52    2.76   0
  19  -1  -4    4.05    3.01   0
  19   1  -4    5.39    2.70   0
 -19  -1   4    4.89    2.69   0
 -19   1   4    5.47    2.79   0
 -17  -1   4    0.73    2.33   0
 -17   1   4   -0.15    2.60   0
  17   1  -4   -0.28    2.03   0
  17  -1  -4   -0.34    2.57   0
  15   1  -4   11.72    2.16   0
  15  -1  -4    8.91    2.33   0
 -15   1   4   11.64    2.39   0
 -15  -1   4    9.20    2.24   0
 -13  -1   4   26.10    2.22   0
  13  -1  -4   25.29    2.09   0
  13   1  -4   25.61    2.21   0
 -13   1   4   24.75    2.37   0
  11  -1  -4   10.87    2.01   0
 -11   1   4    9.50    1.95   0
  11   1  -4    8.59    1.95   0
 -11  -1   4    9.19    1.96   0
  -9   1   4    3.62    1.60   0
   9  -1  -4    3.38    1.92   0
   9   1  -4    3.37    1.65   0
  -9  -1   4    2.98    1.87   0
   7   1  -4  164.40    3.72   0
  -7  -1   4  162.04    3.60   0
  -7   1   4  152.01    4.14   0
   7  -1  -4  154.94    4.11   0
  -5   1   4   85.94    3.28   0
  -5  -1   4   87.89    3.05   0
   5   1  -4   85.06    3.12   0
   5  -1  -4   84.89    3.33   0
   3   1  -4  637.92    7.97   0
   3  -1  -4  671.27    8.62   0
  -3   1   4  681.79    8.61   0
  -3  -1   4  620.04    7.90   0
   1  -1  -4  859.83    9.84   0
  -1   1   4  898.03    9.97   0
   1   1  -4  852.79    9.95   0
  -1  -1   4  848.20    9.95   0
  -1   1  -4 2000.91   15.47   0
   1   1   4 2063.17   24.46   0
  -1   1  -4 1885.44   15.48   0
   1  -1   4 2010.59   15.15   0
   1  -1   4 1847.69   15.38   0
  -3   1  -4  687.11    8.35   0
   3  -1   4  639.47    7.94   0
   3   1   4  660.37    7.97   0
   5  -1   4    8.38    1.94   0
   5   1   4    9.43    1.87   0
  -5   1  -4    8.79    1.94   0
  -5  -1  -4   10.13    1.86   0
   7  -1   4  302.33    5.90   0
  -7  -1  -4  331.48    5.24   0
  -7   1  -4  274.09    4.63   0
   7   1   4  310.35    4.85   0
   9   1   4   57.12    2.75   0
   9  -1   4   54.59    3.04   0
  -9   1  -4   55.64    2.73   0
  -9  -1  -4   57.83    2.78   0
 -11  -1  -4   19.30    2.13   0
  11  -1   4   17.25    2.68   0
  11   1   4   19.39    2.18   0
 -13  -1  -4   34.53    2.32   0
  13  -1   4   31.50    2.64   0
  13   1   4   29.78    2.34   0
  15  -1   4  131.05    4.16   0
 -15  -1  -4  135.79    3.70   0
  15   1   4  133.09    3.48   0
 -17  -1  -4   25.00    2.83   0
  17   1   4   24.72    2.70   0
  17  -1   4   25.97    3.14   0
 -19   1  -4    1.22    2.36   0
 -19  -1  -4    3.26    2.66   0
  19   1   4    1.56    2.62   0
  19  -1   4    2.61    3.41   0
 -21   1  -4    1.79    2.49   0
  21  -1   4    1.90    3.33   0
  21   1   4    0.08    3.47   0
 -23  -1  -4    4.32    2.85   0
  23  -1   4    7.56    3.81   0
 -23   1  -4    7.10    2.83   0
  23   1   4    9.50    3.59   0
 -25  -1  -4    0.31    3.30   0
  25  -1   4   -0.30    4.56   0
  25   1   4    1.11    3.81   0
 -25   1  -4   -0.44    3.37   0
 -26  -2   4    3.08    3.88   0
  26  -2  -4    8.14    4.62   0
  26   2  -4    9.25    3.52   0
 -26   2   4    3.22    4.61   0
  24  -2  -4    0.32    3.65   0
 -24   2   4    0.11    3.66   0
 -24  -2   4   -0.95    3.24   0
  24   2  -4    0.02    3.38   0
  22  -2  -4   20.36    3.64   0
  22   2  -4   21.19    3.00   0
 -22  -2   4   20.59    2.92   0
 -22   2   4   21.28    3.45   0
 -20   2   4    1.52    3.20   0
  20   2  -4    2.16    2.38   0
 -20  -2   4    2.12    2.75   0
  20  -2  -4    3.20    3.13   0
 -18   2   4  149.96    4.20   0
 -18  -2   4  145.48    3.33   0
  18   2  -4  143.94    3.74   0
  18  -2  -4  147.14    4.19   0
 -16   2   4   49.00    3.23   0
  16   2  -4   45.14    2.32   0
  16  -2  -4   46.21    2.97   0
 -16  -2   4   47.89    2.36   0
  14   2  -4   10.03    2.23   0
 -14   2   4    9.73    2.32   0
  14  -2  -4    9.27    2.18   0
 -14  -2   4    8.26    2.24   0
 -12  -2   4   11.81    1.99   0
 -12   2   4   10.11    2.06   0
  12   2  -4   11.65    2.01   0
  12  -2  -4   12.06    2.42   0
 -10  -2   4    7.57    2.11   0
 -10   2   4    6.64    2.05   0
  10  -2  -4    8.17    2.11   0
  10   2  -4    5.93    1.92   0
   8  -2  -4  561.39    7.38   0
   8   2  -4  550.79    5.98   0
  -8  -2   4  536.01    5.65   0
  -8   2   4  517.40    7.08   0
  -6  -2   4   49.44    2.43   0
   6   2  -4   52.71    2.47   0
  -6   2   4   48.28    2.87   0
   6  -2  -4   51.15    2.90   0
   4   2  -4  972.82    8.78   0
  -4   2   4  977.28   10.30   0
   4  -2  -4 1023.73   10.38   0
  -4  -2   4  907.73    8.43   0
   2   2  -4  121.75    3.82   0
  -2   2   4  128.10    4.24   0
  -2  -2   4  118.59    3.79   0
   0  -2   4 3104.58   16.65   0
   0   2  -4 2788.61   17.72   0
   0  -2   4 2723.16   17.77   0
  -2   2  -4   15.04    2.45   0
  -2  -2  -4   15.83    4.70   0
  -2   2  -4   15.62    2.06   0
   2  -2   4   16.35    2.03   0
   2   2   4   14.99    2.07   0
  -4   2  -4  100.46    3.14   0
   4   2   4   99.98    3.11   0
   4  -2   4   99.07    3.04   0
  -4  -2  -4  107.85    3.51   0
   6  -2   4  438.55    8.19   0
  -6   2  -4  427.58    5.37   0
  -6  -2  -4  441.73    5.58   0
   6   2   4  422.15    5.35   0
   6  -2   4  441.49    8.02   0
  -8  -2  -4  242.56    4.25   0
  -8   2  -4  243.63    3.91   0
   8  -2   4  232.55    5.79   0
   8   2   4  238.24    4.04   0
 -10  -2  -4    1.21    1.98   0
  10   2   4    0.02    2.24   0
 -10   2  -4   -0.53    1.86   0
  10  -2   4    0.56    2.16   0
 -12   2  -4   33.78    2.23   0
 -12  -2  -4   37.72    2.37   0
  12   2   4   37.48    2.41   0
  12  -2   4   35.12    2.94   0
 -14  -2  -4    2.48    1.83   0
 -14   2  -4    3.74    1.92   0
  14  -2   4    2.65    2.45   0
  14   2   4    4.55    1.93   0
  16   2   4    6.34    2.52   0
  16  -2   4    7.94    3.21   0
 -16  -2  -4    6.72    2.14   0
 -16   2  -4    8.30    2.22   0
 -18   2  -4    0.39    2.10   0
  18  -2   4    1.43    3.26   0
  18   2   4   -0.38    2.72   0
 -18  -2  -4    1.24    2.21   0
  20   2   4   11.42    2.76   0
 -20  -2  -4   10.31    2.98   0
  20  -2   4    9.96    3.51   0
 -20   2  -4    8.77    2.46   0
 -22   2  -4    0.69    2.59   0
  22   2   4    0.46    3.42   0
  22  -2   4    1.79    4.11   0
 -22  -2  -4   -0.77    3.14   0
 -24   2  -4    1.58    3.06   0
  24  -2   4   -0.23    4.91   0
  24   2   4   -1.60    3.49   0
 -24  -2  -4   -1.46    3.00   0
 -25   3   4   -0.71    4.87   0
  25  -3  -4    2.34    4.61   0
 -25  -3   4    1.31    3.65   0
  25   3  -4    0.69    3.33   0
 -23  -3   4    0.86    3.18   0
  23  -3  -4    4.98    4.06   0
  23   3  -4    3.87    3.29   0
 -23   3   4    3.49    3.86   0
 -21   3   4    1.89    3.30   0
  21   3  -4    5.18    3.19   0
 -21  -3   4    2.63    2.61   0
  21  -3  -4    1.94    3.39   0
  19  -3  -4   34.35    3.77   0
  19   3  -4   37.85    2.54   0
 -19   3   4   37.56    3.51   0
 -19  -3   4   35.25    2.50   0
  17   3  -4  266.45    4.08   0
 -17  -3   4  243.66    3.90   0
  17  -3  -4  256.20    5.63   0
 -17   3   4  267.30    5.72   0
  15   3  -4   26.38    2.14   0
 -15  -3   4   24.54    2.39   0
 -15   3   4   24.05    3.04   0
  15  -3  -4   26.37    3.04   0
 -13  -3   4   19.73    2.13   0
  13   3  -4   17.94    2.13   0
 -13   3   4   16.65    2.36   0
  13  -3  -4   19.24    2.39   0
 -11  -3   4   -0.08    1.90   0
 -11   3   4    0.18    2.22   0
  11  -3  -4    1.06    1.95   0
  11   3  -4   -0.70    1.85   0
   9  -3  -4  263.66    5.40   0
   9   3  -4  254.97    4.02   0
  -9   3   4  249.28    5.25   0
  -9  -3   4  248.82    3.95   0
  -7  -3   4   67.29    2.49   0
  -7   3   4   63.01    3.15   0
   7  -3  -4   64.13    3.13   0
   7   3  -4   68.12    2.64   0
   5   3  -4   27.34    2.02   0
  -5  -3   4   27.92    2.01   0
  -5   3   4   26.60    2.23   0
   3   3  -4    1.53    1.57   0
  -3   3   4    2.48    1.69   0
  -3  -3   4    1.71    1.59   0
  -1  -3   4 1070.69    9.08   0
   1   3  -4  919.56    9.20   0
  -1  -3   4  884.53    9.43   0
   1  -3   4 1341.48    9.76   0
  -1   3  -4 1332.58    9.99   0
  -1   3  -4 1232.87   11.94   0
   1   3   4 1306.52    9.99   0
   3  -3   4   14.61    1.86   0
  -3  -3  -4   12.64    1.96   0
  -3   3  -4   13.58    2.40   0
   3   3   4   13.97    1.96   0
  -3   3  -4   14.18    1.94   0
   5  -3   4  410.13    4.89   0
  -5   3  -4  433.83    5.18   0
  -5  -3  -4  444.24    5.33   0
   5   3   4  429.81    5.18   0
   5  -3   4  417.87    9.07   0
   7  -3   4   77.49    4.80   0
   7   3   4   74.99    2.67   0
  -7   3  -4   78.45    2.59   0
   7  -3   4   79.85    4.69   0
  -7  -3  -4   82.39    2.78   0
   9  -3   4   20.49    3.31   0
   9  -3   4   20.13    3.54   0
  -9  -3  -4   21.57    2.12   0
  -9   3  -4   21.13    2.04   0
   9   3   4   18.97    2.02   0
 -11  -3  -4  114.40    3.10   0
 -11   3  -4  106.52    2.99   0
  11  -3   4  104.51    4.79   0
  11  -3   4  111.16    4.82   0
  11   3   4  105.97    3.00   0
 -13   3  -4   23.28    2.13   0
  13   3   4   22.42    2.48   0
 -13  -3  -4   21.05    2.16   0
  13  -3   4   20.17    3.49   0
 -15   3  -4  131.69    3.10   0
  15  -3   4  127.60    5.49   0
 -15  -3  -4  136.42    3.22   0
  15   3   4  127.37    3.21   0
 -17   3  -4    5.66    2.16   0
 -17  -3  -4    4.71    2.18   0
  17  -3   4    3.81    3.58   0
  17   3   4    3.05    2.26   0
  19  -3   4   38.24    5.17   0
 -19  -3  -4   42.19    2.81   0
 -19   3  -4   42.01    2.59   0
  19   3   4   39.20    3.27   0
  21  -3   4    8.43    4.96   0
 -21  -3  -4    0.40    3.00   0
 -21   3  -4    4.56    2.73   0
  21   3   4    4.07    3.41   0
  21  -3   4    7.90    4.88   0
  23   3   4    3.46    3.56   0
  23  -3   4    2.03    7.07   0
 -23  -3  -4   -1.61    3.39   0
  23  -3   4    3.68    7.33   0
 -23   3  -4    1.30    3.32   0
  25   3   4    1.66    3.46   0
 -25   3  -4    0.25    3.56   0
 -26  -4   4   -1.74    3.39   0
  26   4  -4   -1.96    3.57   0
  24  -4  -4    1.02    5.56   0
 -24   4   4    1.93    5.35   0
  24   4  -4    2.20    3.38   0
 -24  -4   4    1.35    3.62   0
 -22   4   4    5.75    4.43   0
  22   4  -4    5.97    2.91   0
  22  -4  -4    5.24    4.22   0
 -22  -4   4    6.42    2.86   0
  20  -4  -4   -0.32    3.67   0
  20   4  -4   -1.25    2.59   0
 -20  -4   4    0.62    2.85   0
 -20   4   4    0.85    3.64   0
  18   4  -4    8.05    2.40   0
 -18  -4   4   10.77    2.39   0
 -18   4   4    9.59    3.24   0
  18  -4  -4    9.45    3.23   0
  16   4  -4   -0.29    2.04   0
  16  -4  -4    0.74    2.97   0
 -16   4   4   -0.63    2.99   0
 -16  -4   4   -1.16    2.05   0
  14   4  -4   16.74    1.95   0
  14  -4  -4   16.79    2.93   0
 -14  -4   4   16.29    1.98   0
 -14   4   4   15.95    3.00   0
  12  -4  -4  189.62    5.00   0
 -12  -4   4  192.78    3.47   0
  12   4  -4  189.99    3.43   0
 -12   4   4  179.28    4.80   0
 -10   4   4  261.84    5.51   0
 -10  -4   4  273.91    3.96   0
  10   4  -4  275.45    4.01   0
  10  -4  -4  275.46    5.82   0
   8   4  -4   26.58    2.14   0
  -8  -4   4   25.76    2.08   0
  -8   4   4   27.41    2.56   0
  -6   4   4  595.56    7.52   0
  -6  -4   4  583.89    5.76   0
   6   4  -4  602.37    5.88   0
   4   4  -4    6.27    1.75   0
  -4   4   4    4.94    2.10   0
  -4  -4   4    4.99    1.73   0
  -2  -4   4   75.10    3.08   0
   2   4  -4   68.54    2.71   0
  -2   4   4   70.01    3.38   0
  -2   4   4   74.95    2.91   0
   0  -4   4  128.72    3.79   0
   0   4  -4  122.79    3.62   0
   0   4   4  135.66    5.37   0
   0  -4   4  151.10    3.36   0
   0   4   4  137.94    3.46   0
  -2   4  -4  206.85    5.07   0
   2   4   4  233.69    4.03   0
  -2  -4  -4  222.65    9.02   0
  -2  -4  -4  226.09    4.08   0
  -2   4  -4  241.93    3.98   0
   2  -4   4  241.33    3.90   0
   4  -4   4  305.08    7.41   0
  -4  -4  -4  327.63    4.63   0
  -4   4  -4  335.56    4.56   0
  -4   4  -4  318.47    7.04   0
   4  -4   4  320.50    4.32   0
   4   4   4  336.08    4.56   0
  -6  -4  -4  272.11    4.12   0
  -6   4  -4  276.22    4.05   0
   6   4   4  278.26    4.09   0
   6  -4   4  247.50    8.52   0
   8  -4   4    1.79    4.80   0
  -8  -4  -4    1.36    1.92   0
   8   4   4    3.32    1.90   0
   8  -4   4    2.18    5.10   0
  -8   4  -4    1.96    2.07   0
 -10  -4  -4    0.66    1.94   0
 -10   4  -4    0.66    1.79   0
  10   4   4    0.27    1.91   0
 -12  -4  -4   30.46    2.21   0
 -12   4  -4   32.14    2.14   0
  12   4   4   30.14    2.22   0
  14   4   4    2.65    2.03   0
 -14   4  -4    1.46    1.99   0
 -14  -4  -4    3.47    2.29   0
 -16   4  -4    0.05    2.16   0
 -16  -4  -4   -0.75    2.03   0
  16   4   4   -1.66    2.45   0
  18   4   4   15.90    2.75   0
 -18   4  -4   13.37    2.39   0
 -18  -4  -4   16.32    2.60   0
 -20  -4  -4   -0.31    2.61   0
 -20   4  -4    1.26    2.24   0
  20   4   4   -1.06    2.63   0
 -22  -4  -4    1.95    3.09   0
  22   4   4    9.05    3.54   0
 -22   4  -4    6.09    3.08   0
 -24   4  -4    6.68    3.32   0
  24   4   4    5.78    4.15   0
 -24  -4  -4    0.28    3.33   0
 -25  -5   4   -2.06    3.27   0
  25   5  -4   -0.31    3.76   0
 -25   5   4   -0.03    2.93   0
  23   5  -4    1.74    2.92   0
 -23  -5   4   -1.69    2.89   0
 -21   5   4    2.44    5.47   0
 -21  -5   4    1.73    2.64   0
  21   5  -4    1.69    2.78   0
  19   5  -4    1.09    2.68   0
 -19  -5   4    2.03    2.32   0
 -19   5   4    0.20    4.12   0
  17   5  -4   18.41    2.22   0
 -17  -5   4   13.35    2.14   0
 -17   5   4   15.75    3.92   0
 -15   5   4    1.56    3.29   0
  15   5  -4    1.14    2.05   0
 -15  -5   4   -0.21    2.04   0
  13   5  -4    7.78    1.98   0
 -13  -5   4    7.89    1.92   0
 -13   5   4    9.93    3.02   0
 -11   5   4  142.85    4.51   0
  11   5  -4  149.33    3.16   0
 -11  -5   4  140.61    3.08   0
  -9  -5   4   45.45    2.18   0
  -9   5   4   38.91    2.79   0
   9   5  -4   38.67    2.17   0
  -7   5   4  195.56    4.72   0
   7   5  -4  200.91    3.59   0
  -7  -5   4  197.09    3.58   0
   5   5  -4    6.34    1.86   0
  -5  -5   4    5.96    1.91   0
  -5   5   4    5.86    1.99   0
  -5   5   4    4.99    1.88   0
  -3   5   4   62.38    2.74   0
  -3   5   4   58.39    2.76   0
   3   5  -4   59.11    2.41   0
  -3  -5   4   58.66    2.52   0
  -1  -5   4    4.56    1.72   0
  -1   5   4    5.02    1.76   0
   1   5  -4    5.79    1.80   0
  -1  -5   4    6.32    1.66   0
  -1   5   4    5.11    1.74   0
   1  -5   4  677.29    6.08   0
  -1   5  -4  671.82    6.16   0
  -1   5  -4  595.35    7.18   0
  -1  -5  -4  613.93   10.33   0
  -1  -5  -4  666.77    6.36   0
   1   5   4  654.87    6.26   0
   1  -5   4  603.30    7.70   0
  -3   5  -4   44.16    2.87   0
   3   5   4   49.63    2.36   0
  -3   5  -4   52.59    2.38   0
  -3  -5  -4   51.13    2.40   0
  -3  -5  -4   49.34    3.92   0
   3  -5   4   50.50    2.27   0
  -5  -5  -4   -1.16    1.78   0
  -5   5  -4    0.26    1.84   0
  -5   5  -4    1.13    2.52   0
   5  -5   4   -0.34    1.71   0
   5   5   4    1.60    1.80   0
   5  -5   4   -0.11    2.49   0
  -7   5  -4  202.81    3.44   0
   7   5   4  198.68    3.54   0
  -7  -5  -4  196.96    3.57   0
   9   5   4    9.32    1.97   0
  -9  -5  -4   10.24    1.86   0
  -9   5  -4    8.08    1.90   0
 -11  -5  -4   30.12    2.42   0
 -11   5  -4   31.97    2.21   0
  11   5   4   35.08    2.23   0
  13   5   4   33.79    2.48   0
 -13   5  -4   37.05    2.28   0
 -13  -5  -4   36.36    2.38   0
  15   5   4    2.15    2.09   0
 -15  -5  -4    1.44    2.22   0
 -15   5  -4    0.41    2.14   0
 -17   5  -4   67.81    2.96   0
  17   5   4   75.96    3.38   0
 -17  -5  -4   77.57    2.99   0
 -19   5  -4    0.52    2.29   0
 -19  -5  -4    2.03    2.69   0
  19   5   4    0.71    2.76   0
 -21   5  -4    3.15    2.76   0
  21   5   4    0.75    3.37   0
 -21  -5  -4    2.11    2.95   0
 -23  -5  -4    0.71    3.22   0
 -23   5  -4    2.76    2.94   0
  23   5   4    0.30    3.31   0
  24   6  -4    0.73    3.20   0
 -24   6   4    0.55    2.54   0
 -24  -6   4   -1.36    3.47   0
 -22   6   4   12.31    2.72   0
  22   6  -4    6.59    3.01   0
 -22  -6   4    8.89    2.87   0
  20   6  -4    2.36    2.70   0
 -20  -6   4    0.51    2.60   0
  18   6  -4    8.09    2.35   0
 -18  -6   4    8.01    2.43   0
  16   6  -4    1.46    2.19   0
 -16  -6   4   -0.08    2.12   0
 -16   6   4   -0.29    4.50   0
 -14   6   4    0.42    3.42   0
 -14  -6   4   -0.53    1.92   0
  14   6  -4    1.69    1.98   0
 -12   6   4  121.01    5.29   0
  12   6  -4  130.42    3.00   0
 -12  -6   4  115.58    2.76   0
 -10   6   4   99.94    3.89   0
 -10   6   4  106.02    4.04   0
  10   6  -4   94.14    2.77   0
 -10  -6   4  102.91    2.72   0
  -8  -6   4   24.84    2.06   0
  -8   6   4   20.12    2.34   0
   8   6  -4   19.65    2.09   0
  -8   6   4   22.67    2.44   0
   6   6  -4   12.50    2.09   0
  -6   6   4   10.23    1.91   0
  -6   6   4   13.87    2.16   0
  -6   6   4   11.23    2.23   0
  -6  -6   4   13.41    2.09   0
  -4  -6   4   28.03    2.25   0
  -4   6   4   25.80    2.36   0
  -4   6   4   28.39    2.07   0
   4   6  -4   29.60    2.31   0
   2   6  -4   14.45    2.19   0
  -2   6   4   14.31    1.81   0
  -2   6   4   15.41    1.91   0
  -2  -6   4   16.31    1.91   0
  -2  -6   4   15.18    2.12   0
   0   6  -4  527.37    6.04   0
   0  -6   4  586.21    5.55   0
   0   6   4  551.71    7.82   0
   0  -6  -4  550.61    5.76   0
   0  -6   4  546.27    6.35   0
   0   6   4  550.88    5.78   0
  -2   6  -4    7.27    1.85   0
  -2   6  -4    6.62    2.07   0
   2  -6   4    7.34    1.83   0
  -2  -6  -4    7.67    1.87   0
  -2  -6  -4    6.27    2.61   0
   2   6   4    6.38    1.88   0
  -4  -6  -4    6.04    2.47   0
   4  -6   4    4.17    1.81   0
  -4   6  -4    4.57    1.88   0
  -4   6  -4    3.96    2.34   0
  -4  -6  -4    4.96    1.92   0
   4  -6   4    5.29    2.61   0
   4   6   4    4.72    1.90   0
  -6  -6  -4   45.80    2.31   0
   6  -6   4   39.34    4.12   0
   6  -6   4   35.22    2.19   0
   6   6   4   41.67    2.36   0
  -6   6  -4   41.48    3.93   0
  -6   6  -4   42.50    2.24   0
   8   6   4    3.11    1.93   0
  -8   6  -4    2.89    1.74   0
  -8  -6  -4    4.28    2.07   0
  10   6   4    5.05    2.01   0
 -10  -6  -4    4.83    1.94   0
 -10   6  -4    4.74    1.92   0
 -12   6  -4   25.00    2.18   0
 -12  -6  -4   27.65    2.26   0
  12   6   4   26.32    2.33   0
 -14  -6  -4    5.29    2.21   0
 -14   6  -4    4.30    2.08   0
  14   6   4    5.58    2.30   0
 -16  -6  -4    4.51    2.29   0
 -16   6  -4    6.32    2.30   0
  16   6   4    3.56    2.74   0
  18   6   4   -1.41    2.80   0
 -18   6  -4   -0.04    2.43   0
 -18  -6  -4   -1.44    2.49   0
 -20  -6  -4    1.96    2.85   0
 -20   6  -4    1.90    2.17   0
  20   6   4    3.54    3.03   0
 -22  -6  -4    0.99    2.95   0
  22   6   4    1.13    3.05   0
 -22   6  -4    3.62    2.92   0
 -24   6  -4    2.44    3.52   0
  24   6   4    1.97    3.75   0
 -24  -6  -4    0.18    3.64   0
  23   7  -4    0.81    3.29   0
 -23   7   4   -0.33    2.92   0
 -23  -7   4    0.14    3.32   0
 -21   7   4    0.88    2.63   0
 -21  -7   4   -1.04    2.71   0
  21   7  -4   -0.22    2.81   0
 -19   7   4   -0.04    2.19   0
  19   7  -4   -1.04    2.52   0
 -19  -7   4    0.03    2.37   0
  17   7  -4   12.68    2.48   0
 -17   7   4   12.82    2.33   0
 -17  -7   4   12.43    2.34   0
 -15  -7   4    1.48    2.24   0
  15   7  -4    2.64    2.15   0
 -15   7   4    1.95    2.35   0
 -13   7   4    3.08    1.98   0
 -13   7   4    3.64    3.82   0
  13   7  -4    2.16    2.09   0
 -13   7   4    4.18    3.87   0
 -13  -7   4    4.00    1.93   0
 -11   7   4    0.20    2.90   0
 -11   7   4    0.65    1.81   0
 -11   7   4    0.13    2.98   0
  11   7  -4    0.02    1.88   0
 -11  -7   4    0.18    1.94   0
  -9   7   4   16.15    2.01   0
  -9  -7   4   16.27    1.96   0
   9   7  -4   15.27    2.00   0
  -9   7   4   18.25    2.88   0
  -9   7   4   18.36    2.49   0
  -7   7   4   14.19    2.46   0
  -7   7   4   14.33    1.97   0
   7   7  -4   14.65    1.99   0
  -7  -7   4   15.06    2.07   0
  -7   7   4   14.14    2.31   0
  -5   7   4    8.26    2.23   0
   5   7  -4    6.69    1.94   0
  -5   7   4    7.06    2.44   0
  -5  -7   4    6.51    1.96   0
  -3   7   4    7.92    2.44   0
  -3   7   4    7.11    2.31   0
   3   7  -4    8.45    1.87   0
  -3  -7   4    8.27    2.01   0
  -3  -7   4    7.28    1.98   0
  -1  -7   4  106.12    2.79   0
  -1   7   4  106.75    3.48   0
   1  -7  -4  110.32    3.01   0
  -1  -7   4  106.30    3.35   0
   1   7  -4  101.56    3.17   0
  -1   7   4   99.49    2.94   0
  -1  -7  -4   58.68    2.45   0
   1  -7   4   56.78    2.93   0
  -1   7  -4   61.46    2.47   0
   1   7   4   57.30    2.42   0
   1  -7   4   61.33    2.47   0
  -1   7  -4   52.11    2.54   0
  -1  -7  -4   52.94    3.10   0
  -3   7  -4    6.48    1.83   0
  -3   7  -4    5.63    2.11   0
  -3  -7  -4    8.19    1.87   0
   3   7   4    6.69    1.88   0
   3  -7   4    5.07    1.76   0
  -3  -7  -4    5.95    2.46   0
  -5   7  -4    7.41    1.82   0
   5  -7   4    8.06    2.46   0
  -5  -7  -4    8.39    2.05   0
  -5   7  -4    8.02    2.41   0
   5  -7   4    7.12    1.79   0
  -5  -7  -4    8.01    2.40   0
   5   7   4    9.04    1.90   0
  -7  -7  -4  236.28    3.53   0
  -7   7  -4  222.00    7.94   0
  -7   7  -4  245.15    3.58   0
   7   7   4  230.72    3.63   0
   7  -7   4  224.53    8.19   0
   9   7   4  166.44    3.33   0
  -9  -7  -4  158.41    3.17   0
  -9   7  -4  168.57    3.25   0
 -11   7  -4  109.49    2.79   0
  11   7   4  107.68    3.02   0
 -11  -7  -4  108.40    2.84   0
 -13  -7  -4   34.21    2.39   0
 -13   7  -4   32.38    2.41   0
  13   7   4   31.04    2.52   0
 -15  -7  -4    2.12    2.19   0
 -15   7  -4    0.75    1.96   0
  15   7   4   -0.27    2.32   0
  17   7   4   20.57    2.67   0
 -17   7  -4   11.38    2.53   0
 -17  -7  -4   13.93    2.54   0
 -19   7  -4    9.55    2.53   0
 -19  -7  -4   10.78    2.91   0
  19   7   4   12.12    3.00   0
  21   7   4    0.91    3.02   0
 -21   7  -4    4.49    2.81   0
 -21  -7  -4    1.12    2.76   0
  23   7   4    1.90    3.56   0
 -23   7  -4    4.42    3.41   0
 -23  -7  -4   -3.42    3.23   0
  24   8  -4    0.45    3.64   0
 -24   8   4   -1.31    2.91   0
 -24  -8   4   -1.48    3.41   0
 -22   8   4   -2.19    2.65   0
 -22  -8   4    0.24    3.05   0
  22   8  -4    1.93    3.27   0
  20   8  -4    8.08    2.80   0
 -20   8   4    4.99    2.49   0
 -20  -8   4    5.77    2.63   0
  18   8  -4    8.44    2.36   0
 -18   8   4   12.06    2.58   0
 -18  -8   4    8.14    2.31   0
 -16  -8   4    0.67    1.92   0
 -16   8   4    1.19    2.13   0
  16   8  -4    1.51    2.26   0
 -14   8   4   18.74    2.27   0
  14   8  -4   15.68    2.34   0
 -14  -8   4   14.68    2.29   0
 -12   8   4   10.37    3.62   0
  12   8  -4   14.19    2.09   0
 -12   8   4   12.78    2.04   0
 -12   8   4   10.40    3.54   0
 -12  -8   4    9.53    1.98   0
 -10   8   4   56.58    2.56   0
 -10   8   4   60.68    3.67   0
  10   8  -4   61.55    2.43   0
 -10  -8   4   57.65    2.45   0
 -10   8   4   57.79    3.75   0
  -8   8   4   43.37    3.09   0
  -8   8   4   42.97    2.75   0
   8   8  -4   40.19    2.39   0
  -8  -8   4   43.87    2.35   0
  -8   8   4   46.23    2.54   0
  -6   8   4   -0.21    1.87   0
   6   8  -4   -0.35    2.14   0
  -6  -8   4   -0.82    1.78   0
  -6   8   4   -0.10    2.15   0
  -4  -8   4    1.45    1.96   0
  -4   8   4   -0.47    2.18   0
   4   8  -4    0.32    1.95   0
  -4   8   4    0.85    1.84   0
  -4  -8   4    0.54    1.83   0
  -2   8   4  286.60    4.64   0
   2   8  -4  272.00    4.34   0
  -2  -8   4  277.10    4.24   0
  -2  -8   4  293.15    4.05   0
  -2   8   4  278.35    4.32   0
   0   8  -4   12.79    2.30   0
   0  -8  -4   13.58    2.00   0
   0   8   4   14.17    2.39   0
   0   8   4   14.58    2.33   0
   0  -8   4   13.49    2.07   0
   0  -8  -4   11.51    2.47   0
   0  -8   4   15.32    2.16   0
  -2  -8  -4   43.17    2.23   0
   2  -8   4   43.86    2.90   0
   2   8   4   46.48    2.39   0
  -2   8  -4   46.63    2.22   0
  -2   8  -4   43.97    2.65   0
   2  -8   4   47.39    2.22   0
  -2  -8  -4   43.03    2.81   0
  -4  -8  -4    4.75    1.84   0
  -4   8  -4    3.48    2.28   0
  -4   8  -4    2.25    1.79   0
   4  -8   4    3.87    1.77   0
  -4  -8  -4    4.14    2.12   0
   4   8   4    4.02    1.88   0
  -6   8  -4    5.98    2.61   0
   6  -8   4    6.40    2.53   0
   6   8   4    6.06    1.93   0
  -6  -8  -4    6.91    2.30   0
   6  -8   4    6.75    1.85   0
  -6  -8  -4    5.56    1.90   0
  -6   8  -4    6.52    1.82   0
  -8   8  -4   54.59    2.47   0
   8   8   4   52.76    2.56   0
  -8  -8  -4   54.99    2.48   0
 -10   8  -4   56.63    2.41   0
 -10  -8  -4   58.19    2.46   0
  10   8   4   57.58    2.59   0
 -12   8  -4   35.22    2.38   0
 -12  -8  -4   36.14    2.31   0
  12   8   4   37.05    2.45   0
 -14  -8  -4   70.11    2.78   0
 -14   8  -4   66.15    2.79   0
  14   8   4   64.10    2.96   0
 -16   8  -4    2.98    2.33   0
  16   8   4    2.22    2.28   0
 -16  -8  -4    1.62    2.20   0
 -18   8  -4    3.74    2.31   0
  18   8   4    6.43    2.75   0
 -18  -8  -4    4.73    2.58   0
 -20   8  -4    1.06    2.46   0
  20   8   4    0.46    3.08   0
 -20  -8  -4    2.01    3.25   0
  22   8   4   -0.37    3.76   0
 -22  -8  -4    1.82    3.13   0
 -22   8  -4    4.46    3.09   0
  23   9  -4    1.18    3.34   0
 -23   9   4    2.76    3.21   0
 -23  -9   4    1.84    3.19   0
 -21  -9   4   -1.60    3.07   0
  21   9  -4    0.37    3.15   0
 -21   9   4   -0.93    2.76   0
 -19   9   4   15.71    2.50   0
  19   9  -4   11.68    2.99   0
 -19  -9   4   15.28    2.89   0
  17   9  -4    4.73    2.60   0
 -17   9   4    2.49    2.57   0
 -17  -9   4    1.95    2.23   0
  15   9  -4   44.22    2.64   0
 -15  -9   4   48.02    2.55   0
 -15   9   4   52.21    2.65   0
 -13  -9   4   72.69    2.69   0
 -13   9   4   80.77    2.79   0
  13   9  -4   70.06    2.75   0
 -11   9   4    4.76    2.25   0
  11   9  -4    6.72    2.29   0
 -11   9   4    4.08    3.56   0
 -11  -9   4    3.86    1.99   0
 -11   9   4    4.61    3.52   0
  -9  -9   4  103.27    2.83   0
   9   9  -4   95.69    2.82   0
  -9   9   4   98.09    4.18   0
  -9   9   4   95.36    2.88   0
  -9   9   4  102.44    4.06   0
  -7   9   4   -0.56    1.76   0
  -7   9   4    0.92    2.27   0
   7   9  -4    0.73    1.92   0
  -7  -9   4   -0.90    1.88   0
  -5   9   4  106.36    2.93   0
  -5  -9   4   99.17    3.05   0
  -5  -9   4  111.88    3.06   0
   5   9  -4   99.86    2.93   0
  -5   9   4   97.12    3.28   0
  -3  -9   4    2.00    2.04   0
   3   9  -4    2.32    2.30   0
  -3   9   4    0.67    2.08   0
  -3  -9   4    1.27    2.24   0
  -3   9   4    1.87    1.89   0
  -1   9   4   33.48    2.47   0
   1   9  -4   27.18    2.29   0
  -1  -9   4   26.11    2.67   0
  -1   9   4   27.28    2.59   0
  -1  -9   4   29.35    2.17   0
   1  -9  -4   26.42    2.30   0
  -1   9  -4   51.75    2.43   0
   1  -9   4   48.64    2.33   0
  -1  -9  -4   49.01    2.43   0
  -1   9  -4   42.92    2.37   0
  -1  -9  -4   48.55    2.73   0
   1  -9   4   52.61    2.73   0
   1   9   4   48.87    2.45   0
  -3   9  -4    1.69    2.01   0
   3  -9   4    2.10    1.80   0
  -3  -9  -4    2.72    2.10   0
  -3  -9  -4    1.26    1.83   0
   3   9   4    2.11    1.92   0
  -3   9  -4    2.78    1.80   0
  -5   9  -4   22.38    2.02   0
   5  -9   4   21.84    2.74   0
  -5  -9  -4   19.22    2.01   0
   5  -9   4   24.00    1.99   0
   5   9   4   20.43    2.20   0
  -5   9  -4   21.01    2.67   0
  -5  -9  -4   22.67    2.75   0
  -7   9  -4   37.76    2.32   0
  -7  -9  -4   37.35    2.35   0
  -7  -9  -4   41.04    3.30   0
  -7   9  -4   37.29    3.92   0
   7  -9   4   37.86    3.86   0
   7   9   4   32.11    2.29   0
   9   9   4    3.06    2.13   0
  -9   9  -4    2.93    1.95   0
  -9  -9  -4   -0.82    2.00   0
  11   9   4    9.91    2.39   0
 -11  -9  -4    5.67    2.24   0
 -11   9  -4    8.37    2.18   0
 -13  -9  -4   17.56    2.34   0
 -13   9  -4   14.94    2.48   0
  13   9   4   21.21    2.49   0
 -15   9  -4    7.55    2.46   0
 -15  -9  -4    2.82    2.37   0
  15   9   4    4.91    2.58   0
 -17  -9  -4   12.13    2.75   0
 -17   9  -4    8.14    2.64   0
  17   9   4   10.06    3.04   0
 -19  -9  -4   22.92    3.21   0
 -19   9  -4   23.08    2.95   0
  19   9   4   22.95    3.30   0
 -21   9  -4    3.34    2.92   0
 -21  -9  -4   -0.95    3.19   0
  21   9   4    0.81    3.41   0
  22  10  -4    3.76    3.52   0
 -22 -10   4    2.02    3.24   0
 -22  10   4   -0.64    3.25   0
 -20 -10   4    2.82    2.68   0
  20  10  -4   -0.23    2.92   0
 -20  10   4    0.91    2.57   0
  18  10  -4    0.30    2.46   0
 -18  10   4    0.80    2.48   0
 -18 -10   4    0.30    2.35   0
 -16  10   4    0.34    2.23   0
 -16 -10   4    1.68    2.28   0
  16  10  -4    0.54    2.58   0
  14  10  -4   -0.51    2.37   0
 -14  10   4   -0.31    2.18   0
 -14 -10   4    1.30    2.22   0
 -12  10   4   20.31    4.73   0
 -12  10   4   23.53    2.28   0
  12  10  -4   21.97    2.45   0
 -12 -10   4   18.37    2.21   0
 -12  10   4   23.18    4.48   0
 -10  10   4  101.04    4.76   0
 -10  10   4  101.81    4.70   0
 -10 -10   4  107.75    3.02   0
  10  10  -4   94.22    2.97   0
 -10  10   4  103.09    2.82   0
  -8  10   4    2.80    1.99   0
  -8 -10   4    2.15    2.01   0
  -8 -10   4    2.62    1.78   0
   8  10  -4    3.58    2.25   0
  -8  10   4    2.50    2.74   0
  -8  10   4    4.22    2.61   0
  -6  10   4   -0.93    2.17   0
  -6 -10   4   -0.83    2.00   0
   6  10  -4    0.67    2.09   0
  -6 -10   4    1.12    1.83   0
  -6  10   4    0.29    1.95   0
   4  10  -4  145.55    3.19   0
  -4 -10   4  143.96    3.18   0
  -4  10   4  146.42    3.47   0
  -4 -10   4  152.97    3.13   0
  -4  10   4  147.78    3.57   0
  -2  10   4   11.31    1.91   0
  -2  10   4   10.36    2.40   0
   2  10  -4   11.69    2.28   0
  -2 -10   4    8.96    2.25   0
  -2 -10   4   11.73    1.84   0
   0 -10   4    6.49    1.83   0
   0  10  -4    5.33    1.86   0
   0 -10   4    5.39    2.21   0
   0  10   4    4.53    1.94   0
   0 -10  -4    3.44    2.24   0
   0 -10  -4    6.16    2.15   0
  -2  10  -4    5.71    1.92   0
  -2 -10  -4    5.77    1.91   0
  -2  10  -4    8.11    1.93   0
   2  10   4    5.23    2.15   0
   2 -10   4    5.63    2.10   0
  -2 -10  -4    5.45    2.45   0
   2 -10   4    7.85    2.26   0
  -4  10  -4    5.08    1.90   0
   4 -10   4    1.69    1.84   0
  -4 -10  -4    0.98    2.04   0
  -4 -10  -4    4.00    2.52   0
  -4  10  -4    4.45    2.48   0
   4  10   4    6.16    2.34   0
   6  10   4   13.86    2.15   0
  -6 -10  -4   14.03    1.98   0
  -6 -10  -4   14.07    2.96   0
  -6  10  -4   15.18    3.08   0
  -6  10  -4   14.54    2.03   0
   6 -10   4   14.88    3.08   0
   6 -10   4   16.42    2.05   0
  -8 -10  -4   19.04    2.99   0
   8  10   4   20.63    2.37   0
  -8 -10  -4   16.22    2.21   0
  -8  10  -4   17.27    4.10   0
  -8  10  -4   20.21    2.16   0
  10  10   4   49.29    2.81   0
 -10 -10  -4   49.42    3.59   0
 -10  10  -4   49.20    2.61   0
 -10 -10  -4   56.23    2.66   0
 -12  10  -4   47.47    2.50   0
 -12 -10  -4   41.09    2.55   0
  12  10   4   42.63    2.90   0
 -14 -10  -4   51.90    2.95   0
  14  10   4   43.44    3.02   0
 -14  10  -4   45.63    2.79   0
 -16 -10  -4   52.51    2.91   0
  16  10   4   39.77    2.96   0
 -16  10  -4   46.62    2.83   0
 -18  10  -4    4.12    2.88   0
 -18 -10  -4    1.46    3.04   0
  18  10   4    4.34    3.13   0
 -20 -10  -4    2.35    3.11   0
 -20  10  -4    0.83    2.95   0
  20  10   4   -0.67    3.31   0
 -21  11   4    0.80    3.28   0
  21  11  -4    3.28    3.42   0
 -21 -11   4   -1.59    3.25   0
 -19 -11   4    1.58    2.95   0
  19  11  -4    3.22    3.22   0
 -19  11   4    2.52    2.94   0
 -17 -11   4    9.39    2.59   0
 -17  11   4   14.34    2.84   0
  17  11  -4    6.54    2.70   0
  15  11  -4   15.07    2.78   0
 -15  11   4   15.81    2.68   0
 -15 -11   4   13.99    2.55   0
 -13  11   4    8.25    2.46   0
 -13 -11   4    7.06    2.12   0
  13  11  -4    7.94    2.45   0
 -11  11   4   18.46    3.93   0
  11  11  -4   20.96    2.30   0
 -11 -11   4   18.91    2.53   0
 -11  11   4   19.67    2.58   0
 -11  11   4   19.95    3.74   0
  -9 -11   4   15.07    2.24   0
   9  11  -4   15.16    2.57   0
  -9  11   4   13.49    3.32   0
  -9 -11   4   16.12    2.38   0
  -9  11   4   15.74    3.12   0
  -9  11   4   16.63    2.41   0
  -7 -11   4    5.26    2.38   0
  -7 -11   4    3.07    2.17   0
  -7  11   4    2.66    2.12   0
   7  11  -4    3.02    2.30   0
  -7  11   4    2.74    3.01   0
   5  11  -4   98.33    3.28   0
  -5  11   4   99.72    3.61   0
  -5  11   4  109.02    3.00   0
  -5 -11   4  101.20    2.88   0
  -5 -11   4   97.94    2.97   0
  -3  11   4   23.34    2.34   0
   3  11  -4   25.99    2.34   0
  -3 -11   4   22.53    2.24   0
  -3 -11   4   23.49    2.12   0
  -3  11   4   24.36    2.23   0
   1  11  -4   -0.48    1.82   0
  -1  11   4   -0.18    1.86   0
   1 -11  -4   -1.04    2.07   0
  -1 -11   4    1.06    1.78   0
  -1 -11   4   -0.56    1.94   0
  -1  11   4    0.52    2.23   0
  -1 -11  -4    5.92    2.48   0
  -1 -11  -4    5.97    2.11   0
  -1  11  -4    6.03    2.11   0
   1  11   4    9.19    2.19   0
   1 -11   4    5.70    2.11   0
   1 -11   4    7.28    2.44   0
  -3  11  -4    7.66    2.62   0
   3  11   4   11.88    2.33   0
  -3  11  -4    9.21    2.16   0
  -3 -11  -4   10.06    2.77   0
   3 -11   4    9.39    2.19   0
  -3 -11  -4    7.30    2.21   0
  -5 -11  -4    2.37    2.76   0
  -5  11  -4    2.72    2.10   0
   5 -11   4    2.54    2.21   0
  -5  11  -4    1.45    2.93   0
   5 -11   4    1.15    3.09   0
   5  11   4    4.16    2.33   0
  -5 -11  -4    0.93    2.05   0
  -7  11  -4    7.16    3.60   0
   7  11   4    4.45    2.37   0
  -7 -11  -4    6.72    2.26   0
  -7 -11  -4    9.76    3.26   0
  -7  11  -4    7.55    2.40   0
   7 -11   4    8.92    3.32   0
   9  11   4    8.57    2.52   0
  -9  11  -4    9.98    2.33   0
  -9 -11  -4    5.20    2.02   0
  -9 -11  -4   10.07    3.16   0
 -11 -11  -4    0.18    2.97   0
 -11 -11  -4    0.77    2.22   0
 -11  11  -4    1.35    2.01   0
  11  11   4    0.66    2.30   0
 -13  11  -4   19.48    2.48   0
 -13 -11  -4   19.16    2.67   0
  13  11   4   18.53    3.02   0
 -13 -11  -4   19.41    3.39   0
 -15 -11  -4    3.31    2.62   0
  15  11   4    3.17    2.77   0
 -15  11  -4    2.89    2.63   0
 -17 -11  -4   -1.08    2.55   0
  17  11   4    0.27    2.95   0
 -17  11  -4    0.40    2.56   0
  19  11   4    3.83    3.37   0
 -19 -11  -4    5.06    3.13   0
 -19  11  -4    2.57    3.08   0
 -20 -12   4    1.05    2.95   0
  20  12  -4    2.50    3.38   0
 -20  12   4    2.28    3.53   0
 -18  12   4   53.05    3.41   0
  18  12  -4   49.03    3.26   0
 -18 -12   4   46.96    2.90   0
  16  12  -4   -0.41    2.62   0
 -16  12   4   -2.51    2.79   0
 -16 -12   4    0.42    2.70   0
  14  12  -4   -0.55    2.76   0
 -14 -12   4   -1.53    2.53   0
 -14  12   4   -0.20    2.47   0
 -12  12   4    6.70    4.63   0
 -12 -12   4    5.73    2.98   0
 -12  12   4    9.28    2.53   0
 -12 -12   4    6.77    2.46   0
  12  12  -4    7.04    2.49   0
 -12  12   4    6.03    4.66   0
 -10 -12   4   33.33    2.64   0
 -10  12   4   28.43    3.87   0
 -10  12   4   31.59    2.50   0
 -10 -12   4   32.25    2.46   0
  10  12  -4   30.77    2.59   0
 -10  12   4   35.58    3.73   0
   8  12  -4   10.51    2.63   0
  -8  12   4   10.07    3.21   0
  -8  12   4   11.25    2.34   0
  -8 -12   4   14.39    2.21   0
  -8 -12   4   11.68    2.25   0
  -6  12   4    1.42    2.10   0
  -6  12   4    1.71    2.49   0
  -6 -12   4    3.14    2.41   0
   6  12  -4    1.34    2.32   0
  -6 -12   4    2.16    2.31   0
  -4 -12   4   27.88    2.51   0
   4  12  -4   28.59    2.66   0
  -4  12   4   28.72    2.62   0
  -4  12   4   31.83    2.48   0
  -4 -12   4   31.40    2.33   0
  -2 -12   4   33.03    2.37   0
  -2  12   4   33.94    2.76   0
  -2 -12   4   33.66    2.21   0
  -2  12   4   36.24    2.59   0
   2  12  -4   32.09    2.38   0
   0 -12   4   11.46    2.04   0
   0  12   4   14.77    2.23   0
   0  12  -4    7.26    1.99   0
   0 -12  -4    6.90    2.15   0
   0 -12   4    9.08    2.42   0
   2 -12   4   75.69    2.98   0
  -2 -12  -4   73.88    2.68   0
  -2 -12  -4   69.98    3.65   0
  -2  12  -4   67.34    3.22   0
   2  12   4   78.67    2.82   0
   2 -12   4   77.59    2.71   0
  -4  12  -4   16.75    2.78   0
  -4 -12  -4   15.11    3.03   0
   4  12   4   17.85    2.67   0
  -4  12  -4   18.22    2.16   0
  -4 -12  -4   18.73    2.38   0
   4 -12   4   18.72    2.37   0
  -6  12  -4   20.87    3.11   0
   6  12   4   24.72    2.62   0
  -6 -12  -4   23.27    3.29   0
  -6 -12  -4   23.88    2.39   0
  -6  12  -4   23.81    2.36   0
   6 -12   4   24.18    2.46   0
   6 -12   4   20.68    3.45   0
   8  12   4   -1.87    2.43   0
  -8 -12  -4    2.06    2.24   0
  -8  12  -4    1.53    2.26   0
  -8 -12  -4    0.42    3.06   0
  -8  12  -4    0.95    3.48   0
 -10 -12  -4    1.43    3.31   0
 -10 -12  -4    3.24    2.19   0
 -10  12  -4    2.31    2.29   0
  10  12   4    3.97    2.48   0
 -12 -12  -4    5.99    2.76   0
 -12  12  -4    5.11    2.42   0
  12  12   4    6.19    2.81   0
 -12 -12  -4    5.04    3.33   0
 -14 -12  -4    5.77    3.19   0
 -14  12  -4    4.76    2.51   0
  14  12   4    7.23    2.92   0
 -14 -12  -4    5.65    2.86   0
 -16 -12  -4   -2.43    2.81   0
 -16  12  -4    3.57    2.78   0
 -16 -12  -4    2.37    3.55   0
  16  12   4   -0.07    3.04   0
  18  12   4   -1.07    3.35   0
 -18  12  -4   -1.60    2.98   0
 -18 -12  -4    1.58    3.13   0
 -19  13   4    7.18    3.50   0
  19  13  -4    7.08    3.22   0
 -19 -13   4    7.80    3.43   0
 -17  13   4    1.89    3.18   0
 -17 -13   4    1.00    2.92   0
  17  13  -4    2.43    3.12   0
 -15 -13   4   10.74    2.81   0
 -15  13   4   14.13    2.87   0
  15  13  -4   10.32    3.04   0
 -15 -13   4   13.21    3.03   0
 -13  13   4    2.20    2.67   0
  13  13  -4    1.61    2.75   0
 -13 -13   4    4.41    3.08   0
 -13 -13   4    1.53    2.59   0
 -11  13   4   20.48    4.02   0
 -11 -13   4   22.87    3.12   0
  11  13  -4   20.73    2.88   0
 -11 -13   4   18.91    2.70   0
 -11  13   4   18.52    3.00   0
 -11  13   4   18.62    3.91   0
  -9  13   4    2.33    2.61   0
  -9  13   4    1.59    3.03   0
  -9 -13   4    3.63    2.56   0
  -9 -13   4    2.22    2.32   0
   9  13  -4    1.88    2.45   0
  -9  13   4    1.93    3.54   0
  -7 -13   4    1.24    2.29   0
   7  13  -4    2.26    2.41   0
  -7  13   4   -0.73    2.35   0
  -7 -13   4    0.64    2.32   0
  -7  13   4   -0.71    3.22   0
   5  13  -4   -0.08    2.38   0
  -5  13   4   -1.18    2.77   0
  -5  13   4   -0.83    2.30   0
  -5 -13   4   -0.19    2.41   0
  -5 -13   4    0.25    2.19   0
  -3 -13   4   -0.13    2.31   0
  -3  13   4    1.48    2.62   0
   3  13  -4    1.56    2.35   0
  -3 -13   4    3.15    2.55   0
  -3  13   4    1.02    2.35   0
  -1  13   4   14.72    2.46   0
   1  13  -4   12.47    2.64   0
  -1 -13   4   14.25    2.55   0
  -1 -13   4   14.92    2.62   0
  -1 -13  -4   34.30    2.99   0
   1  13   4   30.66    3.29   0
   1 -13   4   39.97    3.06   0
   1 -13   4   39.93    2.58   0
  -1  13  -4   36.80    3.01   0
   3  13   4   36.77    2.71   0
  -3 -13  -4   40.74    2.60   0
   3 -13   4   34.51    2.61   0
  -3  13  -4   34.78    3.32   0
   3 -13   4   36.38    3.27   0
  -3 -13  -4   34.51    3.28   0
   5 -13   4   77.16    2.83   0
  -5  13  -4   73.40    4.00   0
  -5  13  -4   84.44    2.94   0
  -5 -13  -4   74.46    4.08   0
   5  13   4   80.95    3.13   0
  -5 -13  -4   83.26    3.01   0
   5 -13   4   81.16    4.10   0
   7 -13   4    2.07    3.45   0
  -7  13  -4    1.59    3.37   0
  -7  13  -4    1.41    2.15   0
  -7 -13  -4    1.79    2.43   0
  -7 -13  -4    1.65    3.20   0
   7  13   4    2.97    2.46   0
  -9  13  -4   14.97    2.34   0
  -9 -13  -4   12.05    3.37   0
  -9  13  -4   11.68    5.23   0
  -9 -13  -4    2.15    2.51   0
   9  13   4   10.68    2.72   0
 -11  13  -4    1.46    2.46   0
  11  13   4    4.25    2.74   0
 -11 -13  -4    0.56    2.59   0
 -11 -13  -4    1.14    3.32   0
 -13 -13  -4    2.21    3.35   0
 -13 -13  -4    1.36    2.79   0
  13  13   4    2.04    2.86   0
 -13  13  -4    1.87    2.47   0
 -15 -13  -4    2.44    3.84   0
 -15 -13  -4    2.33    2.98   0
 -15  13  -4    3.42    2.93   0
  15  13   4    3.97    2.96   0
  17  13   4   -1.50    3.41   0
 -17 -13  -4    0.24    2.86   0
 -17  13  -4    1.38    3.16   0
 -17 -13  -4   -0.72    4.41   0
 -16  14   4    1.27    3.29   0
 -16 -14   4    2.27    2.87   0
  16  14  -4    4.36    3.06   0
 -16 -14   4    2.98    3.58   0
  14  14  -4    3.39    2.93   0
 -14 -14   4    1.07    3.35   0
 -14 -14   4   -2.24    2.50   0
 -14  14   4   -1.15    3.02   0
 -12 -14   4    6.68    2.79   0
  12  14  -4    5.37    2.67   0
 -12 -14   4   10.95    2.79   0
 -12  14   4    7.07    4.98   0
 -12  14   4    4.86    2.92   0
 -12  14   4    6.87    5.25   0
 -10  14   4   19.39    3.93   0
 -10 -14   4   24.38    2.97   0
  10  14  -4   16.49    2.64   0
 -10  14   4   18.38    2.96   0
 -10  14   4   14.40    3.76   0
 -10 -14   4   16.99    2.72   0
  -8 -14   4   -1.04    2.44   0
  -8 -14   4    0.79    2.57   0
   8  14  -4   -0.05    2.74   0
  -8  14   4   -0.08    2.71   0
  -8  14   4    0.62    3.34   0
  -6 -14   4   11.07    2.44   0
   6  14  -4   10.30    2.57   0
  -6  14   4   12.79    3.01   0
  -6  14   4    8.59    2.81   0
  -6 -14   4    9.73    2.70   0
  -4  14   4    2.27    2.40   0
   4  14  -4    3.46    2.65   0
  -4 -14   4    2.24    2.53   0
  -4 -14   4    4.41    2.61   0
  -4  14   4    3.04    2.50   0
  -2 -14   4   12.80    2.41   0
   2  14  -4   14.90    2.88   0
  -2 -14   4   14.26    3.00   0
  -2  14   4   11.54    2.76   0
   0 -14   4   -0.48    2.66   0
   0 -14   4    0.93    2.44   0
   0  14  -4    0.55    2.45   0
   0  14   4    2.89    2.62   0
   2  14   4    0.24    2.79   0
   2 -14   4    1.51    2.42   0
  -2  14  -4    0.91    2.64   0
  -2 -14  -4    1.38    2.36   0
   2 -14   4   -0.94    2.81   0
  -4 -14  -4    9.25    2.95   0
   4 -14   4    6.10    2.44   0
  -4  14  -4    6.69    2.89   0
  -4 -14  -4    9.51    2.51   0
   4  14   4    9.45    2.68   0
  -6  14  -4   23.63    2.76   0
  -6 -14  -4   23.46    3.47   0
  -6  14  -4   22.55    3.74   0
   6 -14   4   26.65    3.80   0
  -6 -14  -4   22.45    2.81   0
   6  14   4   23.41    2.89   0
  -8  14  -4    2.41    3.94   0
  -8  14  -4    2.01    2.52   0
  -8 -14  -4    2.81    3.09   0
  -8 -14  -4    3.21    2.68   0
   8  14   4    2.47    2.67   0
 -10  14  -4    2.33    2.79   0
 -10 -14  -4    0.13    3.55   0
  10  14   4   -0.30    2.59   0
 -10 -14  -4   -1.07    2.50   0
 -12  14  -4   19.61    2.96   0
 -12 -14  -4   20.64    2.97   0
 -12 -14  -4   21.85    4.04   0
  12  14   4    9.53    3.16   0
 -14 -14  -4    1.19    3.95   0
 -14  14  -4    3.85    3.08   0
 -14 -14  -4   -0.63    2.95   0
  14  14   4    4.50    3.02   0
 -16  14  -4   -0.18    3.29   0
 -16 -14  -4    1.64    4.81   0
  16  14   4    2.99    3.23   0
 -16 -14  -4    0.93    3.08   0
 -15 -15   4   -0.45    3.32   0
  15  15  -4    0.16    3.51   0
 -15 -15   4    2.74    3.60   0
 -15  15   4   -0.92    3.51   0
 -13 -15   4    9.17    3.64   0
  13  15  -4    6.33    3.40   0
 -13 -15   4    8.18    3.12   0
 -13  15   4    1.32    3.15   0
 -11 -15   4   -0.34    3.06   0
 -11  15   4    0.34    2.81   0
 -11 -15   4   -0.25    3.06   0
 -11  15   4    0.88    4.32   0
 -11  15   4    0.19    4.23   0
  11  15  -4    2.05    3.02   0
  -9 -15   4    4.99    2.82   0
   9  15  -4    5.01    3.04   0
  -9  15   4    3.13    3.30   0
  -9  15   4    3.37    3.28   0
  -9 -15   4    5.31    2.85   0
  -9  15   4    4.73    3.38   0
  -7 -15   4    2.44    2.97   0
  -7 -15   4    1.39    2.70   0
   7  15  -4    1.46    2.81   0
  -7  15   4    2.05    3.28   0
  -7  15   4    0.88    2.68   0
  -5 -15   4   -1.04    2.56   0
  -5  15   4   -2.65    3.08   0
  -5  15   4    0.01    3.29   0
  -5 -15   4    0.65    2.53   0
   5  15  -4   -0.28    3.09   0
   3  15  -4   30.77    3.15   0
  -3 -15   4   38.85    3.36   0
  -3 -15   4   39.80    3.36   0
  -3  15   4   36.27    3.60   0
  -1 -15   4    3.35    2.93   0
   1  15  -4    3.60    2.69   0
  -1 -15   4    4.31    3.20   0
  -1  15   4    6.36    2.81   0
   1 -15   4    1.26    2.62   0
  -1  15  -4    0.92    2.58   0
   1  15   4    0.59    2.83   0
   1 -15   4    0.75    2.94   0
  -1 -15  -4   -0.42    2.62   0
  -3 -15  -4   -0.24    2.71   0
   3 -15   4   -0.51    2.75   0
   3 -15   4    0.44    2.59   0
  -3  15  -4    1.46    3.19   0
   3  15   4    1.18    2.67   0
  -5  15  -4    1.17    2.89   0
   5 -15   4    0.80    2.96   0
  -5 -15  -4    1.02    2.73   0
  -5 -15  -4    0.59    2.99   0
   5  15   4    1.20    2.90   0
  -7 -15  -4   -0.08    2.89   0
  -7  15  -4   -0.26    2.60   0
   7  15   4   -0.44    3.14   0
  -7  15  -4    0.65    3.76   0
  -7 -15  -4    0.26    3.49   0
  -9 -15  -4   12.87    2.70   0
  -9 -15  -4    7.59    3.64   0
  -9  15  -4   10.71    5.45   0
  -9  15  -4   15.38    3.15   0
   9  15   4   13.17    3.11   0
 -11 -15  -4   13.74    3.99   0
 -11  15  -4   13.19    3.15   0
  11  15   4   11.67    3.31   0
 -11 -15  -4   16.12    3.12   0
  13  15   4   -1.47    2.86   0
 -13  15  -4    1.65    3.15   0
 -13 -15  -4   -0.13    4.66   0
 -13 -15  -4    0.90    2.65   0
 -12 -16   4   -2.15    3.42   0
 -12 -16   4   -2.38    3.71   0
 -12  16   4   -0.13    6.47   0
  12  16  -4   -1.57    3.50   0
 -12  16   4    0.71    3.13   0
 -12  16   4    0.34    6.22   0
 -10 -16   4   23.54    3.39   0
 -10 -16   4   23.09    3.19   0
 -10  16   4   21.75    3.22   0
 -10  16   4   18.51    4.46   0
 -10  16   4   26.29    4.42   0
  10  16  -4   24.96    3.29   0
  -8 -16   4    4.94    3.15   0
   8  16  -4    9.70    3.60   0
  -8 -16   4    5.37    3.21   0
  -8  16   4    7.83    3.51   0
  -8  16   4    7.04    3.16   0
  -8  16   4    7.94    3.64   0
  -6  16   4   -1.02    3.01   0
  -6 -16   4    1.26    2.92   0
  -6  16   4    0.25    3.32   0
  -6 -16   4    2.70    2.84   0
   6  16  -4    2.58    2.96   0
  -4 -16   4    3.03    2.80   0
   4  16  -4    0.48    3.28   0
  -4  16   4    0.19    3.62   0
  -4 -16   4    4.60    3.26   0
  -2 -16   4    4.43    3.10   0
  -2 -16   4    1.05    2.82   0
  -2  16   4   -0.01    3.32   0
   2  16  -4   -0.02    2.85   0
   0  16   4    0.13    3.37   0
   0  16  -4    0.33    2.78   0
   0 -16   4    0.20    2.75   0
   0 -16   4    0.47    2.83   0
   2  16   4    1.04    2.98   0
   2 -16   4    1.26    2.81   0
   2 -16   4    1.67    3.32   0
  -2 -16  -4    0.12    2.82   0
  -2  16  -4    0.73    2.91   0
  -4  16  -4    0.27    3.20   0
  -4 -16  -4   -0.79    2.82   0
   4 -16   4    0.47    2.91   0
   4  16   4    0.39    2.99   0
  -6 -16  -4    0.96    3.15   0
  -6  16  -4    1.04    3.78   0
   6  16   4    1.27    3.36   0
  -6 -16  -4    1.39    3.67   0
  -8 -16  -4   -1.36    3.90   0
  -8 -16  -4    1.02    3.15   0
   8  16   4    0.34    3.17   0
  -8  16  -4    0.44    4.66   0
  -8  16  -4   -1.67    3.24   0
 -10 -16  -4    3.44    3.38   0
 -10  16  -4    2.04    3.18   0
 -10 -16  -4    2.80    4.69   0
  10  16   4    3.91    3.57   0
 -12 -16  -4    0.21    3.39   0
 -12  16  -4    0.81    3.41   0
 -12 -16  -4   -0.13    4.69   0
  12  16   4   -2.97    3.51   0
  -9  17   4    1.27    3.70   0
  -9 -17   4    4.62    3.35   0
  -9  17   4   -0.05    4.43   0
  -9  17   4    1.45    4.07   0
  -9 -17   4    1.33    3.37   0
   9  17  -4   -1.10    3.49   0
  -7 -17   4   -0.73    3.56   0
  -7  17   4   -1.29    3.30   0
  -7  17   4   -0.79    3.62   0
  -7 -17   4    0.28    3.20   0
   7  17  -4    0.59    3.26   0
  -5 -17   4   -0.01    3.54   0
  -5 -17   4    1.65    3.11   0
  -5  17   4    1.75    3.69   0
   5  17  -4   -0.65    3.21   0
   3  17  -4    1.56    3.26   0
  -3 -17   4    0.14    3.38   0
  -3 -17   4   -0.49    3.03   0
  -3  17   4   -0.67    3.21   0
  -1 -17   4    6.47    3.14   0
   1  17  -4    6.80    3.68   0
  -1 -17   4    8.76    3.61   0
  -1  17   4   10.42    3.54   0
   1 -17   4   -0.05    3.47   0
  -1  17  -4    0.62    3.15   0
   1 -17   4    1.52    3.30   0
   1  17   4    0.94    3.16   0
  -3  17  -4    1.00    3.44   0
   3 -17   4    2.11    3.54   0
   3  17   4    1.38    3.15   0
   3 -17   4    2.23    2.97   0
  -5  17  -4   -0.98    3.87   0
   5  17   4   -0.14    3.34   0
  -5 -17  -4    1.63    3.14   0
  -7 -17  -4    5.92    4.55   0
  -7  17  -4    4.44    4.71   0
  -7 -17  -4   10.70    3.35   0
   7  17   4    5.12    3.56   0
  -9 -17  -4    8.28    5.09   0
  -9  17  -4    6.84    7.39   0
  -9  17  -4   -0.81    3.38   0
   9  17   4    8.72    3.74   0
  -9 -17  -4   12.62    3.55   0
  -6  18   4    2.20    3.98   0
  -6 -18   4    2.45    3.57   0
   6  18  -4    1.55    3.72   0
  -6 -18   4    0.69    3.82   0
   4  18  -4    2.15    3.36   0
  -4 -18   4   -0.84    3.83   0
  -4  18   4    0.19    3.36   0
  -4 -18   4    0.56    3.20   0
  -2 -18   4    4.96    3.32   0
   2  18  -4    2.81    3.64   0
  -2 -18   4    5.82    3.58   0
  -2  18   4    5.74    4.01   0
   0  18   4   -0.44    3.50   0
   0 -18   4    0.76    3.71   0
   0 -18   4    0.86    3.32   0
   0  18  -4    3.79    3.78   0
   2 -18   4    2.76    3.86   0
  -2  18  -4    2.85    4.13   0
   2 -18   4    0.77    3.27   0
   2  18   4    4.16    3.41   0
  -4  18  -4    5.00    3.91   0
   4  18   4    5.62    3.75   0
 -25  -1   5    0.45    4.15   0
 -25   1   5    1.96    3.98   0
  25  -1  -5   18.00    3.74   0
  25   1  -5   17.13    3.55   0
  23  -1  -5    6.20    2.95   0
  23   1  -5    2.43    3.35   0
 -23  -1   5    6.62    3.20   0
 -23   1   5    3.05    3.17   0
 -21  -1   5   10.05    2.55   0
 -21   1   5    9.76    3.04   0
  21  -1  -5   10.51    3.16   0
  21   1  -5   12.16    2.51   0
 -19   1   5  104.82    3.60   0
 -19  -1   5  108.52    3.62   0
  19   1  -5  107.45    3.69   0
  19  -1  -5  112.63    3.89   0
 -17   1   5   12.76    2.80   0
  17   1  -5   13.98    2.43   0
 -17  -1   5   12.01    2.47   0
  17  -1  -5   13.25    2.58   0
  15   1  -5   48.11    2.37   0
 -15  -1   5   47.51    2.46   0
 -15   1   5   53.87    2.87   0
  15  -1  -5   50.23    2.54   0
  13  -1  -5    4.77    1.78   0
 -13   1   5    2.72    2.17   0
  13   1  -5    3.86    1.97   0
 -13  -1   5    6.64    2.01   0
 -11   1   5    1.19    2.16   0
 -11  -1   5    0.17    1.79   0
  11   1  -5   -0.17    1.82   0
  11  -1  -5    0.26    2.31   0
  -9   1   5    3.23    1.86   0
   9   1  -5    5.58    1.76   0
  -9  -1   5    3.62    1.72   0
   9  -1  -5    3.98    1.94   0
  -7  -1   5  553.40    5.92   0
  -7   1   5  511.32    6.61   0
   7   1  -5  567.11    6.16   0
   7  -1  -5  542.43    6.75   0
  -5  -1   5    5.70    1.58   0
   5  -1  -5    4.61    1.67   0
   5   1  -5    4.64    1.59   0
  -5   1   5    4.70    1.68   0
   3  -1  -5   84.67    3.24   0
   3   1  -5   87.14    3.19   0
  -3   1   5   88.16    3.24   0
  -3  -1   5   85.20    3.15   0
   1  -1  -5    0.24    1.79   0
   1   1  -5    1.23    1.96   0
  -1  -1   5    0.48    1.85   0
  -1   1   5   -0.18    1.83   0
  -1   1  -5  250.67    5.32   0
   1  -1   5  246.55    5.16   0
   1  -1   5  221.38    4.99   0
   1   1   5  238.79    7.30   0
  -1   1  -5  223.91    5.02   0
   3  -1   5  116.32    3.54   0
  -3   1  -5  109.37    3.57   0
   3   1   5  112.78    3.41   0
   5  -1   5  530.78    7.39   0
  -5   1  -5  470.63    6.29   0
   5   1   5  499.43    6.39   0
   7   1   5   69.75    2.66   0
   7  -1   5   66.90    3.14   0
  -7   1  -5   66.53    2.56   0
  -9   1  -5    1.83    1.81   0
   9  -1   5    1.09    2.10   0
   9   1   5    0.27    2.37   0
  -9  -1  -5    1.84    2.48   0
  11  -1   5   17.76    2.50   0
 -11   1  -5   16.63    2.12   0
  11   1   5   19.73    2.50   0
 -11  -1  -5   19.45    2.38   0
  13   1   5    0.64    1.87   0
 -13  -1  -5    0.67    2.08   0
  13  -1   5    0.64    2.33   0
 -13   1  -5    1.63    1.79   0
 -15   1  -5   98.25    2.92   0
 -15  -1  -5  110.31    3.19   0
  15  -1   5   97.44    3.95   0
  15   1   5  100.76    3.58   0
 -17  -1  -5    0.89    2.60   0
  17  -1   5    0.39    3.07   0
  17   1   5    0.15    2.68   0
 -17   1  -5    2.19    2.42   0
  19   1   5    2.11    2.74   0
  19  -1   5    2.33    3.23   0
 -19   1  -5    2.24    2.56   0
 -21   1  -5    0.89    2.63   0
  21   1   5    0.34    3.23   0
  21  -1   5    1.62    3.25   0
 -21  -1  -5   -2.07    2.77   0
  23  -1   5    1.17    3.74   0
  23   1   5    3.29    3.67   0
 -23   1  -5    1.33    3.10   0
 -23  -1  -5    1.11    2.92   0
  25   1   5    0.91    3.84   0
 -25  -1  -5    0.20    3.11   0
 -25   1  -5    0.72    3.39   0
 -26   2   5    5.36    4.59   0
  26  -2  -5   10.64    4.68   0
 -26  -2   5   -3.90    4.16   0
  26   2  -5    8.75    3.59   0
  24   2  -5   -0.70    3.30   0
 -24   2   5    1.28    3.62   0
  24  -2  -5    1.86    3.50   0
 -24  -2   5   -0.84    3.43   0
 -22  -2   5   -1.21    3.22   0
 -22   2   5    7.31    3.37   0
  22  -2  -5    7.61    3.39   0
  22   2  -5    7.72    3.24   0
 -20   2   5    4.29    3.10   0
 -20  -2   5    3.47    2.45   0
  20   2  -5    1.48    2.50   0
  20  -2  -5    3.21    3.11   0
 -18  -2   5    0.62    1.98   0
  18   2  -5   -0.41    2.41   0
 -18   2   5    0.78    2.77   0
  18  -2  -5    0.07    2.59   0
 -16   2   5    1.66    2.51   0
 -16  -2   5    2.26    1.84   0
  16  -2  -5    1.85    2.33   0
  16   2  -5    0.73    2.15   0
 -14  -2   5    7.30    1.93   0
 -14   2   5    8.35    1.93   0
  14   2  -5    5.70    1.89   0
  14  -2  -5    7.46    2.21   0
  12  -2  -5   19.77    2.39   0
  12   2  -5   17.75    2.07   0
 -12   2   5   18.03    2.43   0
 -12  -2   5   15.91    2.07   0
 -10   2   5   50.00    2.47   0
 -10  -2   5   45.42    2.30   0
  10   2  -5   49.42    2.36   0
  10  -2  -5   50.55    2.80   0
   8   2  -5  233.10    3.96   0
  -8   2   5  209.66    4.31   0
  -8  -2   5  206.65    3.73   0
   8  -2  -5  230.02    4.55   0
   6   2  -5  515.55    5.76   0
   6  -2  -5  502.11    6.57   0
  -6   2   5  471.27    6.59   0
  -6  -2   5  493.21    5.51   0
  -4  -2   5 1112.69    8.91   0
   4  -2  -5 1191.45   10.30   0
   4   2  -5 1220.88    9.07   0
  -4   2   5 1196.39   10.19   0
   2   2  -5 1641.74   11.78   0
  -2   2   5 1879.02   12.22   0
  -2  -2   5 1652.32   11.69   0
   0  -2   5  756.02    7.93   0
   0  -2   5  657.88    8.16   0
   0   2  -5  689.16    8.16   0
  -2   2  -5 1648.72   11.05   0
  -2   2  -5 1447.11   12.65   0
   2   2   5 1609.38   10.51   0
   2  -2   5 1496.16   10.76   0
  -4  -2  -5   92.46    4.78   0
   4  -2   5   91.35    2.88   0
   4   2   5   85.66    2.85   0
  -4   2  -5   93.11    3.20   0
   6   2   5   71.82    2.66   0
   6  -2   5   72.02    3.66   0
  -6   2  -5   73.90    2.65   0
  -6  -2  -5   76.35    2.72   0
   8   2   5   60.85    2.58   0
   8  -2   5   59.88    3.47   0
  -8  -2  -5   62.64    2.65   0
  -8   2  -5   62.13    2.51   0
 -10  -2  -5  238.69    4.23   0
  10   2   5  230.43    4.06   0
  10  -2   5  217.52    5.21   0
 -10   2  -5  225.86    3.78   0
 -12  -2  -5    9.54    2.00   0
 -12   2  -5   10.49    1.98   0
  12  -2   5   11.47    2.70   0
  12   2   5    8.90    2.03   0
  14   2   5   68.24    2.96   0
 -14  -2  -5   64.92    2.63   0
 -14   2  -5   63.46    2.51   0
  14  -2   5   65.99    3.72   0
 -16   2  -5   31.62    2.39   0
 -16  -2  -5   29.65    2.33   0
  16  -2   5   31.71    3.58   0
  16   2   5   27.44    2.50   0
  18  -2   5   15.95    3.50   0
  18   2   5   17.50    2.51   0
 -18  -2  -5   13.93    2.38   0
 -18   2  -5   18.38    2.78   0
 -20   2  -5    1.75    2.49   0
 -20  -2  -5    2.96    2.58   0
  20  -2   5    3.42    3.50   0
  20   2   5    2.15    3.23   0
 -22   2  -5    1.54    3.16   0
  22  -2   5    0.76    4.04   0
  22   2   5    0.04    3.08   0
 -22  -2  -5    0.47    2.94   0
  24  -2   5    0.36    4.97   0
 -24   2  -5   -1.66    3.22   0
  24   2   5   -0.78    3.63   0
  24  -2   5    0.89    4.98   0
 -24  -2  -5    1.47    3.51   0
 -25  -3   5   -2.25    3.62   0
  25   3  -5    0.67    3.28   0
 -25   3   5    0.60    4.35   0
  25  -3  -5    0.63    4.27   0
  23  -3  -5    0.66    3.74   0
 -23   3   5    1.03    3.77   0
  23   3  -5    1.72    2.78   0
 -23  -3   5    2.00    2.71   0
  21   3  -5    0.14    2.73   0
  21  -3  -5    1.27    3.17   0
 -21  -3   5    3.23    2.80   0
 -21   3   5    0.41    3.42   0
  19   3  -5   15.78    2.72   0
 -19  -3   5   21.14    2.66   0
 -19   3   5   16.60    3.46   0
  19  -3  -5   16.97    3.19   0
  17  -3  -5    2.72    2.94   0
  17   3  -5   -0.05    2.30   0
 -17  -3   5   -0.49    1.98   0
 -17   3   5    0.51    2.89   0
 -15  -3   5   20.14    2.15   0
  15  -3  -5   20.20    2.67   0
  15   3  -5   21.83    2.14   0
 -15   3   5   21.80    2.83   0
 -13  -3   5   26.83    2.16   0
  13   3  -5   23.28    2.13   0
 -13   3   5   22.45    2.31   0
  13  -3  -5   24.61    2.39   0
  11  -3  -5   15.00    2.41   0
 -11   3   5   16.56    2.37   0
  11   3  -5   15.24    1.99   0
 -11  -3   5   17.57    2.07   0
  -9   3   5  225.92    4.62   0
   9   3  -5  241.85    3.91   0
   9  -3  -5  247.02    4.85   0
  -9  -3   5  237.38    3.77   0
   7   3  -5  216.77    3.76   0
   7  -3  -5  202.00    4.35   0
  -7  -3   5  198.07    3.56   0
  -7   3   5  197.55    4.25   0
  -5   3   5    5.43    1.99   0
  -5  -3   5    4.86    1.11   0
   5   3  -5    6.19    1.68   0
  -3   3   5   28.00    2.13   0
   3   3  -5   33.88    2.13   0
  -3  -3   5   31.54    2.13   0
  -1  -3   5  418.56    5.36   0
  -1  -3   5  328.05    5.43   0
   1   3  -5  333.92    5.52   0
   1  -3   5    8.88    1.84   0
   1   3   5    8.70    1.69   0
  -1   3  -5    8.52    1.83   0
  -1   3  -5   10.84    1.82   0
   1  -3   5    7.83    2.13   0
   3  -3   5   52.00    2.39   0
  -3   3  -5   49.48    2.32   0
  -3  -3  -5   50.98    6.84   0
  -3   3  -5   52.54    3.11   0
   3   3   5   52.57    2.39   0
   5   3   5  132.38    3.18   0
  -5   3  -5  134.26    3.25   0
   5  -3   5  138.23    3.09   0
  -5  -3  -5  132.90    3.29   0
   5  -3   5  126.83    4.52   0
  -7  -3  -5   26.75    2.22   0
   7  -3   5   25.47    3.07   0
  -7   3  -5   26.35    2.12   0
   7   3   5   24.86    2.17   0
   7  -3   5   26.46    3.15   0
  -9   3  -5   -1.40    1.81   0
   9  -3   5    0.46    2.34   0
  -9  -3  -5    0.51    1.93   0
   9  -3   5    0.23    2.60   0
   9   3   5   -0.02    1.84   0
  11  -3   5   14.39    2.86   0
  11  -3   5   12.58    2.98   0
  11   3   5   12.55    2.40   0
 -11  -3  -5   12.31    2.09   0
 -11   3  -5   12.52    2.01   0
  13   3   5    5.57    1.98   0
 -13   3  -5    4.28    1.90   0
 -13  -3  -5    4.88    1.95   0
  13  -3   5    4.72    3.00   0
  13  -3   5    4.59    3.15   0
 -15   3  -5    5.77    2.22   0
  15   3   5    4.05    2.05   0
  15  -3   5    4.27    3.50   0
 -15  -3  -5    3.06    1.96   0
  17  -3   5    1.04    3.42   0
  17   3   5   -0.76    2.29   0
 -17  -3  -5   -0.06    2.17   0
  17  -3   5    0.07    3.41   0
 -17   3  -5    1.41    2.14   0
 -19   3  -5   18.14    2.51   0
 -19  -3  -5   15.99    2.60   0
  19   3   5   18.63    2.76   0
  19  -3   5   14.16    4.46   0
  19  -3   5   10.73    4.32   0
 -21   3  -5   12.26    2.80   0
  21  -3   5   12.37    5.11   0
  21  -3   5   11.20    5.52   0
  21   3   5   11.15    3.48   0
 -21  -3  -5   10.27    3.43   0
 -23   3  -5    1.14    3.18   0
 -23  -3  -5    0.85    3.38   0
  23   3   5    0.57    3.72   0
  26   4  -5    9.25    3.73   0
 -26  -4   5   -1.92    3.57   0
 -24   4   5    0.19    4.77   0
  24  -4  -5    0.92    4.93   0
  24   4  -5    0.32    3.26   0
 -24  -4   5   -0.53    3.18   0
  22   4  -5    3.97    2.70   0
 -22  -4   5    0.21    2.88   0
  22  -4  -5    3.07    4.14   0
 -22   4   5    1.84    4.20   0
  20   4  -5    3.40    2.70   0
  20  -4  -5    1.30    3.31   0
 -20   4   5    3.28    3.54   0
 -20  -4   5    2.23    2.85   0
  18   4  -5   23.02    2.60   0
  18  -4  -5   21.89    3.36   0
 -18  -4   5   22.12    2.82   0
 -18   4   5   22.76    3.41   0
  16  -4  -5    1.67    3.05   0
  16   4  -5    1.25    2.03   0
 -16  -4   5    2.02    1.98   0
 -16   4   5    2.70    3.05   0
 -14  -4   5   -0.58    1.90   0
  14   4  -5    1.07    1.92   0
  14  -4  -5    0.48    2.60   0
 -14   4   5    0.82    2.55   0
 -12  -4   5   29.76    2.15   0
  12  -4  -5   27.74    2.61   0
  12   4  -5   28.40    2.15   0
 -12   4   5   27.53    2.56   0
 -10   4   5   11.20    2.18   0
  10  -4  -5   10.25    2.20   0
  10   4  -5   13.18    1.99   0
 -10  -4   5   10.50    1.88   0
   8   4  -5  430.19    4.93   0
  -8  -4   5  427.53    4.81   0
  -8   4   5  421.44    6.22   0
  -6   4   5    1.74    1.96   0
   6   4  -5    3.33    1.86   0
  -6  -4   5    2.83    1.80   0
  -4  -4   5  119.99    3.02   0
  -4   4   5  119.91    3.38   0
   4   4  -5  118.93    3.01   0
  -2  -4   5    0.56    1.70   0
  -2   4   5    0.42    1.63   0
   2   4  -5    0.83    1.65   0
   0   4   5    1.72    2.66   0
   0  -4   5    1.37    1.92   0
   0   4   5    1.92    1.66   0
   0  -4   5    1.84    1.44   0
   0   4  -5    1.00    1.49   0
   2  -4   5   65.80    2.42   0
  -2   4  -5   65.31    2.19   0
   2   4   5   64.29    2.48   0
  -2   4  -5   61.40    3.09   0
   4   4   5   70.40    2.59   0
   4  -4   5   67.34    3.83   0
  -4  -4  -5   75.41    2.69   0
  -4   4  -5   71.89    3.55   0
  -4   4  -5   79.72    2.67   0
   4  -4   5   68.54    2.47   0
   6   4   5    4.98    1.86   0
   6  -4   5    5.50    1.78   0
  -6   4  -5    4.87    1.84   0
  -6  -4  -5    5.49    1.88   0
   6  -4   5    4.15    2.74   0
  -8  -4  -5    6.40    1.94   0
  -8   4  -5    6.18    1.89   0
   8  -4   5    5.21    3.15   0
   8   4   5    5.86    1.90   0
   8  -4   5    5.96    3.17   0
  10  -4   5    1.26    3.28   0
 -10  -4  -5    2.15    2.20   0
 -10   4  -5    0.33    1.84   0
  10  -4   5    1.29    3.72   0
  10   4   5    0.35    1.92   0
 -12   4  -5   22.86    2.06   0
  12   4   5   20.71    2.07   0
 -12  -4  -5   22.61    2.13   0
  12  -4   5   20.92    4.95   0
  12  -4   5   22.40    4.84   0
  14   4   5    3.63    2.08   0
 -14   4  -5    2.80    2.00   0
  14  -4   5    1.60    4.86   0
  14  -4   5    1.82    4.79   0
 -14  -4  -5    0.03    2.31   0
 -16  -4  -5   62.86    2.82   0
  16   4   5   64.26    2.82   0
 -16   4  -5   69.16    2.71   0
 -18  -4  -5   83.05    3.55   0
 -18   4  -5   68.85    2.69   0
  18   4   5   71.47    3.35   0
 -20  -4  -5    1.49    2.73   0
 -20   4  -5    2.03    2.63   0
  20   4   5    2.13    2.74   0
 -22   4  -5    0.16    2.98   0
 -22  -4  -5   -0.18    3.04   0
  22   4   5    0.51    3.67   0
 -24   4  -5   12.96    3.27   0
 -24  -4  -5   12.36    3.40   0
  24   4   5   10.94    3.99   0
 -25  -5   5    0.08    3.32   0
  25   5  -5    6.23    3.81   0
 -23  -5   5    2.21    2.86   0
 -23   5   5    1.39    6.19   0
  23   5  -5   -0.36    3.32   0
 -21  -5   5    1.08    2.92   0
 -21   5   5   13.43    4.60   0
  21   5  -5   12.16    3.22   0
 -19   5   5   10.91    3.94   0
  19   5  -5   12.21    2.44   0
 -19  -5   5   11.02    2.47   0
  17   5  -5   11.14    2.15   0
 -17   5   5    9.44    3.33   0
 -17  -5   5    8.53    2.14   0
  15   5  -5    1.21    2.14   0
 -15   5   5    1.12    2.96   0
 -15  -5   5    1.43    2.08   0
 -13   5   5   17.20    2.94   0
  13   5  -5   18.58    2.04   0
 -13  -5   5   16.92    2.10   0
 -11  -5   5    0.35    1.95   0
  11   5  -5    1.88    1.83   0
 -11   5   5    0.92    2.28   0
   9   5  -5   13.12    2.02   0
  -9   5   5   14.57    2.21   0
  -9  -5   5   13.91    1.89   0
   7   5  -5   11.07    1.94   0
  -7   5   5   10.42    1.81   0
  -7  -5   5    7.76    1.96   0
   5   5  -5   12.31    1.90   0
  -5   5   5   13.01    2.03   0
  -5  -5   5   10.62    1.94   0
  -3   5   5  420.76    6.17   0
  -3   5   5  454.61    5.69   0
  -3  -5   5  446.15    5.32   0
   3   5  -5  424.95    5.06   0
   1   5  -5  168.09    3.61   0
  -1   5   5  165.10    4.90   0
  -1  -5   5  168.35    3.93   0
  -1   5   5  167.00    3.52   0
  -1  -5   5  185.34    3.47   0
   1   5   5   25.17    2.08   0
  -1   5  -5   27.46    2.00   0
   1  -5   5   24.15    2.13   0
  -1   5  -5   24.37    2.10   0
   1  -5   5   24.12    2.06   0
  -3   5  -5   49.77    2.27   0
  -3  -5  -5   45.60    2.33   0
  -3  -5  -5   43.63    4.86   0
   3   5   5   39.45    2.24   0
   3  -5   5   42.73    2.18   0
  -3   5  -5   42.88    2.87   0
   5  -5   5    2.81    1.75   0
   5   5   5    1.15    1.89   0
  -5   5  -5    2.39    2.33   0
   5  -5   5    2.24    2.46   0
  -5  -5  -5    2.84    1.89   0
  -5   5  -5    4.40    1.89   0
   7  -5   5   30.26    4.10   0
   7   5   5   32.51    2.18   0
  -7  -5  -5   29.83    2.19   0
  -7   5  -5   36.40    2.07   0
  -9  -5  -5   33.90    2.28   0
  -9   5  -5   34.00    2.20   0
   9   5   5   34.02    2.13   0
  11   5   5   16.04    2.08   0
 -11   5  -5   13.97    2.01   0
 -11  -5  -5   18.03    2.11   0
 -13  -5  -5   63.88    2.69   0
  13   5   5   65.62    2.67   0
 -13   5  -5   64.73    2.43   0
 -15   5  -5   87.72    2.84   0
 -15  -5  -5   84.02    2.83   0
  15   5   5   78.30    2.83   0
 -17   5  -5   58.19    2.87   0
  17   5   5   68.81    3.01   0
 -17  -5  -5   67.64    3.11   0
 -19  -5  -5   27.04    3.23   0
  19   5   5   28.92    2.98   0
 -19   5  -5   28.45    2.64   0
  21   5   5   10.08    3.66   0
 -21  -5  -5    3.33    3.40   0
 -21   5  -5    9.07    2.98   0
 -23   5  -5    4.06    3.14   0
  23   5   5    4.40    3.40   0
 -23  -5  -5    3.50    3.18   0
 -24   6   5   -1.13    2.77   0
  24   6  -5    2.10    3.20   0
 -24  -6   5   -0.20    3.13   0
  22   6  -5    2.01    3.37   0
 -22  -6   5    1.82    2.88   0
 -20  -6   5    2.18    2.45   0
  20   6  -5   -0.68    2.57   0
 -18  -6   5    8.68    2.54   0
 -18   6   5    6.82    4.54   0
  18   6  -5    7.48    2.41   0
 -16   6   5   -0.14    3.62   0
  16   6  -5    5.11    1.98   0
 -16  -6   5    0.43    2.14   0
 -14   6   5   13.68    3.34   0
  14   6  -5   14.64    2.14   0
 -14  -6   5   14.88    2.06   0
 -12   6   5   30.93    3.18   0
  12   6  -5   30.43    2.49   0
 -12  -6   5   28.93    2.32   0
 -10   6   5    0.20    2.02   0
  10   6  -5    0.06    1.74   0
 -10  -6   5   -0.31    1.87   0
  -8  -6   5   91.99    2.75   0
  -8   6   5   94.59    3.36   0
   8   6  -5   94.48    2.73   0
  -8   6   5   90.00    3.31   0
  -6   6   5   20.31    2.37   0
  -6   6   5   19.98    2.03   0
  -6   6   5   20.58    2.02   0
   6   6  -5   22.83    2.13   0
  -6  -6   5   19.77    2.19   0
  -4   6   5  209.86    4.12   0
  -4   6   5  226.89    4.22   0
   4   6  -5  213.59    3.68   0
  -4  -6   5  229.48    3.87   0
  -2   6   5   29.42    2.48   0
  -2  -6   5   33.97    2.11   0
  -2  -6   5   30.18    2.19   0
   2   6  -5   29.16    2.15   0
  -2   6   5   34.03    2.52   0
   0  -6   5   28.24    2.21   0
   0   6   5   34.18    2.21   0
   0   6  -5   27.08    2.30   0
   0   6   5   29.23    2.97   0
   0  -6   5   34.14    2.12   0
   2   6   5  616.11    5.64   0
  -2   6  -5  550.21    6.65   0
  -2  -6  -5  571.78   10.30   0
   2  -6   5  644.45    5.48   0
  -2   6  -5  627.14    5.55   0
  -2  -6  -5  644.77    5.79   0
  -4  -6  -5   23.10    3.33   0
   4   6   5   19.39    2.07   0
   4  -6   5   22.68    1.99   0
  -4  -6  -5   23.07    2.07   0
  -4   6  -5   23.83    2.09   0
   4  -6   5   22.33    2.71   0
  -4   6  -5   21.32    2.49   0
   6  -6   5  277.88    7.34   0
  -6   6  -5  287.74    3.98   0
   6   6   5  272.06    3.83   0
   6  -6   5  265.38    3.71   0
  -6  -6  -5  281.33    3.96   0
  -6   6  -5  272.57    6.85   0
  -8  -6  -5  219.31    3.61   0
  -8   6  -5  229.11    3.56   0
   8   6   5  217.97    3.58   0
  10   6   5    2.47    1.90   0
 -10   6  -5    2.14    1.89   0
 -10  -6  -5    3.70    1.87   0
 -12  -6  -5   -1.09    2.09   0
  12   6   5   -1.26    2.10   0
 -12   6  -5   -1.26    1.92   0
  14   6   5    4.07    2.25   0
 -14   6  -5    2.21    1.98   0
 -14  -6  -5    3.53    2.27   0
 -16   6  -5    1.64    2.20   0
 -16  -6  -5    6.61    2.43   0
  16   6   5    4.78    2.50   0
 -18   6  -5   -1.44    2.57   0
  18   6   5    2.31    3.01   0
 -18  -6  -5    0.31    2.56   0
 -20  -6  -5    1.03    2.77   0
  20   6   5    0.48    2.90   0
 -20   6  -5    0.65    2.75   0
 -22   6  -5    1.63    2.87   0
 -22  -6  -5    1.25    3.01   0
  22   6   5   -0.51    3.16   0
  23   7  -5    4.01    3.21   0
 -23   7   5    4.24    2.77   0
 -23  -7   5    2.28    3.01   0
 -21   7   5    1.83    2.69   0
 -21  -7   5    1.56    2.65   0
  21   7  -5    0.79    2.76   0
 -19  -7   5    0.35    2.55   0
 -19   7   5    3.26    2.39   0
  19   7  -5    1.99    2.55   0
  17   7  -5    3.44    2.51   0
 -17  -7   5    2.20    2.39   0
  15   7  -5   18.76    2.34   0
 -15   7   5   18.69    4.37   0
 -15  -7   5   18.10    2.27   0
 -15   7   5   18.44    4.48   0
 -13  -7   5    5.12    2.06   0
  13   7  -5    5.59    2.05   0
 -13   7   5    7.84    3.37   0
 -13   7   5    6.29    3.26   0
 -11   7   5    1.20    2.59   0
 -11  -7   5    1.06    1.83   0
 -11   7   5   -0.97    1.79   0
  11   7  -5    2.27    2.04   0
 -11   7   5    0.79    2.67   0
  -9   7   5    7.89    2.48   0
  -9  -7   5    7.80    1.99   0
   9   7  -5    9.90    1.99   0
  -9   7   5    8.74    2.18   0
  -9   7   5   10.58    2.12   0
  -7  -7   5   17.68    2.12   0
  -7   7   5   14.01    2.06   0
  -7   7   5   16.09    2.41   0
   7   7  -5   14.69    1.98   0
  -7   7   5   16.84    2.40   0
  -5   7   5   48.15    2.39   0
  -5  -7   5   48.73    2.42   0
   5   7  -5   45.33    2.29   0
  -5   7   5   46.03    2.58   0
  -3  -7   5    1.14    1.82   0
  -3   7   5    2.48    1.84   0
  -3  -7   5    2.47    1.74   0
  -3   7   5    1.11    2.24   0
   3   7  -5    3.63    2.04   0
  -1  -7   5   13.38    2.42   0
  -1   7   5   17.08    2.35   0
   1   7  -5   14.33    2.25   0
  -1  -7   5   16.83    1.97   0
  -1   7   5   14.53    1.97   0
   1  -7   5   60.48    2.91   0
  -1   7  -5   67.98    2.47   0
  -1  -7  -5   66.29    2.53   0
   1  -7   5   66.89    2.43   0
   1   7   5   63.61    2.47   0
  -1   7  -5   57.84    2.64   0
   3   7   5   21.02    2.03   0
  -3  -7  -5   25.85    2.08   0
  -3   7  -5   21.27    2.34   0
  -3   7  -5   24.67    2.03   0
   3  -7   5   24.57    2.00   0
  -3  -7  -5   20.80    2.94   0
  -5  -7  -5   19.12    1.96   0
  -5  -7  -5   21.35    2.97   0
  -5   7  -5   19.90    2.37   0
   5  -7   5   16.84    1.93   0
   5   7   5   18.55    2.01   0
   5  -7   5   19.57    2.79   0
  -5   7  -5   23.64    2.03   0
   7  -7   5   46.80    2.14   0
  -7   7  -5   44.58    2.35   0
   7   7   5   42.86    2.37   0
  -7  -7  -5   47.22    2.33   0
  -7   7  -5   47.69    4.26   0
   7  -7   5   47.36    4.22   0
  -9   7  -5   42.61    2.38   0
  -9  -7  -5   40.43    2.36   0
   9   7   5   39.21    2.43   0
 -11   7  -5   28.54    2.25   0
 -11  -7  -5   35.45    2.28   0
  11   7   5   29.29    2.29   0
  13   7   5    1.01    2.34   0
 -13  -7  -5    1.25    2.35   0
 -13   7  -5    1.23    2.11   0
 -15  -7  -5   66.76    2.72   0
 -15   7  -5   75.69    2.78   0
  15   7   5   74.25    2.90   0
 -17   7  -5    8.67    2.54   0
 -17  -7  -5    5.99    2.44   0
  17   7   5    3.15    2.54   0
 -19   7  -5    0.94    2.47   0
 -19  -7  -5    1.23    3.08   0
  19   7   5    2.94    3.28   0
 -21   7  -5    1.24    2.93   0
 -21  -7  -5   -3.66    3.26   0
  21   7   5    0.94    3.04   0
 -23   7  -5    0.54    3.00   0
 -23  -7  -5    0.08    3.17   0
  23   7   5   -0.36    3.41   0
 -24  -8   5   -0.51    3.57   0
 -24   8   5   -2.16    3.04   0
  24   8  -5    1.76    3.69   0
  22   8  -5   -0.67    3.32   0
 -22  -8   5   -1.21    3.25   0
 -22   8   5    0.89    2.77   0
  20   8  -5    6.35    2.84   0
 -20   8   5    3.56    2.26   0
 -20  -8   5    7.03    2.82   0
 -18  -8   5   27.48    2.45   0
 -18   8   5   31.97    2.80   0
  18   8  -5   24.25    2.59   0
 -16   8   5    1.79    2.19   0
  16   8  -5    0.69    2.23   0
 -16  -8   5    0.11    2.06   0
  14   8  -5    3.52    2.24   0
 -14  -8   5    2.69    2.33   0
 -14   8   5    3.54    3.99   0
 -14   8   5    3.02    4.09   0
 -14   8   5    3.90    2.18   0
 -12  -8   5   13.37    2.07   0
 -12   8   5   15.68    2.19   0
  12   8  -5   14.47    2.16   0
 -12   8   5   17.07    3.61   0
 -12   8   5   17.25    3.56   0
 -10   8   5   53.76    2.36   0
 -10   8   5   58.59    3.48   0
 -10  -8   5   52.66    2.41   0
 -10   8   5   51.59    3.35   0
  10   8  -5   53.98    2.44   0
  -8   8   5   42.86    2.74   0
  -8   8   5   40.11    2.46   0
  -8   8   5   43.52    2.80   0
   8   8  -5   40.55    2.22   0
  -8  -8   5   40.98    2.39   0
  -6   8   5   19.11    2.07   0
  -6   8   5   19.56    2.06   0
   6   8  -5   18.44    2.12   0
  -6  -8   5   21.83    2.17   0
  -4  -8   5   79.61    2.57   0
  -4   8   5   76.01    2.77   0
   4   8  -5   70.57    2.65   0
  -4  -8   5   77.79    2.75   0
  -4   8   5   75.58    2.99   0
  -2   8   5  206.33    4.49   0
  -2  -8   5  208.75    3.48   0
  -2  -8   5  204.43    3.83   0
   2   8  -5  191.70    3.61   0
  -2   8   5  198.31    3.70   0
   0   8  -5   58.32    2.51   0
   0   8   5   65.87    3.03   0
   0  -8  -5   65.48    2.55   0
   0  -8   5   65.84    2.73   0
   0   8   5   59.02    2.49   0
   0  -8   5   61.32    2.30   0
   2  -8   5    6.86    1.93   0
   2  -8   5    6.17    1.85   0
  -2  -8  -5    6.78    2.14   0
   2   8   5    6.85    1.93   0
  -2   8  -5    6.27    1.79   0
  -2  -8  -5    7.27    1.91   0
  -2   8  -5    6.88    1.82   0
   4  -8   5   18.35    1.95   0
   4   8   5   17.21    2.04   0
  -4  -8  -5   18.23    2.01   0
  -4   8  -5   17.07    2.36   0
  -4  -8  -5   16.79    2.64   0
  -4   8  -5   21.44    1.93   0
  -6  -8  -5   15.79    2.03   0
  -6  -8  -5   16.85    2.83   0
  -6   8  -5   15.39    2.09   0
   6   8   5   12.59    1.96   0
   6  -8   5   18.29    1.92   0
  -6   8  -5   15.79    2.89   0
   6  -8   5   16.44    2.90   0
  -8   8  -5   85.33    2.65   0
  -8  -8  -5   74.05    2.65   0
   8   8   5   72.47    2.70   0
   8  -8   5   73.60    7.07   0
 -10  -8  -5   54.45    2.44   0
 -10   8  -5   53.67    2.32   0
  10   8   5   59.46    2.57   0
 -12  -8  -5   55.70    2.67   0
 -12   8  -5   55.29    2.58   0
  12   8   5   57.13    2.79   0
 -14  -8  -5   25.91    2.50   0
 -14   8  -5   30.48    2.38   0
  14   8   5   26.17    2.42   0
 -16   8  -5    2.70    2.35   0
 -16  -8  -5    0.10    2.33   0
  16   8   5    2.04    2.42   0
 -18   8  -5   14.59    2.64   0
 -18  -8  -5   10.36    2.87   0
  18   8   5   11.20    2.95   0
 -20   8  -5    6.89    2.82   0
  20   8   5    6.10    3.22   0
 -20  -8  -5    8.42    3.04   0
  22   8   5    0.26    3.55   0
 -22   8  -5   12.27    3.35   0
 -22  -8  -5    2.34    3.27   0
 -23  -9   5   -2.76    3.19   0
 -23   9   5   -6.10    3.28   0
  23   9  -5    1.88    3.34   0
 -21   9   5    1.92    2.85   0
  21   9  -5    2.12    3.20   0
 -21  -9   5    2.36    2.92   0
  19   9  -5   11.76    2.98   0
 -19   9   5    8.71    2.45   0
 -19  -9   5    8.53    2.53   0
  17   9  -5    3.92    2.57   0
 -17  -9   5    3.13    2.54   0
 -17   9   5    2.84    2.51   0
 -15   9   5   50.10    2.72   0
 -15  -9   5   51.20    2.58   0
  15   9  -5   46.37    2.56   0
 -13   9   5   17.82    4.01   0
 -13  -9   5   15.08    2.19   0
 -13   9   5   13.20    2.32   0
  13   9  -5   18.32    2.36   0
 -13   9   5   16.20    3.94   0
  11   9  -5  153.56    3.35   0
 -11   9   5  159.58    5.34   0
 -11  -9   5  155.39    3.26   0
 -11   9   5  160.18    3.32   0
 -11   9   5  163.20    5.33   0
  -9  -9   5   67.13    2.56   0
  -9   9   5   61.73    2.45   0
   9   9  -5   57.55    2.52   0
  -9   9   5   65.02    3.32   0
  -9   9   5   62.09    3.65   0
  -7   9   5    8.14    1.86   0
  -7  -9   5    7.30    2.12   0
   7   9  -5    9.96    2.10   0
  -7   9   5    7.34    2.20   0
  -7   9   5    7.36    2.25   0
   5   9  -5   10.99    2.03   0
  -5  -9   5   13.69    1.93   0
  -5  -9   5    9.46    2.01   0
  -5   9   5   11.60    1.96   0
  -5   9   5   11.09    2.00   0
  -3  -9   5   14.43    1.99   0
  -3   9   5   13.78    1.97   0
   3   9  -5   12.66    2.08   0
  -3   9   5   12.89    2.47   0
  -3  -9   5   11.38    2.12   0
  -1  -9   5  172.76    3.79   0
  -1   9   5  177.96    4.10   0
  -1   9   5  173.08    3.67   0
  -1  -9   5  169.97    3.22   0
   1   9  -5  168.32    3.64   0
  -1  -9  -5   91.83    2.72   0
   1   9   5   95.12    2.80   0
   1  -9   5   85.23    2.60   0
   1  -9   5   87.99    2.89   0
  -1   9  -5   82.16    3.08   0
  -3  -9  -5    2.07    1.84   0
   3  -9   5    3.26    1.80   0
  -3  -9  -5    1.81    2.47   0
  -3   9  -5    1.89    1.83   0
   3   9   5    1.92    1.79   0
  -3   9  -5    1.78    1.67   0
  -5   9  -5    8.42    1.94   0
   5  -9   5    7.84    2.37   0
  -5   9  -5    8.48    2.39   0
  -5  -9  -5    9.56    2.86   0
  -5  -9  -5    8.46    2.07   0
   5   9   5    8.26    2.09   0
   5  -9   5    9.54    1.90   0
  -7  -9  -5   16.50    2.92   0
   7   9   5   16.76    2.14   0
   7  -9   5   14.83    3.32   0
  -7  -9  -5   16.25    2.28   0
   7  -9   5   12.82    1.99   0
  -7   9  -5   15.79    3.17   0
  -7   9  -5   18.67    2.10   0
  -9   9  -5   76.57    2.58   0
  -9  -9  -5   79.96    4.24   0
  -9  -9  -5   72.83    2.66   0
   9   9   5   75.68    2.71   0
  11   9   5    0.02    2.32   0
 -11   9  -5    1.30    2.08   0
 -11  -9  -5    1.53    2.25   0
 -13   9  -5    1.20    2.31   0
 -13  -9  -5   -0.20    2.26   0
  13   9   5    0.86    2.33   0
 -15   9  -5    0.62    2.32   0
 -15  -9  -5    0.21    2.31   0
  15   9   5   -0.61    2.53   0
  17   9   5    1.62    2.91   0
 -17   9  -5    0.07    2.56   0
 -17  -9  -5   -0.78    2.68   0
 -19  -9  -5   15.55    3.27   0
  19   9   5   13.25    3.33   0
 -19   9  -5   17.18    2.80   0
 -21  -9  -5    4.15    3.24   0
  21   9   5    1.93    3.39   0
 -21   9  -5    6.05    3.18   0
 -22  10   5   -3.34    3.16   0
 -22 -10   5    0.29    3.24   0
  22  10  -5   -1.06    3.39   0
 -20  10   5   16.74    2.94   0
 -20 -10   5   20.43    3.16   0
  20  10  -5   11.20    3.20   0
 -18  10   5   -0.14    2.67   0
 -18 -10   5   -0.30    2.35   0
  18  10  -5    2.39    2.47   0
  16  10  -5    9.84    2.50   0
 -16  10   5   11.01    2.44   0
 -16 -10   5    4.09    2.48   0
 -14 -10   5   18.66    2.38   0
 -14  10   5   17.44    2.40   0
  14  10  -5   15.02    2.43   0
  12  10  -5   32.25    2.71   0
 -12  10   5   31.33    2.34   0
 -12  10   5   28.68    3.92   0
 -12 -10   5   28.29    2.40   0
 -12  10   5   30.89    3.87   0
 -10  10   5   23.84    2.15   0
  10  10  -5   25.23    2.48   0
 -10 -10   5   25.06    2.26   0
 -10  10   5   25.23    3.21   0
 -10  10   5   25.50    3.53   0
  -8  10   5   13.19    1.98   0
  -8 -10   5   13.55    2.22   0
  -8  10   5   13.07    2.76   0
   8  10  -5   13.89    2.24   0
  -8  10   5   13.97    2.85   0
  -8 -10   5   15.07    2.07   0
   6  10  -5   21.11    2.28   0
  -6 -10   5   19.62    2.20   0
  -6  10   5   20.61    2.22   0
  -6  10   5   20.54    2.07   0
  -6 -10   5   20.88    2.05   0
  -4  10   5  452.68    5.25   0
  -4 -10   5  441.15    4.63   0
  -4 -10   5  396.85    4.73   0
  -4  10   5  420.76    5.38   0
   4  10  -5  415.05    4.66   0
  -2  10   5   36.73    2.65   0
  -2  10   5   38.23    2.30   0
  -2 -10   5   38.57    2.25   0
  -2 -10   5   34.54    2.12   0
   2  10  -5   34.73    2.24   0
   0 -10   5   38.04    2.23   0
   0  10  -5   37.54    2.24   0
   0 -10   5   35.29    2.60   0
   0  10   5   34.05    2.22   0
   0 -10  -5   43.19    2.21   0
  -2  10  -5   -0.60    1.83   0
   2 -10   5    1.52    2.21   0
  -2 -10  -5    0.16    1.82   0
   2 -10   5    0.39    1.79   0
  -2  10  -5   -0.12    2.27   0
   2  10   5    0.22    1.90   0
  -2 -10  -5   -0.36    2.41   0
  -4 -10  -5    8.21    2.84   0
  -4 -10  -5    8.17    2.26   0
   4 -10   5    7.46    2.02   0
   4  10   5    7.89    2.08   0
  -4  10  -5    9.34    2.01   0
  -4  10  -5    5.00    2.43   0
   6 -10   5   27.94    3.28   0
  -6 -10  -5   26.80    3.28   0
  -6  10  -5   25.31    2.92   0
   6 -10   5   23.78    2.35   0
  -6 -10  -5   26.41    2.17   0
  -6  10  -5   24.78    2.25   0
   6  10   5   26.25    2.25   0
  -8 -10  -5    1.30    3.15   0
  -8  10  -5    3.42    1.97   0
  -8 -10  -5   -0.60    2.16   0
   8  10   5    1.77    2.26   0
  -8  10  -5    1.34    3.84   0
   8 -10   5    1.48    3.78   0
  10  10   5    0.72    2.30   0
 -10  10  -5    1.11    2.15   0
 -10 -10  -5   -0.64    2.28   0
 -10 -10  -5    1.59    3.02   0
 -12  10  -5   63.90    2.81   0
 -12 -10  -5   61.94    2.94   0
  12  10   5   61.42    3.00   0
 -14 -10  -5    2.05    2.49   0
 -14  10  -5    5.30    2.22   0
  14  10   5    2.28    2.60   0
 -16  10  -5   20.11    2.71   0
 -16 -10  -5   17.28    2.69   0
  16  10   5   19.46    2.85   0
  18  10   5   10.56    3.11   0
 -18  10  -5   13.91    2.86   0
 -18 -10  -5    8.10    2.96   0
  20  10   5    5.55    3.50   0
 -20 -10  -5    4.84    3.34   0
 -20  10  -5    7.28    3.17   0
 -21 -11   5    4.65    3.35   0
 -21  11   5    1.04    3.50   0
  21  11  -5    3.63    3.60   0
 -19  11   5   14.78    2.98   0
  19  11  -5    8.54    3.22   0
 -19 -11   5   11.15    3.07   0
  17  11  -5    1.35    2.65   0
 -17  11   5    1.91    2.80   0
 -17 -11   5    3.23    2.66   0
  15  11  -5   24.00    2.64   0
 -15  11   5   25.01    2.90   0
 -15 -11   5   21.01    2.73   0
 -13  11   5   30.27    5.06   0
 -13 -11   5   29.38    2.44   0
 -13  11   5   28.04    2.74   0
 -13  11   5   29.67    4.77   0
  13  11  -5   27.30    2.57   0
  11  11  -5   37.22    2.67   0
 -11  11   5   39.52    2.64   0
 -11  11   5   37.10    3.82   0
 -11 -11   5   30.73    2.54   0
 -11  11   5   34.55    4.05   0
  -9  11   5   99.09    3.22   0
  -9 -11   5  100.63    3.18   0
  -9  11   5  101.29    4.27   0
  -9 -11   5  102.20    3.12   0
  -9  11   5  106.43    4.15   0
   9  11  -5  107.06    3.23   0
   7  11  -5   22.26    2.31   0
  -7 -11   5   26.54    2.44   0
  -7  11   5   23.30    2.23   0
  -7  11   5   26.10    3.12   0
  -7 -11   5   27.86    2.22   0
  -5 -11   5  333.66    4.26   0
   5  11  -5  310.97    4.44   0
  -5 -11   5  305.29    4.22   0
  -5  11   5  316.30    4.82   0
  -5  11   5  321.13    4.50   0
  -3  11   5   83.73    2.95   0
  -3 -11   5   89.37    2.93   0
  -3  11   5   88.83    3.29   0
  -3 -11   5   91.24    3.06   0
   3  11  -5   89.70    2.92   0
  -1 -11   5    8.37    2.30   0
  -1 -11   5   10.23    2.11   0
  -1  11   5   10.66    1.97   0
   1  11  -5    7.84    1.91   0
  -1  11   5    8.35    2.09   0
  -1 -11  -5    0.46    2.38   0
   1 -11   5   -0.26    2.09   0
   1  11   5    0.80    2.44   0
  -1  11  -5    3.30    2.27   0
   1 -11   5    0.85    1.93   0
  -3  11  -5    1.12    2.12   0
   3 -11   5    0.53    2.07   0
   3  11   5   -0.50    2.23   0
  -3  11  -5    0.97    2.04   0
  -3 -11  -5    0.46    2.67   0
  -3 -11  -5    0.14    2.16   0
  -5 -11  -5   54.02    3.83   0
   5  11   5   54.06    2.66   0
  -5  11  -5   54.84    2.53   0
   5 -11   5   53.48    2.48   0
  -5  11  -5   54.89    3.60   0
   5 -11   5   51.38    3.50   0
  -5 -11  -5   51.02    2.50   0
  -7  11  -5   76.98    4.32   0
   7 -11   5   77.75    2.74   0
   7  11   5   77.20    2.97   0
  -7  11  -5   84.48    2.85   0
  -7 -11  -5   85.71    2.88   0
  -7 -11  -5   83.29    4.41   0
   7 -11   5   82.00    4.48   0
  -9 -11  -5    8.29    3.20   0
  -9  11  -5    8.51    2.31   0
  -9 -11  -5    4.63    2.25   0
   9  11   5    4.94    2.45   0
 -11 -11  -5    0.85    3.21   0
 -11 -11  -5    1.42    2.25   0
 -11  11  -5    2.47    2.28   0
  11  11   5    0.36    2.36   0
 -13 -11  -5   -0.19    2.99   0
 -13  11  -5    0.17    2.42   0
 -13 -11  -5   -0.62    2.54   0
  13  11   5    1.00    2.49   0
 -15  11  -5   10.21    2.69   0
 -15 -11  -5    6.74    2.52   0
  15  11   5    7.44    2.83   0
 -17 -11  -5    5.84    2.85   0
 -17  11  -5    5.88    2.87   0
  17  11   5    6.66    2.77   0
  19  11   5   -0.74    3.48   0
 -19  11  -5    1.77    2.70   0
 -19 -11  -5    3.90    3.30   0
 -20 -12   5   -1.20    3.23   0
  20  12  -5    2.23    3.37   0
 -20  12   5    1.74    3.37   0
 -18 -12   5    3.08    2.48   0
 -18  12   5    1.46    3.01   0
  18  12  -5    0.49    2.81   0
  16  12  -5    0.37    2.61   0
 -16 -12   5   -0.68    2.69   0
 -16  12   5    1.24    2.73   0
  14  12  -5    5.06    2.74   0
 -14  12   5   -0.00    1.39   0
 -14  12   5    7.28    2.60   0
 -14 -12   5    4.34    2.61   0
  12  12  -5    8.51    2.52   0
 -12  12   5    7.59    2.68   0
 -12  12   5    6.72    4.33   0
 -12 -12   5    8.91    2.60   0
 -12 -12   5    7.87    2.42   0
 -12  12   5    8.21    3.82   0
 -10  12   5    5.28    2.41   0
 -10 -12   5    8.42    2.81   0
 -10 -12   5    4.31    2.23   0
 -10  12   5    8.13    3.26   0
  10  12  -5    6.54    2.20   0
 -10  12   5    6.28    3.52   0
  -8  12   5    7.67    3.16   0
  -8 -12   5    7.49    2.54   0
  -8  12   5    7.18    2.88   0
  -8 -12   5    4.56    2.38   0
  -8  12   5    4.53    2.21   0
   8  12  -5    6.47    2.42   0
  -6  12   5    0.50    2.15   0
  -6 -12   5    2.64    2.06   0
   6  12  -5    2.49    2.28   0
  -6  12   5    1.88    2.80   0
  -6 -12   5    2.33    2.20   0
  -4 -12   5   19.15    2.39   0
  -4  12   5   23.16    2.40   0
  -4 -12   5   16.49    2.20   0
  -4  12   5   18.26    2.44   0
   4  12  -5   15.88    2.25   0
  -2 -12   5    2.25    1.99   0
   2  12  -5    1.76    2.30   0
  -2  12   5    1.91    2.24   0
  -2  12   5    2.19    2.12   0
  -2 -12   5    0.94    1.98   0
   0  12  -5    0.93    2.11   0
   0 -12   5    1.28    2.10   0
   0 -12   5    3.29    2.06   0
   0  12   5    2.37    2.14   0
   2 -12   5   21.60    2.38   0
  -2 -12  -5   25.21    2.37   0
   2 -12   5   24.80    2.87   0
   2  12   5   25.44    2.48   0
  -2  12  -5   23.32    2.53   0
  -4  12  -5   29.32    2.92   0
   4 -12   5   27.37    2.50   0
  -4 -12  -5   27.78    3.49   0
  -4 -12  -5   31.00    2.47   0
  -4  12  -5   33.14    2.26   0
   4  12   5   30.76    2.57   0
  -6 -12  -5   92.14    4.47   0
  -6  12  -5   96.43    4.26   0
  -6  12  -5  102.15    3.01   0
   6  12   5   98.33    3.20   0
  -6 -12  -5   97.44    3.16   0
   6 -12   5   96.49    2.99   0
   6 -12   5   94.83    4.39   0
   8  12   5   -1.25    2.36   0
  -8  12  -5    0.21    1.95   0
  -8  12  -5   -0.11    3.78   0
  -8 -12  -5    0.74    3.35   0
  -8 -12  -5    0.59    2.44   0
 -10  12  -5   13.07    2.48   0
 -10 -12  -5    8.34    2.40   0
 -10 -12  -5   14.08    3.81   0
  10  12   5   14.55    2.57   0
 -12  12  -5   12.16    2.63   0
 -12 -12  -5    5.55    2.63   0
 -12 -12  -5   10.40    3.37   0
  12  12   5   10.15    2.94   0
 -14 -12  -5    1.36    3.72   0
  14  12   5    0.25    2.90   0
 -14  12  -5    0.40    2.75   0
 -14 -12  -5    1.06    2.52   0
 -16  12  -5   -0.67    2.75   0
 -16 -12  -5   -0.08    2.76   0
 -16 -12  -5    2.06    3.64   0
  16  12   5    1.73    3.00   0
  18  12   5    2.81    3.55   0
 -18 -12  -5   -0.89    4.00   0
 -18  12  -5    2.50    2.67   0
 -18 -12  -5   -1.75    3.29   0
 -19  13   5    4.34    3.37   0
 -19 -13   5   -1.12    3.32   0
  19  13  -5   -3.11    3.55   0
 -17 -13   5    0.71    2.62   0
  17  13  -5   -0.44    3.09   0
 -17  13   5    1.80    3.20   0
 -15  13   5    2.15    2.83   0
  15  13  -5    0.52    2.96   0
 -15 -13   5    1.68    2.90   0
 -15 -13   5    1.92    2.74   0
 -13  13   5    0.37    5.19   0
 -13  13   5    0.66    5.26   0
  13  13  -5    1.32    2.75   0
 -13 -13   5   -0.77    2.56   0
 -13  13   5   -0.79    2.74   0
 -13 -13   5    0.35    2.56   0
 -11 -13   5    2.10    2.71   0
 -11  13   5    0.42    3.33   0
 -11  13   5    0.85    3.17   0
  11  13  -5    1.17    2.66   0
 -11 -13   5    3.92    2.55   0
 -11  13   5   -0.46    2.65   0
   9  13  -5    1.25    2.40   0
  -9 -13   5    2.09    2.27   0
  -9  13   5    2.93    3.20   0
  -9  13   5    1.91    3.13   0
  -9 -13   5    2.79    2.53   0
  -9  13   5    2.52    2.60   0
  -7  13   5    1.57    2.74   0
  -7 -13   5   -0.16    2.37   0
  -7  13   5    1.75    2.90   0
   7  13  -5    2.70    2.38   0
  -7 -13   5    0.91    2.22   0
  -5  13   5    2.86    2.71   0
   5  13  -5    2.47    2.63   0
  -5  13   5    4.56    2.73   0
  -5 -13   5    1.91    2.34   0
  -5 -13   5    2.81    2.34   0
  -3 -13   5   31.46    2.90   0
  -3  13   5   25.43    2.62   0
  -3 -13   5   27.22    2.49   0
   3  13  -5   30.20    2.85   0
  -3  13   5   31.29    2.67   0
   1  13  -5   62.17    3.16   0
  -1  13   5   69.32    3.04   0
  -1 -13   5   72.26    2.85   0
  -1 -13   5   65.67    3.26   0
   1 -13   5   39.10    3.00   0
   1  13   5   33.43    2.86   0
  -1  13  -5   32.16    3.08   0
  -1 -13  -5   41.33    2.67   0
   1 -13   5   34.67    2.49   0
  -3 -13  -5    0.44    2.95   0
   3  13   5   -0.45    2.46   0
   3 -13   5    0.25    2.87   0
  -3  13  -5    0.37    2.54   0
   3 -13   5   -1.38    2.17   0
  -3 -13  -5    0.80    2.17   0
  -5 -13  -5    1.05    2.35   0
  -5 -13  -5    1.36    3.01   0
   5  13   5    2.50    2.54   0
   5 -13   5    1.07    2.28   0
  -5  13  -5   -0.69    2.29   0
  -5  13  -5    0.70    3.14   0
   5 -13   5    0.99    3.32   0
   7  13   5    1.41    2.53   0
  -7 -13  -5    0.66    2.41   0
  -7  13  -5    3.39    3.55   0
   7 -13   5    3.51    3.62   0
  -7  13  -5    2.89    2.19   0
  -7 -13  -5    3.41    3.80   0
  -9  13  -5   29.37    2.70   0
  -9 -13  -5   25.35    3.72   0
  -9  13  -5   21.88    6.12   0
  -9 -13  -5   26.27    2.71   0
   9  13   5   20.64    2.89   0
 -11  13  -5    0.04    2.51   0
 -11 -13  -5    0.21    3.78   0
 -11 -13  -5    0.07    2.54   0
  11  13   5    2.44    2.76   0
 -13  13  -5   -0.09    2.56   0
 -13 -13  -5    1.30    3.98   0
  13  13   5   -0.73    2.70   0
 -13 -13  -5    1.34    2.78   0
 -15 -13  -5   -3.50    2.80   0
 -15  13  -5   -1.57    2.85   0
 -15 -13  -5    1.90    4.00   0
  15  13   5   -0.86    2.94   0
 -17  13  -5    3.94    3.31   0
 -17 -13  -5    3.88    2.92   0
 -17 -13  -5    1.76    4.71   0
  17  13   5    7.32    3.50   0
  16  14  -5    5.28    3.15   0
 -16 -14   5    6.81    2.90   0
 -16 -14   5    4.64    3.31   0
 -16  14   5    9.45    3.21   0
 -14 -14   5    4.65    2.95   0
 -14  14   5   -0.48    2.91   0
  14  14  -5    2.35    2.63   0
 -14 -14   5    4.15    3.06   0
  12  14  -5   42.05    3.15   0
 -12  14   5   48.48    3.22   0
 -12  14   5   39.25    5.32   0
 -12 -14   5   52.80    3.62   0
 -12  14   5   41.59    5.00   0
 -12 -14   5   44.62    2.98   0
 -10  14   5   48.21    3.10   0
 -10  14   5   38.91    4.12   0
  10  14  -5   36.62    3.22   0
 -10  14   5   42.98    3.99   0
 -10 -14   5   39.82    3.07   0
 -10 -14   5   40.31    2.88   0
  -8 -14   5    6.78    3.10   0
  -8  14   5    6.50    2.60   0
   8  14  -5   10.44    2.76   0
  -8  14   5    6.75    2.90   0
  -8 -14   5    7.12    2.76   0
  -8  14   5    4.78    3.29   0
  -6  14   5    7.56    3.05   0
  -6  14   5    7.91    2.84   0
   6  14  -5    3.19    2.61   0
  -6 -14   5    8.60    2.67   0
  -6 -14   5    4.87    2.48   0
  -4  14   5   22.00    3.26   0
  -4 -14   5   20.74    2.75   0
  -4  14   5   26.16    2.56   0
   4  14  -5   18.95    2.82   0
  -4 -14   5   20.92    3.01   0
  -2  14   5    0.78    2.81   0
  -2 -14   5    1.11    2.60   0
   2  14  -5    3.86    2.62   0
  -2 -14   5    1.79    2.38   0
   0  14   5   14.64    2.84   0
   0  14  -5   11.70    2.89   0
   0 -14   5   14.81    2.58   0
   0 -14   5   16.10    2.47   0
   2 -14   5    1.83    2.81   0
   2 -14   5    2.56    2.72   0
  -2 -14  -5    3.24    2.59   0
   2  14   5    3.21    2.79   0
  -2  14  -5    3.21    2.80   0
   4  14   5    1.44    2.57   0
  -4 -14  -5    0.74    2.54   0
   4 -14   5    1.96    2.52   0
  -4  14  -5    3.97    2.83   0
  -4 -14  -5    1.61    3.13   0
   6  14   5    0.74    2.55   0
  -6 -14  -5    1.33    2.38   0
   6 -14   5    1.72    3.40   0
  -6  14  -5    0.71    3.24   0
  -6  14  -5    2.91    2.68   0
  -6 -14  -5    1.57    3.34   0
  -8 -14  -5   19.59    3.75   0
  -8  14  -5   20.17    4.43   0
  -8 -14  -5   23.74    2.68   0
  -8  14  -5   24.99    2.97   0
   8  14   5   18.92    2.75   0
 -10 -14  -5   -1.65    2.59   0
 -10 -14  -5    2.31    4.13   0
 -10  14  -5    1.81    2.76   0
  10  14   5    2.14    2.69   0
 -12 -14  -5    3.89    2.88   0
 -12  14  -5    7.30    2.79   0
 -12 -14  -5    3.06    4.29   0
  12  14   5    1.52    3.05   0
 -14 -14  -5    4.53    3.18   0
 -14  14  -5    0.48    3.22   0
  14  14   5    2.90    3.18   0
 -14 -14  -5    3.94    4.61   0
 -16 -14  -5   -0.77    5.18   0
 -16 -14  -5   -0.20    3.30   0
  16  14   5   -0.68    3.54   0
 -15  15   5    1.12    3.30   0
 -15 -15   5    0.95    3.33   0
  15  15  -5    2.10    3.60   0
 -15 -15   5    2.81    3.34   0
 -13 -15   5    0.23    3.11   0
  13  15  -5    1.81    3.36   0
 -13 -15   5    1.41    3.15   0
 -13  15   5   -0.60    7.05   0
 -13  15   5   -0.17    7.15   0
 -13  15   5    0.43    3.07   0
 -11  15   5    0.37    2.97   0
 -11  15   5    2.12    4.25   0
 -11 -15   5    1.75    3.02   0
 -11  15   5    3.86    4.14   0
 -11 -15   5    1.90    3.30   0
  11  15  -5    0.65    3.04   0
  -9 -15   5    0.64    2.86   0
  -9  15   5    0.63    3.08   0
  -9  15   5    1.31    3.15   0
   9  15  -5    0.80    3.08   0
  -9  15   5   -0.34    3.26   0
  -9 -15   5    2.43    2.68   0
  -7 -15   5    1.90    2.69   0
  -7 -15   5    2.31    2.82   0
   7  15  -5    0.56    2.90   0
  -7  15   5   -1.12    3.13   0
  -7  15   5    2.15    3.21   0
  -5 -15   5    0.30    2.57   0
   5  15  -5    0.74    3.08   0
  -5 -15   5   -0.38    2.72   0
  -5  15   5    0.21    2.72   0
  -5  15   5   -0.78    3.40   0
  -3  15   5    4.55    3.31   0
  -3 -15   5    8.17    2.76   0
  -3 -15   5    9.31    3.10   0
   3  15  -5    9.19    3.13   0
  -1 -15   5   -0.30    2.62   0
  -1 -15   5   -1.69    2.62   0
  -1  15   5    1.20    2.83   0
   1  15  -5    0.48    2.97   0
  -1  15  -5    1.98    3.16   0
   1 -15   5    2.98    2.59   0
   1  15   5    2.87    3.30   0
   1 -15   5    4.13    2.65   0
  -3 -15  -5   -0.10    2.59   0
  -3  15  -5    1.87    3.12   0
   3 -15   5    1.77    3.41   0
   3 -15   5    1.33    2.50   0
   3  15   5    2.56    2.81   0
   5  15   5    9.44    3.03   0
  -5 -15  -5   13.36    2.83   0
   5 -15   5    6.27    2.85   0
  -5  15  -5   10.44    3.03   0
   5 -15   5   10.22    3.21   0
  -7  15  -5    0.33    3.78   0
  -7 -15  -5   -0.15    2.79   0
  -7 -15  -5   -0.06    3.99   0
  -7  15  -5   -0.69    2.57   0
   7  15   5    0.16    2.95   0
  -9  15  -5   -1.10    2.88   0
  -9 -15  -5    0.28    2.84   0
  -9  15  -5    0.01    6.07   0
   9  15   5    3.56    3.07   0
  -9 -15  -5    0.78    3.78   0
 -11 -15  -5   -0.25    4.64   0
 -11 -15  -5    0.76    3.02   0
  11  15   5   -1.37    2.99   0
 -11  15  -5   -1.38    2.87   0
 -13  15  -5    6.94    3.51   0
 -13 -15  -5    3.74    5.06   0
 -13 -15  -5    3.67    3.26   0
  13  15   5    1.71    3.27   0
 -14 -16   5   -0.17    3.96   0
 -12 -16   5   -0.40    3.21   0
  12  16  -5    1.96    3.10   0
 -12  16   5   -0.15    5.74   0
 -12 -16   5   -0.55    3.71   0
 -12  16   5    0.21    5.64   0
 -12  16   5   -0.80    3.22   0
 -10 -16   5    3.68    3.07   0
  10  16  -5    0.84    3.27   0
 -10 -16   5    0.82    3.27   0
 -10  16   5    2.19    4.48   0
 -10  16   5    5.43    4.20   0
 -10  16   5    2.74    3.07   0
  -8 -16   5   12.38    3.30   0
  -8 -16   5    6.72    3.18   0
   8  16  -5    6.68    3.49   0
  -8  16   5   10.73    3.53   0
  -8  16   5    8.41    3.84   0
  -8  16   5    1.69    3.67   0
  -6 -16   5   -0.41    2.87   0
   6  16  -5   -0.47    2.95   0
  -6  16   5   -1.46    2.86   0
  -6 -16   5    0.17    3.09   0
  -6  16   5    0.30    3.68   0
  -4 -16   5   -1.37    2.87   0
  -4 -16   5   -0.32    3.04   0
   4  16  -5    1.34    2.91   0
  -4  16   5    1.16    3.77   0
  -2 -16   5    0.91    2.90   0
   2  16  -5    2.13    2.84   0
  -2 -16   5    1.31    2.97   0
  -2  16   5    1.65    3.34   0
   0  16  -5    1.36    2.96   0
   0 -16   5    0.59    2.83   0
   0  16   5    1.68    3.10   0
   0 -16   5    2.25    3.31   0
   2 -16   5   -1.84    3.17   0
  -2  16  -5   -0.94    3.26   0
   2  16   5    0.27    3.42   0
   2 -16   5   -0.19    3.30   0
  -4  16  -5   -0.50    3.19   0
   4 -16   5    2.02    2.84   0
  -4 -16  -5    1.95    2.83   0
   4  16   5    2.16    3.01   0
   6 -16   5    4.87    3.60   0
  -6  16  -5    4.80    3.77   0
  -6 -16  -5    4.50    3.09   0
   6  16   5    3.05    3.50   0
   8  16   5    5.51    3.24   0
  -8 -16  -5    6.31    4.55   0
  -8  16  -5    6.71    3.29   0
  -8 -16  -5    6.35    2.73   0
  -8  16  -5    6.80    5.26   0
 -10 -16  -5    3.11    3.44   0
 -10 -16  -5    1.21    4.68   0
 -10  16  -5   -0.36    3.18   0
  10  16   5    3.84    3.47   0
 -12  16  -5   -2.42    3.47   0
  -9  17   5    0.48    3.78   0
  -9 -17   5    1.01    3.30   0
  -9  17   5    1.37    4.22   0
  -9  17   5   -0.55    4.72   0
   9  17  -5    1.41    3.42   0
  -9 -17   5    1.82    3.27   0
  -7 -17   5   -0.07    3.19   0
   7  17  -5    0.30    3.26   0
  -7  17   5   -0.25    3.82   0
  -7 -17   5    0.17    3.43   0
  -7  17   5    2.19    3.16   0
  -5  17   5    0.80    3.71   0
  -5 -17   5   -0.07    3.45   0
  -5 -17   5    2.27    2.93   0
   5  17  -5    0.59    3.13   0
  -3 -17   5    1.43    2.93   0
  -3  17   5    2.63    3.29   0
  -3 -17   5    0.86    3.08   0
   3  17  -5   -0.47    3.12   0
  -1 -17   5    3.35    3.01   0
  -1 -17   5    2.34    3.72   0
   1  17  -5    5.06    3.63   0
  -1  17   5    7.67    3.34   0
   1 -17   5    1.77    3.30   0
   1 -17   5    1.37    3.79   0
  -1  17  -5    2.72    3.55   0
   1  17   5    2.19    3.28   0
   3 -17   5   -2.34    3.34   0
  -3  17  -5    0.02    3.70   0
   3  17   5    1.89    3.18   0
  -5  17  -5    0.51    4.09   0
   5  17   5    1.11    3.47   0
   5 -17   5   -0.31    4.19   0
  -7 -17  -5   -0.34    2.99   0
   7  17   5   -0.50    3.55   0
  -7  17  -5   -0.38    4.64   0
  -6 -18   5   -0.60    3.63   0
  -6  18   5    1.65    4.33   0
  -4 -18   5    1.45    3.49   0
   4  18  -5    0.87    3.29   0
  -4  18   5    2.29    3.39   0
  -4 -18   5   -0.11    3.18   0
  -2 -18   5   -0.34    3.19   0
   2  18  -5    1.13    3.58   0
  -2 -18   5    1.57    3.49   0
  -2  18   5    1.86    3.92   0
   0 -18   5   -1.08    3.24   0
   0  18  -5    0.45    3.76   0
   0  18   5    1.23    3.58   0
   0 -18   5    1.20    3.39   0
  -2  18  -5    1.04    3.82   0
   2  18   5    3.69    3.48   0
   2 -18   5   -2.53    3.86   0
   2 -18   5    2.02    3.31   0
  -4  18  -5    2.67    4.27   0
   4  18   5    0.84    3.76   0
 -26   0   6   -4.91    3.83   0
  26   0  -6   17.17    4.23   0
 -24   0   6  146.72    4.65   0
  24   0  -6  129.68    4.69   0
 -22   0   6   49.59    3.31   0
  22   0  -6   52.88    3.73   0
 -20   0   6   75.34    2.99   0
  20   0  -6   75.40    3.00   0
  18   0  -6  130.74    3.69   0
 -18   0   6  140.50    3.59   0
  16   0  -6    1.07    1.99   0
 -16   0   6    1.43    2.40   0
  14   0  -6   90.40    2.89   0
 -14   0   6   95.76    2.91   0
 -12   0   6  151.09    3.28   0
  12   0  -6  166.48    3.45   0
 -10   0   6   70.62    2.61   0
  10   0  -6   71.61    2.68   0
  -8   0   6   98.04    2.81   0
   8   0  -6  101.25    2.92   0
  -6   0   6   11.27    1.80   0
   6   0  -6   12.94    1.82   0
   4   0  -6    6.90    1.65   0
  -4   0   6    7.60    1.63   0
   2   0  -6 6119.41   21.52   0
  -2   0   6 6064.53   21.51   0
   0   0  -6   96.60    3.22   0
   0   0   6   96.97    3.18   0
   2   0   6  212.03    4.41   0
   2   0   6  213.95    5.25   0
   4   0   6  889.56    9.29   0
  -4   0  -6  952.07    9.58   0
  -6   0  -6 1132.99    9.41   0
   6   0   6 1142.96    8.99   0
  -8   0  -6  153.50    3.61   0
   8   0   6  158.65    3.63   0
 -10   0  -6  733.60    6.59   0
  10   0   6  725.02    7.13   0
  12   0   6   68.35    2.95   0
 -12   0  -6   69.54    2.62   0
 -14   0  -6    2.15    1.93   0
  14   0   6    1.75    2.54   0
 -16   0  -6   43.40    2.45   0
  16   0   6   42.33    3.16   0
  18   0   6    1.29    2.75   0
 -18   0  -6    2.26    2.41   0
 -20   0  -6    6.06    2.67   0
  20   0   6    5.46    3.34   0
 -22   0  -6    5.01    3.21   0
  22   0   6    2.81    3.61   0
 -24   0  -6    1.22    3.21   0
  24   0   6   -0.34    4.39   0
 -25   1   6   -1.12    3.89   0
  25  -1  -6    7.70    3.69   0
 -25  -1   6    3.24    3.27   0
  25   1  -6   10.71    3.45   0
  23   1  -6   10.39    3.25   0
 -23  -1   6   18.88    3.57   0
  23  -1  -6   14.02    3.24   0
 -23   1   6    1.24    3.54   0
 -21   1   6   46.28    3.00   0
 -21  -1   6   38.61    3.15   0
  21  -1  -6   39.95    3.21   0
  21   1  -6   39.45    3.43   0
  19   1  -6   17.39    2.69   0
 -19  -1   6   14.77    2.49   0
 -19   1   6   15.17    3.28   0
  19  -1  -6   14.95    2.66   0
 -17   1   6   71.90    3.41   0
  17   1  -6   69.51    2.70   0
 -17  -1   6   70.23    3.02   0
  17  -1  -6   77.16    3.27   0
  15   1  -6  214.25    3.98   0
 -15   1   6  215.21    4.00   0
 -15  -1   6  222.55    3.83   0
  15  -1  -6  215.81    4.23   0
 -13   1   6  313.47    4.52   0
 -13  -1   6  317.09    4.34   0
  13   1  -6  331.63    4.49   0
  13  -1  -6  311.06    4.66   0
 -11   1   6   46.73    2.76   0
 -11  -1   6   48.98    2.34   0
  11   1  -6   45.23    2.61   0
  11  -1  -6   51.22    2.88   0
  -9   1   6   22.10    2.14   0
   9  -1  -6   24.01    1.97   0
  -9  -1   6   20.52    1.92   0
   9   1  -6   22.24    2.02   0
   7   1  -6   93.77    2.83   0
  -7   1   6   87.82    2.82   0
  -7  -1   6   85.25    2.60   0
   7  -1  -6   81.40    2.83   0
  -5  -1   6  308.69    4.58   0
   5  -1  -6  290.69    4.80   0
   5   1  -6  298.66    4.65   0
  -5   1   6  291.08    4.77   0
  -3  -1   6  248.62    4.50   0
   3   1  -6  259.00    4.57   0
   3  -1  -6  259.58    4.70   0
  -3   1   6  254.83    4.63   0
   1  -1  -6  739.98    7.56   0
  -1  -1   6  703.29    7.62   0
  -1   1   6  737.47    7.56   0
   1   1  -6  729.78    7.74   0
   1  -1   6 1605.53   11.68   0
   1   1   6 1814.22   17.05   0
   1   1   6 1607.84   11.12   0
  -1   1  -6 1601.93   11.80   0
   1  -1   6 1761.55   12.45   0
   3  -1   6 1119.14    9.47   0
   3  -1   6 1109.53    9.72   0
   3   1   6 1087.74   12.38   0
  -3   1  -6 1142.66    9.88   0
   5  -1   6  616.44    6.87   0
  -5   1  -6  651.36    7.36   0
   5   1   6  714.79    6.95   0
   7   1   6  103.54    2.98   0
  -7   1  -6  111.86    3.41   0
   7  -1   6  109.68    3.49   0
   9  -1   6  584.92    6.85   0
   9   1   6  610.39    6.05   0
  -9   1  -6  615.73    5.99   0
  -9  -1  -6  583.35    6.64   0
  11  -1   6   20.17    2.44   0
 -11  -1  -6   19.58    2.51   0
  11   1   6   18.10    2.40   0
 -11   1  -6   23.93    2.22   0
  13  -1   6  268.92    5.14   0
 -13   1  -6  260.82    3.94   0
  13   1   6  264.68    4.25   0
 -13  -1  -6  271.58    4.16   0
  15   1   6  157.20    3.76   0
 -15   1  -6  161.57    3.50   0
 -15  -1  -6  167.04    3.46   0
  15  -1   6  163.34    4.68   0
  17   1   6   24.52    3.20   0
 -17  -1  -6   21.17    2.39   0
 -17   1  -6   22.79    2.55   0
  17  -1   6   20.32    3.28   0
 -19  -1  -6    3.20    2.57   0
 -19   1  -6    3.91    2.83   0
  19   1   6    1.65    2.65   0
  19  -1   6    1.79    3.15   0
 -21   1  -6    1.28    2.92   0
  21  -1   6    0.79    3.29   0
  21   1   6    0.02    3.13   0
 -21  -1  -6    0.13    2.61   0
 -23   1  -6    1.32    2.98   0
  23   1   6    2.16    3.88   0
  23  -1   6    2.01    3.61   0
 -23  -1  -6    2.25    3.41   0
  26  -2  -6   -1.10    4.56   0
 -26   2   6   -1.38    4.18   0
 -26  -2   6   -1.01    3.70   0
  26   2  -6    0.45    3.35   0
  24  -2  -6   -0.11    3.50   0
 -24  -2   6   -0.07    3.17   0
 -24   2   6   -0.28    3.58   0
  24   2  -6   -1.60    3.30   0
 -22   2   6   25.91    3.43   0
 -22  -2   6   26.07    3.39   0
  22  -2  -6   26.16    3.40   0
  22   2  -6   23.38    2.98   0
 -20  -2   6   26.82    3.05   0
 -20   2   6   26.25    3.45   0
  20   2  -6   25.57    3.05   0
  20  -2  -6   28.06    3.41   0
 -18   2   6  251.91    4.92   0
 -18  -2   6  230.43    4.10   0
  18   2  -6  231.89    4.14   0
  18  -2  -6  245.56    5.03   0
 -16  -2   6  129.77    3.37   0
  16   2  -6  120.87    3.03   0
  16  -2  -6  133.00    3.55   0
 -16   2   6  135.49    3.75   0
  14   2  -6    2.51    1.85   0
 -14   2   6    0.94    2.14   0
  14  -2  -6    1.10    2.10   0
 -14  -2   6    0.94    1.84   0
 -12  -2   6   45.19    2.32   0
  12   2  -6   40.35    2.58   0
  12  -2  -6   41.71    2.65   0
 -12   2   6   42.20    2.57   0
  10   2  -6  210.95    3.69   0
 -10  -2   6  203.04    3.53   0
 -10   2   6  202.81    3.98   0
  10  -2  -6  212.02    4.16   0
  -8   2   6  158.85    3.68   0
   8   2  -6  165.82    3.38   0
  -8  -2   6  160.17    3.24   0
   8  -2  -6  165.65    3.66   0
  -6   2   6   57.55    2.54   0
  -6  -2   6   57.05    2.31   0
   6  -2  -6   64.77    2.67   0
   6   2  -6   59.29    2.39   0
   4   2  -6  978.27    7.74   0
  -4  -2   6  880.25    7.55   0
   4  -2  -6  914.15    8.53   0
  -4   2   6  954.98    8.38   0
  -2  -2   6  150.77    3.63   0
  -2   2   6  167.26    3.78   0
   2   2  -6  156.58    3.69   0
   0  -2   6  559.77    7.08   0
   0  -2   6  683.10    6.96   0
   0   2  -6  600.13    7.11   0
   2   2   6   40.18    4.33   0
  -2   2  -6   45.18    2.36   0
  -2   2  -6   39.10    2.39   0
   2  -2   6   41.03    2.30   0
   2  -2   6   35.85    2.60   0
   4  -2   6  225.16    3.96   0
   4   2   6  235.08    3.98   0
  -4  -2  -6  229.48    6.61   0
  -4   2  -6  245.73    4.20   0
  -6   2  -6    3.42    1.89   0
   6   2   6    2.79    1.88   0
  -8   2  -6  151.57    3.34   0
   8  -2   6  143.36    4.16   0
   8   2   6  143.42    3.26   0
 -10  -2  -6   66.14    2.64   0
  10  -2   6   62.96    3.17   0
  10   2   6   62.81    2.80   0
 -10   2  -6   63.59    2.92   0
  12  -2   6   72.46    3.35   0
  12   2   6   69.90    2.86   0
 -12   2  -6   71.32    2.55   0
 -12  -2  -6   79.88    2.74   0
  14  -2   6   13.86    3.24   0
  14   2   6   17.53    2.41   0
 -14  -2  -6   16.00    2.21   0
 -14   2  -6   13.54    2.22   0
 -16  -2  -6   15.97    2.30   0
 -16   2  -6   15.90    2.25   0
  16  -2   6   16.48    3.33   0
  16   2   6   16.72    2.45   0
  18  -2   6   13.81    3.46   0
 -18   2  -6   14.56    2.50   0
  18   2   6   15.30    2.68   0
  20  -2   6    2.10    3.35   0
 -20   2  -6    3.31    2.56   0
  20   2   6    3.35    2.90   0
 -20  -2  -6    0.21    2.68   0
 -22  -2  -6    0.56    3.07   0
  22   2   6    0.53    3.47   0
  22  -2   6    0.80    4.24   0
 -22   2  -6   -0.13    2.86   0
  24  -2   6    8.81    5.58   0
  24   2   6    4.01    4.30   0
 -24  -2  -6    6.91    3.78   0
 -24   2  -6    9.21    3.31   0
  24  -2   6    5.59    5.55   0
  25   3  -6   -0.13    3.30   0
 -25   3   6   -0.09    4.04   0
  25  -3  -6   -0.92    4.12   0
 -25  -3   6   -0.36    3.14   0
  23   3  -6    0.97    2.83   0
 -23  -3   6   -1.18    2.71   0
 -23   3   6    1.01    3.27   0
  23  -3  -6    0.32    3.26   0
  21   3  -6   49.46    3.60   0
 -21  -3   6   56.81    3.27   0
 -21   3   6   56.76    3.79   0
  21  -3  -6   56.29    3.99   0
 -19   3   6   32.04    3.29   0
 -19  -3   6   32.81    2.59   0
  19   3  -6   35.07    2.99   0
  19  -3  -6   33.35    3.43   0
 -17  -3   6    0.80    2.01   0
  17   3  -6    0.45    2.27   0
 -17   3   6    1.20    2.83   0
  17  -3  -6    0.59    2.95   0
  15  -3  -6    4.26    2.43   0
 -15   3   6    4.97    2.48   0
  15   3  -6    3.59    1.97   0
 -15  -3   6    6.80    1.96   0
  13   3  -6    5.43    1.92   0
 -13  -3   6    6.95    2.12   0
  13  -3  -6    5.27    2.12   0
 -13   3   6    5.70    2.07   0
 -11   3   6  151.84    3.66   0
  11   3  -6  143.42    3.16   0
  11  -3  -6  151.30    4.03   0
 -11  -3   6  143.85    3.13   0
  -9   3   6   21.88    2.01   0
   9   3  -6   21.43    2.18   0
   9  -3  -6   21.04    2.32   0
  -9  -3   6   19.73    2.05   0
  -7  -3   6   31.21    2.09   0
   7  -3  -6   36.23    2.47   0
   7   3  -6   35.64    2.15   0
  -7   3   6   34.60    2.41   0
  -5  -3   6  108.71    2.95   0
   5   3  -6  122.98    3.02   0
  -5   3   6  123.14    3.52   0
  -3  -3   6  407.49    5.19   0
  -3   3   6  412.64    5.52   0
   3   3  -6  413.44    5.16   0
   1   3  -6  548.18    6.44   0
  -1  -3   6  653.42    6.28   0
  -1  -3   6  542.95    6.46   0
   1  -3   6  273.68    5.06   0
  -1   3  -6  313.88    4.56   0
   1  -3   6  304.70    4.55   0
  -1   3  -6  268.64    5.06   0
   1   3   6  289.44    4.38   0
  -3   3  -6   63.20    2.45   0
   3  -3   6   59.85    2.31   0
  -3   3  -6   59.41    3.05   0
   3   3   6   61.96    2.42   0
   5   3   6    6.11    1.83   0
   5  -3   6    4.79    1.79   0
  -5   3  -6    4.29    1.86   0
  -5  -3  -6    3.44    2.88   0
   7   3   6    3.14    1.89   0
  -7  -3  -6    4.49    1.91   0
  -7   3  -6    4.11    1.86   0
   7  -3   6    4.02    2.16   0
   7  -3   6    2.88    2.19   0
  -9  -3  -6   20.25    2.19   0
   9   3   6   18.69    2.13   0
  -9   3  -6   19.32    2.05   0
   9  -3   6   16.15    2.68   0
   9  -3   6   17.90    2.62   0
  11   3   6   25.64    2.17   0
 -11  -3  -6   25.51    2.51   0
  11  -3   6   24.84    3.01   0
 -11   3  -6   27.34    2.13   0
  11  -3   6   25.69    2.94   0
 -13  -3  -6   72.32    2.97   0
  13  -3   6   72.71    4.27   0
 -13   3  -6   74.04    2.73   0
  13  -3   6   73.73    4.03   0
  13   3   6   71.72    2.68   0
  15   3   6   64.21    2.79   0
 -15  -3  -6   66.58    2.68   0
 -15   3  -6   62.46    2.74   0
  15  -3   6   68.87    4.20   0
  15  -3   6   63.83    4.46   0
 -17   3  -6   26.28    2.35   0
  17  -3   6   24.81    4.01   0
  17  -3   6   27.27    3.91   0
 -17  -3  -6   27.36    2.83   0
  17   3   6   27.28    2.99   0
  19  -3   6   16.34    4.03   0
  19  -3   6   12.27    4.35   0
  19   3   6   15.22    2.81   0
 -19   3  -6   15.85    2.49   0
 -21  -3  -6    0.61    3.35   0
  21  -3   6    5.18    5.13   0
 -21   3  -6    7.99    2.85   0
  21  -3   6    4.37    5.11   0
  21   3   6    5.09    3.64   0
 -23  -3  -6   10.33    3.31   0
 -23   3  -6   11.21    3.21   0
  23   3   6    8.96    4.05   0
 -26  -4   6   -0.99    3.92   0
  26   4  -6   -0.13    3.56   0
 -26   4   6    0.88    5.76   0
  26  -4  -6    0.58    5.60   0
  24   4  -6    3.27    3.12   0
 -24   4   6    2.12    4.31   0
  24  -4  -6    2.94    4.51   0
 -24  -4   6    0.93    3.19   0
  22   4  -6    9.28    3.25   0
 -22  -4   6   14.63    2.80   0
  22  -4  -6   14.03    4.18   0
 -22   4   6   14.43    3.80   0
  20   4  -6    6.99    2.68   0
 -20   4   6    8.80    3.61   0
 -20  -4   6    9.56    3.04   0
  20  -4  -6    8.78    3.57   0
  18   4  -6    2.50    2.39   0
 -18  -4   6    1.67    2.51   0
  18  -4  -6    2.55    2.84   0
 -18   4   6    1.90    3.22   0
 -16  -4   6    0.96    2.21   0
  16  -4  -6    0.63    2.85   0
  16   4  -6   -1.41    1.98   0
 -16   4   6    0.25    3.00   0
 -14  -4   6   19.93    2.16   0
  14   4  -6   21.80    2.09   0
  14  -4  -6   18.71    2.63   0
 -14   4   6   18.24    2.68   0
  12   4  -6    7.35    1.92   0
  12  -4  -6    6.08    2.13   0
 -12   4   6    5.35    2.09   0
 -12  -4   6    6.50    1.83   0
  10   4  -6  163.70    3.25   0
  10  -4  -6  175.07    4.29   0
 -10  -4   6  170.73    3.18   0
 -10   4   6  172.37    4.07   0
   8   4  -6  248.71    3.89   0
  -8  -4   6  227.33    3.72   0
  -8   4   6  245.50    4.37   0
  -6  -4   6  338.37    4.34   0
   6   4  -6  345.48    4.44   0
  -6   4   6  350.33    5.11   0
   4   4  -6  269.19    4.07   0
  -4   4   6  263.16    4.60   0
  -4  -4   6  258.32    4.06   0
   2   4  -6  179.61    3.65   0
  -2  -4   6  196.35    3.78   0
   0  -4   6   20.09    2.00   0
   0   4   6   22.66    1.94   0
   0   4   6   21.54    3.53   0
   0  -4   6   25.08    2.00   0
   0   4  -6   22.37    2.06   0
   2   4   6  182.81    3.48   0
  -2   4  -6  194.19    3.59   0
   2  -4   6  194.78    3.45   0
  -2   4  -6  188.78    4.35   0
   4   4   6  208.40    3.62   0
  -4  -4  -6  218.80   12.23   0
  -4   4  -6  206.63    4.96   0
   4  -4   6  202.56    3.48   0
  -4   4  -6  218.75    3.69   0
   6   4   6  206.71    3.54   0
  -6   4  -6  227.09    3.80   0
   6  -4   6  204.89    5.49   0
   6  -4   6  210.55    3.51   0
  -6  -4  -6  226.22    3.84   0
   8  -4   6   79.69    4.17   0
   8  -4   6   80.80    4.25   0
  -8   4  -6   77.11    2.62   0
  -8  -4  -6   85.81    2.73   0
   8   4   6   84.56    2.64   0
 -10   4  -6    1.80    1.82   0
 -10  -4  -6    1.10    1.96   0
  10   4   6    3.06    2.24   0
  10  -4   6    0.59    2.94   0
  10  -4   6    1.30    2.82   0
  12   4   6   -0.12    1.81   0
 -12  -4  -6   -0.65    1.82   0
 -12   4  -6   -0.22    1.85   0
  12  -4   6    0.37    3.29   0
  12  -4   6    0.19    3.36   0
  14  -4   6   18.19    4.40   0
 -14  -4  -6   22.22    2.18   0
  14   4   6   20.24    2.22   0
  14  -4   6   19.76    4.33   0
 -14   4  -6   19.56    2.39   0
  16  -4   6    7.50    5.42   0
 -16   4  -6   11.00    2.28   0
 -16  -4  -6    8.82    2.26   0
  16  -4   6    7.84    5.69   0
  16   4   6    7.97    2.72   0
 -18   4  -6   18.52    2.43   0
 -18  -4  -6   17.08    2.77   0
  18   4   6   12.37    3.22   0
 -20   4  -6    4.68    2.74   0
 -20  -4  -6    1.45    2.71   0
  20   4   6    2.04    3.18   0
 -22   4  -6   13.64    3.45   0
  22   4   6    9.92    3.82   0
 -22  -4  -6   10.02    3.60   0
 -24  -4  -6    5.90    3.49   0
  24   4   6    3.58    3.77   0
 -24   4  -6    7.13    3.23   0
  25   5  -6   -1.34    3.75   0
 -25  -5   6   -0.17    3.29   0
 -23   5   6    6.43    4.87   0
 -23  -5   6    6.50    3.20   0
  23   5  -6    5.49    3.34   0
 -21   5   6    0.44    4.01   0
  21   5  -6    2.76    2.85   0
 -21  -5   6    1.78    2.63   0
 -19  -5   6   20.05    2.41   0
  19   5  -6   17.64    2.59   0
 -19   5   6   21.89    3.96   0
  19  -5  -6   19.75    3.89   0
 -17  -5   6    1.42    2.06   0
  17  -5  -6    0.77    3.00   0
  17   5  -6    1.00    2.11   0
 -17   5   6    1.00    3.05   0
 -15   5   6    7.31    2.77   0
  15  -5  -6    9.06    2.75   0
 -15  -5   6    7.42    2.17   0
  15   5  -6    8.82    2.17   0
 -13  -5   6   -0.55    1.87   0
  13   5  -6   -0.43    1.82   0
 -13   5   6    1.05    2.47   0
  11   5  -6    1.23    1.93   0
 -11  -5   6   -0.36    1.86   0
 -11   5   6    0.24    1.97   0
   9   5  -6   25.16    2.04   0
  -9  -5   6   23.28    1.96   0
  -9   5   6   23.88    2.56   0
   7   5  -6    0.01    1.82   0
  -7  -5   6    0.13    1.77   0
  -7   5   6    0.45    1.66   0
   5   5  -6   91.30    2.64   0
  -5   5   6   88.34    2.80   0
  -5  -5   6   87.09    2.70   0
  -3   5   6   40.38    2.17   0
  -3  -5   6   39.96    2.32   0
   3   5  -6   35.96    2.17   0
   1   5  -6  289.97    4.37   0
  -1  -5   6  295.10    4.58   0
  -1  -5   6  332.38    4.25   0
  -1   5   6  304.44    4.37   0
  -1   5   6  284.30    6.55   0
  -1   5  -6   33.86    2.42   0
   1  -5   6   32.95    2.24   0
  -1   5  -6   41.08    2.16   0
   1   5   6   32.83    2.16   0
   1  -5   6   37.43    2.14   0
  -3   5  -6   35.54    2.17   0
   3  -5   6   35.76    2.09   0
  -3   5  -6   32.64    2.56   0
   3   5   6   33.28    2.14   0
   5   5   6   19.60    2.09   0
  -5   5  -6   19.15    2.04   0
   5  -5   6   19.39    2.53   0
   5  -5   6   19.50    1.84   0
  -5   5  -6   18.54    2.42   0
  -5  -5  -6   19.85    2.09   0
  -7  -5  -6    3.29    1.90   0
   7  -5   6    2.50    2.71   0
  -7   5  -6    2.63    1.72   0
   7  -5   6    1.53    1.64   0
   7   5   6    2.38    1.86   0
  -9  -5  -6   23.71    2.11   0
  -9   5  -6   24.61    2.12   0
   9  -5   6   22.60    4.43   0
   9  -5   6   19.98    4.23   0
   9   5   6   20.09    1.95   0
 -11  -5  -6   34.91    2.51   0
  11   5   6   33.08    2.42   0
 -11   5  -6   35.87    2.33   0
 -13  -5  -6   54.05    2.59   0
  13   5   6   44.31    2.54   0
 -13   5  -6   50.09    2.57   0
  15   5   6   18.24    2.42   0
 -15  -5  -6   14.79    2.66   0
 -15   5  -6   18.25    2.35   0
 -17   5  -6   38.67    2.62   0
 -17  -5  -6   38.56    2.76   0
  17   5   6   32.53    2.87   0
 -19   5  -6    6.76    2.64   0
 -19  -5  -6   13.66    3.11   0
  19   5   6    8.07    2.91   0
 -21   5  -6    0.43    3.01   0
 -21  -5  -6   -1.30    3.56   0
  21   5   6   -0.15    3.80   0
  23   5   6   -0.81    3.79   0
 -23   5  -6    0.40    3.27   0
 -23  -5  -6   -0.64    3.98   0
 -24  -6   6   -0.91    3.24   0
  24   6  -6   -2.01    3.23   0
  22   6  -6    4.95    3.41   0
 -22  -6   6    1.29    2.88   0
  20   6  -6    7.84    2.59   0
 -20   6   6    5.90    4.48   0
 -20  -6   6    5.66    2.50   0
 -18   6   6   46.51    4.71   0
 -18  -6   6   46.98    2.69   0
  18   6  -6   44.23    2.76   0
 -16  -6   6    0.25    1.95   0
 -16   6   6    1.67    3.15   0
  16   6  -6   -0.09    2.19   0
 -14   6   6   47.32    3.70   0
  14   6  -6   44.59    2.46   0
 -14  -6   6   48.26    2.39   0
 -12   6   6   50.10    3.07   0
  12   6  -6   51.88    2.45   0
 -12  -6   6   52.77    2.47   0
 -10  -6   6    0.67    1.83   0
  10   6  -6   -0.68    1.84   0
 -10   6   6    0.25    1.96   0
  -8   6   6    1.50    2.05   0
   8   6  -6    1.62    1.83   0
  -8  -6   6    2.17    1.79   0
   6   6  -6   43.87    2.27   0
  -6   6   6   44.84    2.49   0
  -6  -6   6   42.79    2.29   0
  -6   6   6   43.88    2.88   0
  -4   6   6    2.08    2.18   0
  -4   6   6    2.48    1.70   0
   4   6  -6    2.14    1.78   0
  -4  -6   6    2.59    1.86   0
  -2   6   6   61.65    3.15   0
  -2   6   6   67.50    2.85   0
  -2  -6   6   74.31    2.52   0
  -2  -6   6   63.50    2.88   0
   2   6  -6   59.88    2.48   0
   0   6  -6   80.76    2.75   0
   0  -6   6   90.44    2.68   0
   0   6   6   81.98    2.71   0
   0  -6   6   81.24    3.04   0
   0   6   6   86.29    4.15   0
   2  -6   6   90.13    2.67   0
   2   6   6   83.74    2.78   0
  -2   6  -6   85.55    2.94   0
  -2   6  -6   89.96    2.68   0
  -4   6  -6  397.54    4.54   0
   4  -6   6  373.42    4.23   0
  -4   6  -6  368.49    6.01   0
  -4  -6  -6  364.58   12.07   0
   4   6   6  372.01    4.49   0
  -4  -6  -6  393.79    4.40   0
   6  -6   6  311.99    3.83   0
  -6   6  -6  352.73    4.24   0
  -6  -6  -6  361.95    4.36   0
  -6   6  -6  340.97    6.81   0
   6  -6   6  315.23    6.97   0
   6   6   6  314.27    4.09   0
   8  -6   6   30.24    4.58   0
   8   6   6   29.90    2.24   0
  -8  -6  -6   31.96    2.43   0
  -8   6  -6   32.36    2.17   0
  10   6   6   10.86    2.06   0
 -10   6  -6   13.36    2.10   0
 -10  -6  -6   13.98    2.03   0
 -12  -6  -6   36.69    2.46   0
 -12   6  -6   32.98    2.27   0
  12   6   6   32.92    2.39   0
 -14  -6  -6    4.57    2.24   0
 -14   6  -6    4.22    2.34   0
  14   6   6    5.64    2.32   0
 -16   6  -6   17.69    2.38   0
 -16  -6  -6   19.78    2.89   0
  16   6   6   15.28    2.58   0
 -18  -6  -6    0.43    2.65   0
 -18   6  -6    0.74    2.51   0
  18   6   6    0.58    3.05   0
 -20   6  -6    0.81    2.76   0
 -20  -6  -6    1.80    2.81   0
  20   6   6    2.15    2.97   0
 -22   6  -6    9.55    3.02   0
  22   6   6   13.05    3.74   0
 -22  -6  -6    8.17    3.16   0
 -23   7   6    4.50    2.76   0
  23   7  -6    3.70    3.56   0
 -23  -7   6    2.32    2.95   0
  21   7  -6    4.12    2.78   0
 -21  -7   6    0.08    2.68   0
  19   7  -6    9.94    2.71   0
 -19  -7   6   15.52    2.63   0
 -17   7   6   20.27    4.62   0
  17   7  -6   16.98    2.49   0
 -17  -7   6   20.86    2.35   0
 -17   7   6   19.29    4.43   0
 -15  -7   6    3.21    2.11   0
 -15   7   6    2.47    3.36   0
  15   7  -6    0.84    2.01   0
 -15   7   6    0.92    3.48   0
 -13  -7   6   13.55    2.08   0
 -13   7   6   14.81    3.04   0
  13   7  -6   14.31    2.07   0
 -13   7   6   13.39    3.23   0
  11   7  -6   -1.41    1.99   0
 -11  -7   6   -1.11    1.89   0
 -11   7   6   -0.11    2.33   0
 -11   7   6   -0.24    2.27   0
  -9   7   6   61.37    2.92   0
   9   7  -6   64.22    2.51   0
  -9   7   6   58.37    2.83   0
  -9  -7   6   63.52    2.49   0
  -7  -7   6   24.95    2.19   0
  -7   7   6   24.98    2.32   0
  -7   7   6   28.10    2.38   0
  -7   7   6   25.38    2.17   0
   7   7  -6   26.24    2.17   0
  -5   7   6   33.39    2.62   0
   5   7  -6   34.84    2.13   0
  -5  -7   6   40.05    2.28   0
  -5   7   6   34.57    2.30   0
  -3  -7   6    1.68    1.88   0
  -3  -7   6    2.76    1.77   0
  -3   7   6    1.75    2.29   0
   3   7  -6    1.91    1.81   0
  -3   7   6    3.02    1.88   0
  -1  -7   6   34.89    2.15   0
  -1   7   6   28.06    2.11   0
   1   7  -6   28.71    2.18   0
  -1   7   6   31.41    2.62   0
  -1  -7   6   31.13    2.31   0
   1   7   6    6.89    1.88   0
  -1   7  -6    6.68    2.24   0
   1  -7   6    8.38    1.85   0
  -1   7  -6    8.11    1.82   0
   1  -7   6    7.27    2.49   0
   3  -7   6   17.25    1.87   0
  -3   7  -6   15.73    2.44   0
  -3  -7  -6   18.76    1.96   0
  -3   7  -6   19.90    1.91   0
   3   7   6   15.69    1.99   0
   5  -7   6    2.45    1.70   0
   5   7   6    2.41    1.77   0
  -5  -7  -6    2.96    1.68   0
  -5  -7  -6    2.77    2.83   0
  -5   7  -6    2.28    1.79   0
  -5   7  -6    2.89    1.96   0
   5  -7   6    3.85    2.10   0
  -7  -7  -6   44.58    2.35   0
   7  -7   6   47.46    2.25   0
   7  -7   6   46.28    4.06   0
  -7   7  -6   45.80    2.32   0
   7   7   6   49.82    2.38   0
  -7   7  -6   45.89    3.82   0
  -9   7  -6    0.30    2.01   0
   9   7   6    0.43    2.04   0
  -9  -7  -6   -0.06    1.99   0
 -11   7  -6   89.77    2.65   0
  11   7   6   88.58    2.86   0
 -11  -7  -6   94.65    2.81   0
  13   7   6    8.29    2.16   0
 -13   7  -6    5.02    2.23   0
 -13  -7  -6    7.76    2.35   0
  15   7   6   -0.43    2.52   0
 -15   7  -6    0.22    2.22   0
 -15  -7  -6    1.51    2.38   0
 -17   7  -6   12.70    2.67   0
  17   7   6    8.46    2.68   0
 -17  -7  -6   12.48    2.57   0
 -19   7  -6   21.24    2.68   0
 -19  -7  -6   16.95    3.03   0
  19   7   6   22.59    3.21   0
 -21   7  -6    1.93    2.92   0
  21   7   6    0.88    3.20   0
 -21  -7  -6   -0.52    2.99   0
 -24   8   6    4.04    3.25   0
  24   8  -6   -1.34    3.57   0
 -24  -8   6    1.91    3.59   0
 -22   8   6    0.99    2.63   0
  22   8  -6    1.75    3.31   0
 -22  -8   6    0.10    3.25   0
  20   8  -6   11.31    2.86   0
 -20   8   6    5.83    2.44   0
 -20  -8   6    0.79    2.77   0
 -18   8   6    8.93    2.55   0
 -18  -8   6    6.39    2.25   0
  18   8  -6    2.99    2.39   0
 -16   8   6   31.28    2.48   0
 -16   8   6   29.66    5.36   0
  16   8  -6   28.38    2.33   0
 -16  -8   6   27.68    2.51   0
 -16   8   6   31.50    5.15   0
 -14   8   6   28.59    3.80   0
 -14   8   6   23.39    3.70   0
 -14  -8   6   20.74    2.29   0
 -14   8   6   29.61    2.39   0
  14   8  -6   23.33    2.38   0
 -12   8   6    6.51    2.98   0
 -12   8   6    3.34    2.11   0
 -12   8   6    4.85    2.94   0
 -12  -8   6    6.72    1.92   0
  12   8  -6    5.22    2.07   0
 -10   8   6    3.88    2.61   0
 -10   8   6    5.61    1.94   0
  10   8  -6    5.03    2.03   0
 -10   8   6    5.35    2.54   0
 -10  -8   6    6.98    2.01   0
  -8  -8   6   71.49    2.69   0
   8   8  -6   70.85    2.58   0
  -8   8   6   67.59    2.96   0
  -8   8   6   69.74    3.11   0
  -8   8   6   62.60    2.70   0
  -6  -8   6    2.31    1.87   0
  -6   8   6    2.79    1.82   0
  -6   8   6    2.65    2.23   0
   6   8  -6    2.08    1.92   0
  -4  -8   6   12.94    2.13   0
   4   8  -6   13.07    2.02   0
  -4   8   6   13.51    2.03   0
  -4  -8   6   14.69    1.88   0
  -4   8   6   11.64    2.27   0
  -2  -8   6   80.20    3.13   0
  -2   8   6   81.09    2.82   0
  -2   8   6   79.35    3.20   0
   2   8  -6   70.76    2.65   0
  -2  -8   6   82.93    2.62   0
   0   8   6   20.10    2.14   0
   0  -8   6   17.59    2.40   0
   0  -8   6   18.68    1.98   0
   0   8   6   18.87    2.35   0
   0   8  -6   15.44    2.00   0
   2  -8   6    5.35    2.20   0
   2  -8   6    5.43    1.82   0
  -2   8  -6    6.73    1.78   0
  -2  -8  -6    6.85    1.79   0
  -2   8  -6    5.73    2.04   0
   2   8   6    4.54    1.89   0
  -4   8  -6    0.58    1.99   0
   4  -8   6    1.33    1.78   0
  -4   8  -6    1.84    2.03   0
  -4  -8  -6    0.63    2.63   0
  -4  -8  -6    0.51    1.86   0
   4   8   6    1.53    1.83   0
   6   8   6  122.74    2.95   0
   6  -8   6  131.04    4.70   0
   6  -8   6  125.84    2.80   0
  -6  -8  -6  133.98    5.51   0
  -6   8  -6  136.69    3.00   0
  -6  -8  -6  126.19    2.93   0
  -6   8  -6  128.50    4.52   0
  -8   8  -6    0.60    1.97   0
  -8  -8  -6    2.20    2.97   0
   8   8   6    0.71    2.04   0
   8  -8   6    1.41    3.72   0
  -8  -8  -6    1.61    1.99   0
 -10   8  -6    2.25    1.94   0
  10   8   6    3.79    2.14   0
 -10  -8  -6    3.04    1.85   0
  12   8   6   13.33    2.50   0
 -12   8  -6   15.38    2.23   0
 -12  -8  -6   12.31    2.51   0
  14   8   6   48.88    2.93   0
 -14   8  -6   52.48    2.71   0
 -14  -8  -6   52.01    2.66   0
 -16   8  -6  121.59    3.25   0
 -16  -8  -6  112.89    3.32   0
  16   8   6  116.41    3.38   0
 -18   8  -6   39.48    2.79   0
 -18  -8  -6   39.94    3.07   0
  18   8   6   35.73    3.12   0
 -20   8  -6    2.02    3.09   0
 -20  -8  -6    0.40    2.85   0
  20   8   6    1.15    3.01   0
 -22   8  -6    4.40    3.42   0
  22   8   6    2.40    3.66   0
 -22  -8  -6   -0.43    3.44   0
 -23   9   6    4.11    3.20   0
  23   9  -6    1.04    3.24   0
 -23  -9   6   -1.29    3.14   0
  21   9  -6    1.26    2.77   0
 -21  -9   6    2.32    2.89   0
 -21   9   6   -0.28    2.90   0
  19   9  -6   11.05    2.93   0
 -19  -9   6    1.30    2.76   0
 -19   9   6   15.40    2.57   0
  17   9  -6    4.25    2.69   0
 -17   9   6    4.91    2.23   0
 -17  -9   6    4.82    2.59   0
 -15   9   6    1.92    2.25   0
 -15  -9   6   -0.03    2.29   0
 -15   9   6    1.49    4.45   0
 -15   9   6    2.25    4.56   0
  15   9  -6    2.55    2.35   0
 -13  -9   6  130.92    3.09   0
 -13   9   6  134.54    3.07   0
 -13   9   6  127.84    4.92   0
  13   9  -6  123.66    3.17   0
 -13   9   6  123.51    5.14   0
 -11   9   6  540.08    7.88   0
 -11   9   6  513.17    4.94   0
  11   9  -6  530.94    5.04   0
 -11   9   6  535.39    7.65   0
 -11  -9   6  527.35    4.99   0
  -9   9   6    5.29    1.89   0
  -9   9   6    5.86    2.46   0
   9   9  -6    5.06    2.05   0
  -9   9   6    5.33    2.58   0
  -9  -9   6    4.97    2.02   0
  -7   9   6   23.50    2.67   0
  -7  -9   6   24.42    2.25   0
  -7   9   6   22.36    2.10   0
  -7   9   6   20.21    2.47   0
   7   9  -6   20.01    2.28   0
  -5   9   6    2.69    1.90   0
  -5   9   6    2.31    2.24   0
   5   9  -6    3.92    1.96   0
  -5  -9   6    2.98    2.04   0
  -5  -9   6    2.61    1.80   0
  -3  -9   6    3.39    2.04   0
  -3   9   6    3.74    2.17   0
   3   9  -6    6.32    1.92   0
  -3  -9   6    5.72    1.85   0
  -3   9   6    4.62    1.95   0
   1   9  -6  170.03    3.45   0
  -1  -9   6  186.15    3.30   0
  -1  -9   6  171.82    3.92   0
  -1   9   6  183.14    4.33   0
  -1   9   6  175.67    3.45   0
   1  -9   6    0.30    1.71   0
   1  -9   6    0.00    2.21   0
   1   9   6    0.13    1.82   0
  -1   9  -6    0.85    1.82   0
  -3   9  -6    2.71    1.80   0
  -3  -9  -6    2.64    1.80   0
  -3   9  -6    2.93    1.80   0
   3   9   6    2.52    1.85   0
   3  -9   6    3.18    1.81   0
  -3  -9  -6    1.24    2.96   0
  -5   9  -6   59.23    3.42   0
   5  -9   6   57.64    2.37   0
  -5   9  -6   64.09    2.51   0
   5  -9   6   60.88    3.32   0
   5   9   6   60.28    2.49   0
  -5  -9  -6   61.25    2.52   0
  -5  -9  -6   53.20    4.20   0
   7  -9   6   49.71    3.92   0
  -7  -9  -6   52.35    2.43   0
   7   9   6   49.35    2.47   0
   7  -9   6   52.35    2.28   0
  -7   9  -6   48.29    2.36   0
  -7  -9  -6   51.97    4.28   0
  -7   9  -6   52.99    3.87   0
  -9   9  -6  123.41    3.05   0
   9   9   6  120.10    3.05   0
  -9  -9  -6  117.17    2.93   0
  -9  -9  -6  127.45    5.19   0
  11   9   6    7.10    2.59   0
 -11   9  -6    6.12    2.28   0
 -11  -9  -6    5.32    2.21   0
  13   9   6   17.47    2.48   0
 -13   9  -6   14.98    2.12   0
 -13  -9  -6   15.69    2.39   0
 -15   9  -6    0.07    2.45   0
 -15  -9  -6    2.77    2.07   0
  15   9   6   -0.78    2.27   0
 -17   9  -6    2.55    2.63   0
 -17  -9  -6   -0.88    2.75   0
  17   9   6    1.36    2.92   0
 -19  -9  -6    1.31    3.38   0
 -19   9  -6   -0.61    2.98   0
  19   9   6   -1.63    3.34   0
 -21   9  -6    0.57    3.34   0
  21   9   6    2.50    3.56   0
 -21  -9  -6    2.88    3.43   0
  22  10  -6    4.30    3.49   0
 -22 -10   6    1.57    3.39   0
 -22  10   6    3.04    3.37   0
 -20  10   6    0.26    2.89   0
 -20 -10   6    0.17    2.80   0
  20  10  -6    0.73    3.04   0
  18  10  -6   30.03    2.68   0
 -18 -10   6   27.49    2.57   0
 -18  10   6   26.27    2.98   0
  16  10  -6   -0.02    2.41   0
 -16 -10   6   -0.01    2.49   0
 -16  10   6    0.97    2.54   0
 -14 -10   6   34.67    2.29   0
  14  10  -6   37.21    2.60   0
 -14  10   6   35.91    4.94   0
 -14  10   6   33.82    4.64   0
 -14  10   6   38.09    2.68   0
 -12  10   6   25.00    3.56   0
  12  10  -6   25.92    2.58   0
 -12 -10   6   22.62    2.22   0
 -12  10   6   20.50    2.35   0
 -12  10   6   23.97    3.62   0
 -10  10   6    2.06    3.11   0
 -10  10   6    2.63    2.28   0
 -10 -10   6    3.29    2.27   0
 -10  10   6    2.27    2.83   0
  10  10  -6    2.64    2.26   0
  -8 -10   6   61.57    2.62   0
   8  10  -6   59.79    2.55   0
  -8  10   6   60.24    3.29   0
  -8  10   6   64.73    2.55   0
  -8  10   6   64.77    3.46   0
  -8 -10   6   75.76    2.63   0
  -6  10   6    8.60    2.39   0
  -6  10   6    8.85    2.52   0
   6  10  -6   15.21    2.30   0
  -6 -10   6   10.39    2.20   0
  -6 -10   6   12.34    2.19   0
  -4  10   6    2.99    1.95   0
  -4 -10   6    3.27    2.03   0
  -4 -10   6    1.97    1.99   0
   4  10  -6    2.27    2.12   0
  -4  10   6    3.75    1.91   0
  -2 -10   6    1.28    2.20   0
  -2  10   6    1.52    2.37   0
   2  10  -6    1.10    1.82   0
  -2  10   6   -0.76    1.88   0
  -2 -10   6    1.53    1.84   0
   0 -10   6    0.79    2.10   0
   0  10  -6    1.24    2.09   0
   0  10   6    2.10    1.80   0
   0 -10   6    2.09    1.80   0
  -2  10  -6    4.98    2.23   0
   2 -10   6    4.79    1.93   0
   2 -10   6    4.49    1.97   0
  -2 -10  -6    7.47    1.85   0
   2  10   6    3.03    2.28   0
  -4  10  -6   98.36    3.60   0
  -4 -10  -6   99.01    4.42   0
   4  10   6  104.41    2.80   0
  -4  10  -6  108.84    2.78   0
   4 -10   6  107.00    2.67   0
  -4 -10  -6  108.16    2.75   0
   6 -10   6    1.58    1.92   0
  -6 -10  -6   -0.57    1.93   0
  -6  10  -6    0.32    1.98   0
  -6 -10  -6    0.11    3.31   0
   6  10   6    0.28    2.00   0
  -6  10  -6    0.97    3.07   0
   6 -10   6    0.93    3.01   0
  -8 -10  -6   18.94    2.26   0
   8  10   6   14.16    2.33   0
  -8  10  -6   15.16    2.25   0
   8 -10   6   16.04    4.21   0
  -8 -10  -6   16.73    3.74   0
  -8  10  -6   16.91    4.18   0
 -10 -10  -6    0.10    2.23   0
 -10  10  -6   -1.29    2.33   0
 -10 -10  -6    0.55    3.03   0
  10  10   6   -0.09    2.44   0
  12  10   6    9.87    2.50   0
 -12 -10  -6   11.29    3.44   0
 -12  10  -6   12.21    2.32   0
 -12 -10  -6   11.38    2.41   0
 -14 -10  -6   36.12    2.59   0
 -14  10  -6   40.76    2.79   0
  14  10   6   37.58    3.02   0
 -16 -10  -6   18.86    2.75   0
 -16  10  -6   20.14    2.78   0
  16  10   6   17.51    2.92   0
 -18  10  -6   16.08    2.88   0
 -18 -10  -6    3.85    3.33   0
  18  10   6   12.95    3.18   0
 -20 -10  -6    1.12    3.31   0
  20  10   6   -1.87    3.57   0
 -20  10  -6    3.11    3.34   0
  21  11  -6    3.12    3.62   0
 -21  11   6    2.50    2.89   0
 -21 -11   6    1.95    3.29   0
 -19  11   6    5.47    2.93   0
  19  11  -6    3.82    3.09   0
 -19 -11   6    2.48    3.04   0
 -17  11   6    0.01    2.79   0
  17  11  -6    0.40    2.72   0
 -17 -11   6   -0.91    2.38   0
 -15 -11   6    2.81    2.31   0
  15  11  -6    1.05    2.58   0
 -15  11   6    3.17    2.45   0
 -13  11   6    2.15    3.71   0
 -13  11   6   -1.04    2.48   0
  13  11  -6    1.10    2.35   0
 -13 -11   6   -0.47    2.21   0
 -13  11   6    1.53    3.86   0
 -11  11   6   -0.09    3.06   0
 -11  11   6   -0.74    2.27   0
 -11 -11   6   -1.25    2.26   0
  11  11  -6    1.70    2.35   0
 -11  11   6    0.25    3.14   0
   9  11  -6   32.40    2.64   0
  -9  11   6   35.12    3.43   0
  -9  11   6   35.23    2.48   0
  -9 -11   6   31.46    2.41   0
  -9  11   6   31.83    3.18   0
  -9 -11   6   39.05    2.62   0
  -7  11   6    0.24    2.39   0
   7  11  -6   -0.06    2.29   0
  -7 -11   6    0.31    2.21   0
  -7 -11   6   -0.12    1.88   0
  -7  11   6    0.77    2.31   0
  -5 -11   6  168.24    3.47   0
  -5  11   6  155.99    3.72   0
  -5  11   6  155.96    3.54   0
   5  11  -6  143.59    3.49   0
  -5 -11   6  171.26    3.53   0
  -3 -11   6  133.85    3.07   0
   3  11  -6  122.73    3.14   0
  -3 -11   6  129.25    3.17   0
  -3  11   6  132.10    3.84   0
  -3  11   6  125.07    3.17   0
  -1  11   6   25.72    2.29   0
  -1 -11   6   28.85    2.31   0
   1  11  -6   22.60    2.61   0
  -1  11   6   27.97    2.87   0
  -1 -11   6   23.92    2.27   0
   1 -11   6    1.09    1.90   0
   1  11   6    2.09    2.11   0
   1 -11   6    1.06    1.91   0
  -1  11  -6    2.32    2.40   0
   3 -11   6   15.17    2.20   0
  -3 -11  -6   11.60    2.26   0
  -3  11  -6   13.09    2.18   0
  -3  11  -6   13.56    2.64   0
   3  11   6   14.84    2.39   0
  -5  11  -6   28.49    3.32   0
  -5 -11  -6   26.17    3.65   0
  -5  11  -6   30.80    2.38   0
   5 -11   6   28.64    2.30   0
  -5 -11  -6   26.99    2.23   0
   5  11   6   26.62    2.44   0
   5 -11   6   32.04    3.25   0
   7 -11   6   -0.37    2.19   0
   7  11   6    1.82    2.06   0
   7 -11   6    0.79    3.20   0
  -7 -11  -6   -0.09    3.22   0
  -7  11  -6    1.07    1.98   0
  -7  11  -6    0.05    3.11   0
  -7 -11  -6    0.20    2.16   0
  -9 -11  -6   -1.06    2.25   0
  -9  11  -6   -0.67    2.11   0
  -9 -11  -6    0.95    3.57   0
   9  11   6    0.65    2.42   0
  11  11   6    0.28    2.45   0
 -11 -11  -6    0.74    2.36   0
 -11  11  -6    0.14    2.31   0
 -11 -11  -6    1.82    3.73   0
 -13 -11  -6   -1.25    2.58   0
 -13 -11  -6    0.53    3.33   0
  13  11   6    0.44    2.73   0
 -13  11  -6   -1.16    2.37   0
 -15  11  -6   -3.18    2.60   0
  15  11   6    2.10    2.68   0
 -15 -11  -6    1.41    3.67   0
 -15 -11  -6    3.40    2.64   0
 -17  11  -6    0.77    2.92   0
 -17 -11  -6    2.50    2.57   0
  17  11   6    1.33    3.10   0
 -19 -11  -6    3.01    3.38   0
 -19  11  -6    4.59    3.11   0
  19  11   6    1.00    3.57   0
  20  12  -6    0.29    3.39   0
 -20  12   6    1.22    3.41   0
 -20 -12   6   -1.69    3.22   0
 -18  12   6   11.75    3.18   0
  18  12  -6    7.60    2.89   0
 -18 -12   6    5.19    2.47   0
  16  12  -6   -0.17    2.87   0
 -16  12   6    0.74    2.73   0
 -16 -12   6   -0.61    2.69   0
 -14  12   6   10.20    5.25   0
 -14  12   6   13.66    2.73   0
  14  12  -6   15.33    2.50   0
 -14 -12   6   11.27    2.67   0
 -14  12   6   11.48    5.87   0
 -12  12   6    3.69    2.54   0
  12  12  -6    4.12    2.53   0
 -12 -12   6    2.57    2.27   0
 -12  12   6    5.74    3.62   0
 -12  12   6    2.41    3.84   0
 -12 -12   6    7.05    2.61   0
  10  12  -6   16.77    2.45   0
 -10  12   6   13.48    2.54   0
 -10  12   6   13.69    3.43   0
 -10 -12   6   13.95    2.44   0
 -10 -12   6   13.40    2.18   0
 -10  12   6   14.91    3.22   0
  -8  12   6    1.16    3.04   0
   8  12  -6    2.10    2.41   0
  -8 -12   6    1.67    2.20   0
  -8  12   6    0.32    2.73   0
  -8 -12   6    0.36    2.32   0
  -8  12   6    1.63    2.24   0
  -6  12   6    0.87    2.12   0
  -6  12   6   -0.40    2.66   0
   6  12  -6    0.87    2.43   0
  -6 -12   6    0.69    2.13   0
  -6 -12   6    0.73    2.21   0
  -4 -12   6   13.62    2.08   0
  -4  12   6   11.78    2.86   0
   4  12  -6   16.27    2.48   0
  -4  12   6   14.71    2.68   0
  -4 -12   6    9.53    2.36   0
   2  12  -6   59.26    2.80   0
  -2 -12   6   63.63    2.59   0
  -2  12   6   64.80    2.80   0
  -2  12   6   71.33    3.14   0
  -2 -12   6   63.41    2.82   0
   0 -12   6  107.79    2.97   0
   0  12  -6  101.14    3.33   0
   0  12   6  104.15    2.98   0
   0 -12   6   98.18    3.09   0
   2  12   6   37.01    2.51   0
  -2 -12  -6   41.33    2.46   0
  -2  12  -6   34.40    2.98   0
   2 -12   6   35.50    2.75   0
   2 -12   6   35.29    2.25   0
   4 -12   6   12.35    2.25   0
  -4 -12  -6   10.30    2.31   0
  -4  12  -6   11.00    2.21   0
   4  12   6   11.90    2.49   0
  -4  12  -6   11.35    2.89   0
  -6  12  -6    0.55    2.95   0
  -6 -12  -6    0.35    3.33   0
  -6  12  -6    1.01    2.18   0
   6 -12   6   -0.15    3.00   0
  -6 -12  -6    0.67    2.27   0
   6  12   6    2.07    2.30   0
   6 -12   6    0.88    2.18   0
   8  12   6    0.13    2.44   0
  -8 -12  -6    0.67    2.33   0
  -8 -12  -6    0.59    3.48   0
  -8  12  -6   -0.39    2.20   0
   8 -12   6    1.08    3.89   0
  -8  12  -6    0.72    3.74   0
  10  12   6   25.16    2.67   0
 -10 -12  -6   22.55    2.36   0
 -10 -12  -6   24.55    4.00   0
 -10  12  -6   25.12    2.52   0
 -12 -12  -6    3.37    2.76   0
 -12 -12  -6    1.19    3.93   0
 -12  12  -6    3.33    2.50   0
  12  12   6    1.36    2.86   0
 -14 -12  -6    1.13    4.06   0
 -14 -12  -6    1.63    2.84   0
 -14  12  -6   -1.59    2.81   0
  14  12   6    0.79    3.09   0
 -16  12  -6   -3.68    2.86   0
 -16 -12  -6    1.80    4.38   0
 -16 -12  -6    2.09    2.60   0
  16  12   6    7.32    2.84   0
 -18 -12  -6    1.00    4.67   0
 -18  12  -6    2.26    3.02   0
 -18 -12  -6    3.69    3.03   0
  18  12   6    2.79    3.18   0
  19  13  -6   -1.73    3.09   0
 -19 -13   6   -1.01    3.30   0
 -19  13   6   -1.80    3.29   0
  17  13  -6    0.66    3.05   0
 -17  13   6    0.89    3.31   0
 -17 -13   6    3.58    2.84   0
 -15  13   6    0.55    2.86   0
  15  13  -6    3.57    2.58   0
 -15 -13   6    6.39    3.06   0
 -15 -13   6    7.14    2.71   0
 -13 -13   6   23.11    2.73   0
 -13  13   6   25.13    2.98   0
 -13  13   6   18.95    4.85   0
  13  13  -6   20.06    2.57   0
 -13 -13   6   20.52    2.53   0
 -13  13   6   19.95    5.02   0
 -11 -13   6   19.28    2.89   0
 -11  13   6   21.30    3.04   0
  11  13  -6   19.81    2.91   0
 -11  13   6   20.60    3.53   0
 -11  13   6   21.80    3.77   0
 -11 -13   6   26.39    3.21   0
   9  13  -6   -1.64    2.36   0
  -9 -13   6   -0.82    2.50   0
  -9  13   6   -1.01    2.58   0
  -9  13   6   -0.88    2.90   0
  -9 -13   6   -3.05    2.19   0
  -9  13   6   -0.75    3.02   0
  -7  13   6    1.28    2.75   0
  -7  13   6    1.24    2.72   0
   7  13  -6    0.12    2.44   0
  -7 -13   6    2.61    2.34   0
  -7 -13   6    0.26    1.99   0
  -5  13   6    4.52    2.73   0
  -5 -13   6    5.07    2.32   0
  -5  13   6    5.79    2.30   0
  -5 -13   6    2.90    2.54   0
   5  13  -6    6.31    2.60   0
  -3 -13   6    3.74    2.30   0
  -3  13   6    2.28    2.74   0
  -3  13   6    2.91    2.34   0
  -3 -13   6    2.46    2.34   0
   3  13  -6    3.29    2.43   0
   1  13  -6    0.64    2.26   0
  -1  13   6    0.28    2.46   0
  -1 -13   6    1.21    2.23   0
  -1 -13   6    1.16    2.15   0
   1 -13   6    0.30    2.14   0
   1  13   6    0.73    2.43   0
  -1  13  -6    1.05    2.59   0
   1 -13   6    0.97    2.58   0
   3  13   6   22.07    2.66   0
   3 -13   6   22.91    2.43   0
  -3 -13  -6   15.92    2.45   0
  -3  13  -6   20.08    2.86   0
  -5  13  -6   54.75    3.76   0
   5 -13   6   49.86    2.78   0
  -5 -13  -6   65.90    2.79   0
   5  13   6   67.16    2.92   0
  -5  13  -6   57.46    2.80   0
   5 -13   6   58.93    3.93   0
   7  13   6   -0.48    2.79   0
  -7 -13  -6    0.00    3.68   0
  -7  13  -6    0.18    2.28   0
  -7 -13  -6    0.48    2.35   0
   7 -13   6   -0.62    3.62   0
  -7  13  -6    0.04    3.30   0
   9  13   6   16.51    2.84   0
  -9  13  -6   12.38    2.62   0
  -9 -13  -6   15.67    2.65   0
  -9 -13  -6   13.99    4.17   0
 -11 -13  -6    6.37    4.33   0
 -11  13  -6    6.86    2.46   0
  11  13   6    7.06    2.59   0
 -11 -13  -6    7.81    2.48   0
 -13 -13  -6    1.31    4.52   0
 -13  13  -6    1.59    2.67   0
 -13 -13  -6    3.06    3.01   0
  13  13   6    3.83    3.03   0
  15  13   6    8.56    3.26   0
 -15  13  -6    5.87    2.85   0
 -15 -13  -6    5.85    2.92   0
 -15 -13  -6    5.09    5.25   0
 -17 -13  -6    2.47    5.14   0
 -17 -13  -6    5.94    3.37   0
 -17  13  -6    3.02    3.25   0
  17  13   6    3.00    3.62   0
 -16  14   6    9.75    3.26   0
  16  14  -6   13.51    3.18   0
 -16 -14   6   13.14    3.16   0
 -16 -14   6   11.29    2.97   0
  14  14  -6    2.56    2.67   0
 -14 -14   6    7.13    3.44   0
 -14  14   6    2.59    3.27   0
 -14 -14   6    5.08    2.86   0
  12  14  -6   11.82    2.85   0
 -12  14   6   10.31    2.83   0
 -12 -14   6   12.24    2.96   0
 -12  14   6   12.93    4.25   0
 -12  14   6    9.22    4.54   0
 -12 -14   6    9.06    2.83   0
 -10  14   6    0.37    3.27   0
  10  14  -6    1.76    2.95   0
 -10  14   6    0.14    2.50   0
 -10 -14   6    0.41    2.89   0
 -10  14   6    1.38    3.02   0
 -10 -14   6    0.12    2.79   0
  -8  14   6    0.36    2.88   0
  -8 -14   6    0.89    2.63   0
  -8  14   6    0.68    2.95   0
   8  14  -6   -0.80    2.68   0
  -8  14   6   -0.15    2.92   0
  -8 -14   6   -0.22    2.59   0
  -6  14   6    2.76    3.22   0
  -6 -14   6    6.05    2.60   0
  -6  14   6    2.60    2.48   0
   6  14  -6    6.12    2.55   0
  -6 -14   6    6.55    2.77   0
  -4  14   6    2.10    2.99   0
  -4 -14   6    3.19    2.46   0
   4  14  -6    2.46    2.59   0
  -4  14   6    0.87    2.74   0
  -4 -14   6    1.87    2.56   0
  -2 -14   6    2.54    2.59   0
   2  14  -6    2.89    2.70   0
  -2  14   6    6.18    2.81   0
  -2 -14   6    3.60    2.94   0
   0  14   6    1.57    2.73   0
   0  14  -6    0.24    3.00   0
   0 -14   6    0.58    3.00   0
   0 -14   6   -2.29    2.41   0
  -2  14  -6    1.92    2.88   0
   2 -14   6    4.73    2.40   0
   2  14   6    4.49    3.07   0
   2 -14   6    2.35    2.81   0
   4 -14   6   -0.77    2.21   0
  -4  14  -6    0.42    2.91   0
   4  14   6   -0.27    2.63   0
  -4 -14  -6    1.12    2.43   0
  -6  14  -6   25.13    3.54   0
   6  14   6   21.94    2.91   0
   6 -14   6   21.08    2.54   0
   6 -14   6   22.53    3.62   0
  -6 -14  -6   24.83    2.75   0
  -6  14  -6   27.95    2.44   0
   8  14   6   13.41    2.71   0
  -8 -14  -6   16.29    2.56   0
  -8 -14  -6   11.64    4.60   0
  -8  14  -6   10.14    2.78   0
  -8  14  -6   12.85    4.42   0
 -10 -14  -6    5.90    2.50   0
 -10  14  -6   12.94    2.71   0
 -10 -14  -6    4.38    4.68   0
  10  14   6    7.15    2.91   0
 -12  14  -6   12.46    2.95   0
 -12 -14  -6    4.52    2.63   0
 -12 -14  -6    8.52    5.16   0
  12  14   6    5.57    2.77   0
 -14 -14  -6   -0.29    5.30   0
 -14 -14  -6    2.97    3.02   0
 -14  14  -6   -2.14    3.08   0
  14  14   6    3.80    3.07   0
 -15 -15   6    3.64    3.00   0
 -15  15   6    0.06    3.68   0
  15  15  -6   -1.77    3.60   0
 -15 -15   6   -0.48    3.45   0
 -13 -15   6    8.01    3.23   0
 -13  15   6   -0.65    3.25   0
  13  15  -6    3.80    3.52   0
 -13 -15   6    4.17    3.47   0
 -13  15   6    2.68    5.51   0
 -13  15   6    3.90    5.70   0
  11  15  -6    0.53    2.83   0
 -11 -15   6   -0.83    3.39   0
 -11  15   6   -0.81    3.64   0
 -11  15   6    0.20    3.84   0
 -11  15   6   -3.30    3.36   0
 -11 -15   6    3.98    2.56   0
  -9 -15   6    2.70    3.32   0
   9  15  -6    1.08    3.03   0
  -9  15   6    1.71    2.90   0
  -9 -15   6    0.99    2.81   0
  -9  15   6    1.75    3.35   0
  -9  15   6    0.85    3.53   0
  -7  15   6    0.40    3.18   0
  -7 -15   6    0.05    2.82   0
  -7  15   6   -0.09    2.87   0
   7  15  -6    0.05    2.98   0
  -7 -15   6   -0.85    2.73   0
  -5  15   6   24.28    3.82   0
   5  15  -6   27.19    3.04   0
  -5 -15   6   29.44    3.14   0
  -5  15   6   31.30    3.09   0
  -5 -15   6   24.63    2.94   0
  -3 -15   6    3.05    2.71   0
   3  15  -6    1.14    3.05   0
  -3 -15   6    1.24    2.70   0
  -3  15   6    1.19    3.36   0
  -1  15   6   15.71    3.37   0
   1  15  -6   14.57    2.82   0
  -1 -15   6   17.92    2.64   0
  -1 -15   6   15.12    3.11   0
   1 -15   6    0.14    3.30   0
   1 -15   6   -0.60    2.47   0
  -1  15  -6   -0.52    2.65   0
   1  15   6   -0.76    2.99   0
   3  15   6    9.92    2.81   0
  -3  15  -6    9.53    3.12   0
   3 -15   6   12.77    2.73   0
   5  15   6    3.67    2.99   0
   5 -15   6    2.81    2.38   0
   5 -15   6    2.77    3.12   0
  -5  15  -6    3.62    3.10   0
  -5 -15  -6    2.35    2.76   0
   7 -15   6   15.02    4.10   0
  -7  15  -6   14.09    2.76   0
  -7  15  -6   13.79    4.28   0
  -7 -15  -6   12.59    2.92   0
   7  15   6   14.10    3.23   0
  -9 -15  -6    2.73    2.88   0
  -9 -15  -6    1.06    4.54   0
  -9  15  -6    3.97    2.91   0
   9  15   6    3.93    3.05   0
 -11 -15  -6    1.30    5.80   0
 -11 -15  -6    2.26    2.94   0
 -11  15  -6    2.84    3.06   0
  11  15   6    0.89    3.06   0
 -13 -15  -6   23.22    3.27   0
 -13 -15  -6    9.43    6.70   0
 -13  15  -6    8.08    3.60   0
  13  15   6    8.26    3.43   0
 -12 -16   6   17.73    3.07   0
  12  16  -6   15.24    3.43   0
 -12  16   6   14.81    5.41   0
 -12  16   6    1.24    3.95   0
 -12  16   6   15.74    5.36   0
 -12 -16   6   18.80    3.63   0
 -10 -16   6    4.22    3.07   0
  10  16  -6    2.11    3.30   0
 -10  16   6    5.59    4.39   0
 -10 -16   6    1.62    3.45   0
 -10  16   6    0.92    4.19   0
 -10  16   6    5.07    3.32   0
  -8  16   6    2.54    3.28   0
   8  16  -6    1.39    3.40   0
  -8 -16   6    2.61    3.20   0
  -8 -16   6    1.07    2.96   0
  -8  16   6    0.97    3.49   0
  -8  16   6   -0.17    3.65   0
   6  16  -6    3.25    2.92   0
  -6 -16   6    0.90    2.94   0
  -6  16   6    2.38    3.29   0
  -6 -16   6    0.63    2.99   0
  -6  16   6    1.25    3.36   0
  -4 -16   6    0.19    2.76   0
  -4 -16   6   -0.10    2.81   0
   4  16  -6    0.22    2.91   0
  -4  16   6    2.90    3.78   0
  -2 -16   6   -0.01    2.83   0
  -2 -16   6   -0.05    2.86   0
   2  16  -6    1.87    2.93   0
  -2  16   6   -0.45    3.01   0
   0 -16   6   21.78    3.09   0
   0  16  -6   19.59    3.79   0
   0 -16   6   18.60    3.53   0
   0  16   6   20.74    3.29   0
  -2  16  -6    0.16    3.54   0
   2 -16   6    0.48    2.80   0
   2 -16   6    3.07    2.95   0
   2  16   6    3.39    3.15   0
  -4  16  -6    1.56    3.66   0
   4 -16   6    0.44    2.96   0
   4  16   6   -1.82    3.08   0
  -6  16  -6    7.63    3.79   0
   6 -16   6    5.98    3.93   0
   6  16   6    7.53    3.26   0
  -8 -16  -6   -0.17    3.17   0
  -8  16  -6   10.68    3.08   0
  -8  16  -6    5.93    4.97   0
   8  16   6    8.83    3.36   0
 -10 -16  -6    0.42    3.21   0
 -10  16  -6    0.90    3.30   0
  10  16   6   -0.27    3.45   0
  -9 -17   6    1.04    3.42   0
   9  17  -6    0.30    3.44   0
  -9 -17   6   -0.01    3.34   0
  -9  17   6   -0.44    4.18   0
  -9  17   6    1.53    3.36   0
  -9  17   6   -1.07    4.37   0
   7  17  -6    2.33    3.36   0
  -7 -17   6    1.74    3.29   0
  -7 -17   6    1.44    3.44   0
  -7  17   6    0.26    3.75   0
  -7  17   6    1.12    3.58   0
   5  17  -6    0.51    3.69   0
  -5 -17   6   -0.81    3.60   0
  -5 -17   6    0.17    3.07   0
  -5  17   6    0.92    3.88   0
  -3 -17   6    0.31    3.00   0
  -3 -17   6    0.31    3.08   0
   3  17  -6    1.67    3.07   0
  -3  17   6   -2.23    3.81   0
  -1 -17   6    1.07    2.96   0
  -1 -17   6   -2.42    3.54   0
   1  17  -6    1.78    3.49   0
  -1  17   6   -0.44    3.19   0
  -1  17  -6   -0.32    3.66   0
   1 -17   6    2.25    2.88   0
   1 -17   6    1.31    3.55   0
   1  17   6    0.10    3.28   0
   3 -17   6    3.39    3.18   0
  -3  17  -6    3.74    3.53   0
   3  17   6    7.67    3.34   0
  -5  17  -6    1.31    4.33   0
   5 -17   6    3.22    4.48   0
   5  17   6    0.81    3.48   0
   7  17   6   -1.07    3.52   0
  -7  17  -6    1.02    4.69   0
   4  18  -6    0.27    3.38   0
  -4 -18   6    1.05    3.27   0
  -4 -18   6    3.92    3.70   0
  -4  18   6    0.29    3.82   0
  -2 -18   6   -0.71    3.13   0
   2  18  -6    1.38    3.88   0
  -2 -18   6   -0.10    3.50   0
  -2  18   6   -0.11    3.88   0
   0 -18   6   14.97    3.64   0
   0 -18   6   11.60    3.39   0
   0  18   6   12.87    3.74   0
   0  18  -6    9.92    3.92   0
   2 -18   6    5.20    3.42   0
   2 -18   6    2.47    3.93   0
  -2  18  -6    6.24    3.96   0
   2  18   6    6.46    3.53   0
 -25  -1   7    0.06    3.62   0
  25  -1  -7    0.74    3.55   0
 -25   1   7   -0.13    3.75   0
  25   1  -7    0.18    3.41   0
 -23   1   7    0.39    3.33   0
 -23  -1   7   -0.44    3.52   0
  23  -1  -7    1.86    3.03   0
  23   1  -7    3.07    3.46   0
  21   1  -7    0.83    2.44   0
 -21  -1   7    1.19    2.54   0
 -21   1   7    2.43    2.94   0
  21  -1  -7    1.55    2.50   0
  19   1  -7    1.76    2.23   0
 -19  -1   7    0.78    2.52   0
 -19   1   7    1.23    2.78   0
  19  -1  -7    1.34    2.78   0
  17   1  -7   52.36    2.46   0
 -17  -1   7   62.96    2.68   0
 -17   1   7   61.98    2.85   0
  17  -1  -7   54.91    3.14   0
  15   1  -7    0.37    1.86   0
 -15   1   7    0.47    2.20   0
 -15  -1   7    2.77    1.87   0
  15  -1  -7    0.55    2.26   0
  13   1  -7    4.88    1.94   0
 -13   1   7    4.46    1.87   0
 -13  -1   7    3.32    1.93   0
  13  -1  -7    4.74    1.87   0
  11   1  -7  265.63    4.06   0
 -11   1   7  252.43    4.04   0
 -11  -1   7  249.04    3.81   0
  11  -1  -7  280.61    4.32   0
   9   1  -7  106.29    3.13   0
  -9   1   7   99.97    2.89   0
  -9  -1   7   98.67    2.73   0
   9  -1  -7  105.26    3.16   0
  -7   1   7   23.63    1.86   0
  -7  -1   7   29.20    2.01   0
   7  -1  -7   26.01    2.24   0
   7   1  -7   25.79    2.07   0
   5  -1  -7    0.64    1.49   0
  -5  -1   7   -0.17    1.55   0
  -5   1   7   -0.52    1.59   0
   5   1  -7    3.53    1.59   0
  -3  -1   7  179.02    3.63   0
   3  -1  -7  184.69    3.71   0
  -3   1   7  177.35    3.63   0
   3   1  -7  181.47    3.65   0
   1  -1  -7 1279.93    9.06   0
  -1   1   7 1248.37    8.87   0
   1   1  -7 1192.81    9.07   0
  -1  -1   7 1157.61    9.01   0
   1  -1   7 1068.65    9.18   0
   1   1   7 1052.04   11.98   0
   1   1   7 1069.29    8.17   0
  -1   1  -7  961.18    8.45   0
   1  -1   7  976.82    8.47   0
  -3   1  -7   46.65    2.46   0
   3  -1   7   41.48    2.29   0
   3  -1   7   43.54    2.35   0
   3   1   7   43.07    3.07   0
  -5   1  -7   -0.02    1.63   0
   5  -1   7   -0.07    1.63   0
   5  -1   7    0.08    1.95   0
   5   1   7   -0.03    1.44   0
   7  -1   7   41.61    2.39   0
   7   1   7   41.74    2.40   0
  -7   1  -7   42.90    2.69   0
   9   1   7  563.60    5.88   0
  -9  -1  -7  556.44    6.42   0
  -9   1  -7  558.17    5.75   0
   9  -1   7  573.71    6.53   0
 -11  -1  -7  139.09    3.63   0
  11   1   7  133.09    3.22   0
 -11   1  -7  147.15    3.33   0
  11  -1   7  138.61    3.70   0
  13  -1   7  162.62    4.25   0
  13   1   7  163.39    3.89   0
 -13  -1  -7  168.02    3.53   0
 -13   1  -7  164.85    3.66   0
  15  -1   7    6.40    3.07   0
 -15   1  -7    7.01    2.08   0
  15   1   7    5.51    2.37   0
 -15  -1  -7    6.34    2.01   0
  17  -1   7    7.47    2.84   0
 -17  -1  -7    8.91    2.80   0
 -17   1  -7   11.57    2.46   0
  17   1   7    5.81    2.97   0
 -19   1  -7   15.55    2.77   0
  19  -1   7   13.58    3.57   0
 -19  -1  -7   11.94    3.50   0
  19   1   7   12.24    3.17   0
  21  -1   7    3.76    3.48   0
 -21  -1  -7    3.53    2.87   0
  21   1   7    3.40    3.22   0
 -21   1  -7    7.94    2.83   0
  23  -1   7    1.73    4.26   0
  23   1   7    2.17    3.66   0
 -23  -1  -7    1.53    3.05   0
 -23   1  -7    1.19    3.22   0
 -26   2   7   -1.32    4.30   0
  26  -2  -7   -0.85    4.13   0
 -26  -2   7    0.56    3.90   0
  26   2  -7   -1.00    3.70   0
  24   2  -7   -0.46    3.01   0
 -24  -2   7   -0.46    3.31   0
 -24   2   7   -0.94    3.54   0
  24  -2  -7   -0.52    3.77   0
  22   2  -7    1.47    3.13   0
 -22  -2   7    5.17    3.22   0
 -22   2   7    2.20    3.02   0
  22  -2  -7    4.33    3.06   0
 -20   2   7   21.54    3.11   0
 -20  -2   7   22.01    2.72   0
  20   2  -7   18.62    2.74   0
  20  -2  -7   20.97    3.12   0
  18   2  -7   85.61    3.20   0
 -18  -2   7   95.91    3.01   0
  18  -2  -7   92.95    3.64   0
 -18   2   7   86.84    3.76   0
 -16   2   7    0.96    2.53   0
  16   2  -7    1.14    1.80   0
  16  -2  -7    0.01    2.52   0
 -16  -2   7    0.65    1.86   0
 -14  -2   7    5.95    1.85   0
  14   2  -7    3.83    2.16   0
 -14   2   7    4.93    2.05   0
  14  -2  -7    6.30    2.20   0
  12   2  -7    1.72    1.88   0
 -12  -2   7    0.73    1.82   0
  12  -2  -7    1.46    2.04   0
 -12   2   7    1.88    1.74   0
  10   2  -7  215.21    3.68   0
 -10  -2   7  200.17    3.51   0
  10  -2  -7  215.66    4.32   0
 -10   2   7  204.88    4.07   0
  -8   2   7   89.89    2.74   0
   8   2  -7   91.89    2.79   0
  -8  -2   7   84.08    2.62   0
   8  -2  -7   92.92    3.01   0
   6   2  -7  214.16    3.68   0
  -6  -2   7  214.37    3.64   0
   6  -2  -7  210.99    3.99   0
  -6   2   7  203.82    3.87   0
  -4  -2   7  791.94    6.88   0
   4  -2  -7  900.20    7.52   0
  -4   2   7  885.19    7.46   0
   4   2  -7  858.87    6.98   0
  -2  -2   7  296.80    4.50   0
  -2   2   7  300.06    4.52   0
   2   2  -7  301.92    4.55   0
   0  -2   7   36.60    2.17   0
   0   2   7   36.67    2.11   0
   0  -2   7   32.85    2.12   0
   0   2  -7   32.30    2.11   0
   2   2   7   39.45    3.75   0
  -2   2  -7   40.21    2.26   0
  -2   2  -7   44.25    2.37   0
   2  -2   7   42.61    2.32   0
   2  -2   7   39.28    2.52   0
   4  -2   7   -0.19    1.59   0
  -4   2  -7   -0.39    1.63   0
  -4  -2  -7    0.12    2.48   0
   4   2   7    0.07    1.69   0
  -6   2  -7  454.01    5.39   0
   6  -2   7  420.03    4.90   0
   6   2   7  459.20    5.11   0
   8   2   7  331.49    4.60   0
   8  -2   7  316.10    5.39   0
  -8   2  -7  326.59    4.45   0
  10  -2   7  214.83    4.75   0
 -10   2  -7  221.22    3.81   0
  10   2   7  218.07    3.75   0
  12   2   7   -0.24    2.15   0
  12  -2   7   -0.01    2.35   0
 -12   2  -7   -0.45    1.82   0
 -12  -2  -7   -0.71    1.79   0
  14  -2   7    5.11    3.16   0
 -14   2  -7    4.46    2.33   0
  14   2   7    8.24    2.06   0
 -14  -2  -7    4.32    2.33   0
  16   2   7   13.22    2.88   0
 -16   2  -7   10.54    2.32   0
 -16  -2  -7   11.99    2.35   0
  16  -2   7   13.78    3.42   0
 -18  -2  -7   -0.84    2.42   0
  18  -2   7    1.35    3.68   0
 -18   2  -7    1.09    2.44   0
  18   2   7    1.67    2.83   0
  20   2   7   12.46    3.51   0
 -20   2  -7   12.51    3.15   0
  20  -2   7    8.76    3.66   0
 -20  -2  -7   12.12    3.16   0
  20  -2   7   10.14    3.89   0
 -22   2  -7   16.61    2.99   0
  22   2   7   17.67    3.81   0
  22  -2   7   18.43    4.67   0
 -22  -2  -7   16.11    3.21   0
  22  -2   7   14.89    4.43   0
 -24  -2  -7    4.22    3.65   0
  24   2   7   12.45    4.19   0
  24  -2   7   12.68    6.00   0
  24  -2   7   11.45    5.78   0
 -24   2  -7   13.41    3.46   0
  25   3  -7    0.06    3.27   0
 -25   3   7   -0.81    4.17   0
  25  -3  -7   -0.22    4.19   0
 -25  -3   7    1.51    3.25   0
  23  -3  -7    3.78    3.30   0
 -23  -3   7    2.03    3.21   0
 -23   3   7    2.82    3.24   0
  23   3  -7    3.22    3.21   0
  21   3  -7    3.95    2.75   0
 -21   3   7    2.11    3.28   0
 -21  -3   7    5.26    2.84   0
  21  -3  -7    3.65    3.23   0
 -19   3   7    9.35    3.14   0
  19   3  -7   10.62    2.49   0
 -19  -3   7   10.24    2.48   0
  19  -3  -7   10.65    2.89   0
  17   3  -7    0.70    2.25   0
  17  -3  -7    2.69    2.65   0
 -17  -3   7    2.61    2.39   0
 -17   3   7    3.11    2.78   0
 -15   3   7    1.21    2.37   0
 -15  -3   7    1.44    2.12   0
  15  -3  -7    1.82    2.45   0
  15   3  -7    0.46    1.98   0
 -13   3   7  108.67    3.22   0
  13   3  -7  111.17    2.90   0
  13  -3  -7  112.07    3.47   0
 -13  -3   7  119.39    2.85   0
  11   3  -7    4.90    1.95   0
 -11   3   7    5.30    2.05   0
  11  -3  -7    7.34    2.21   0
 -11  -3   7    6.57    1.93   0
   9   3  -7  164.81    3.37   0
  -9   3   7  157.91    3.79   0
  -9  -3   7  150.94    3.13   0
   9  -3  -7  171.83    3.73   0
  -7  -3   7   53.39    2.28   0
   7   3  -7   54.77    2.35   0
   7  -3  -7   58.81    2.41   0
  -7   3   7   59.54    2.58   0
   5   3  -7   67.89    2.50   0
  -5  -3   7   69.34    2.51   0
  -5   3   7   71.26    2.61   0
   3   3  -7  626.57    6.15   0
  -3   3   7  679.39    6.50   0
  -3  -3   7  644.39    6.11   0
  -1  -3   7  267.61    4.04   0
  -1  -3   7  241.04    4.17   0
   1   3  -7  227.54    4.17   0
   1  -3   7  221.87    4.44   0
   1  -3   7  251.69    3.97   0
   1   3   7  243.40   10.82   0
  -1   3  -7  237.26    4.35   0
  -3   3  -7   29.36    2.40   0
   3  -3   7   29.69    2.22   0
   3   3   7   29.99    2.15   0
  -3   3  -7   30.06    2.15   0
  -5  -3  -7  412.88    8.89   0
  -5   3  -7  432.81    5.00   0
   5  -3   7  415.49    4.76   0
   5   3   7  431.43    4.84   0
  -7   3  -7  283.58    4.17   0
  -7  -3  -7  283.57    6.22   0
   7   3   7  272.99    4.07   0
   7  -3   7  291.72    5.65   0
   9  -3   7   13.17    2.24   0
  -9   3  -7   12.92    2.07   0
   9  -3   7   13.38    2.49   0
   9   3   7   11.74    2.34   0
  11   3   7    2.76    1.82   0
  11  -3   7    1.54    2.45   0
  11  -3   7    2.76    2.44   0
 -11   3  -7    1.53    1.83   0
  13   3   7   19.78    2.08   0
  13  -3   7   20.93    3.49   0
  13  -3   7   21.58    3.06   0
 -13   3  -7   20.79    2.33   0
  15   3   7    1.20    2.26   0
  15  -3   7    0.48    3.18   0
  15  -3   7    1.03    3.47   0
 -15   3  -7    1.39    2.54   0
 -17  -3  -7   11.67    2.72   0
  17   3   7   11.24    2.70   0
  17  -3   7   13.74    3.84   0
  17  -3   7   10.37    3.93   0
 -17   3  -7   15.05    2.56   0
 -19  -3  -7    6.06    2.68   0
 -19   3  -7    7.86    2.60   0
  19   3   7    5.70    3.25   0
  19  -3   7    8.03    3.81   0
  19  -3   7    7.85    3.84   0
 -21   3  -7   11.16    2.95   0
 -21  -3  -7    9.46    3.09   0
  21  -3   7    8.25    5.27   0
  21  -3   7   10.40    5.18   0
  21   3   7   14.43    3.24   0
 -23  -3  -7    3.70    3.29   0
 -23   3  -7   -1.77    3.20   0
  23   3   7   -0.61    3.91   0
 -26   4   7   -0.37    5.07   0
  26  -4  -7    0.10    5.05   0
  26   4  -7    1.50    3.58   0
 -26  -4   7    0.82    3.48   0
  24   4  -7    2.39    3.08   0
  24  -4  -7    0.96    4.15   0
 -24  -4   7    1.80    3.31   0
 -24   4   7   -0.11    4.18   0
 -22  -4   7    1.60    2.80   0
 -22   4   7    1.70    3.80   0
  22  -4  -7    1.40    3.48   0
  22   4  -7    0.43    3.25   0
 -20  -4   7   21.04    2.74   0
  20  -4  -7   18.37    3.62   0
 -20   4   7   19.07    3.50   0
  20   4  -7   19.14    3.06   0
  18   4  -7    9.95    2.74   0
 -18  -4   7    8.31    2.46   0
  18  -4  -7   10.00    2.95   0
 -18   4   7    8.15    3.14   0
 -16  -4   7   20.21    2.29   0
 -16   4   7   19.74    2.97   0
  16  -4  -7   16.45    3.12   0
  16   4  -7   14.32    2.25   0
  14   4  -7    0.91    1.91   0
 -14   4   7   -0.41    2.18   0
  14  -4  -7   -1.01    2.35   0
 -14  -4   7    0.82    1.86   0
 -12  -4   7   10.85    1.92   0
 -12   4   7   13.64    2.12   0
  12  -4  -7   13.90    2.25   0
  12   4  -7   12.05    1.91   0
  10   4  -7   68.62    2.43   0
  10  -4  -7   66.69    3.08   0
 -10  -4   7   62.84    2.30   0
 -10   4   7   67.32    2.90   0
   8   4  -7   32.39    2.46   0
  -8   4   7   32.93    2.47   0
  -8  -4   7   29.79    2.18   0
   6   4  -7  246.99    3.78   0
  -6   4   7  262.06    4.18   0
  -6  -4   7  246.50    3.79   0
  -4   4   7  339.49    4.75   0
  -4  -4   7  327.62    4.31   0
   4   4  -7  338.66    4.38   0
   2   4  -7  261.36    4.22   0
  -2  -4   7  238.37    4.10   0
   0   4   7   75.67    2.48   0
   0  -4   7   77.88    2.60   0
   0  -4   7   68.26    2.65   0
   0   4  -7   67.66    2.61   0
   2  -4   7    2.72    1.71   0
   2   4   7    2.66    1.78   0
  -2   4  -7    0.61    1.74   0
   2  -4   7    0.68    1.95   0
  -2   4  -7    0.04    1.86   0
   4  -4   7  222.73    3.52   0
  -4   4  -7  227.60    3.84   0
  -4   4  -7  218.72    4.68   0
   4   4   7  219.18    3.62   0
   6  -4   7   16.39    2.38   0
  -6   4  -7   17.65    2.03   0
   6   4   7   18.64    2.01   0
  -6  -4  -7   15.51    3.13   0
   6  -4   7   16.44    1.92   0
  -8   4  -7   18.71    2.10   0
   8  -4   7   18.15    2.63   0
  -8  -4  -7   16.32    2.17   0
   8   4   7   17.06    2.10   0
   8  -4   7   17.20    2.57   0
 -10   4  -7   81.11    2.66   0
  10   4   7   79.67    2.62   0
  10  -4   7   80.17    4.26   0
 -10  -4  -7   92.17    2.74   0
  10  -4   7   81.96    4.22   0
 -12   4  -7   22.99    2.18   0
  12  -4   7   24.55    3.94   0
  12   4   7   24.72    2.24   0
 -12  -4  -7   26.39    2.54   0
  12  -4   7   24.37    3.60   0
 -14   4  -7   28.39    2.56   0
  14   4   7   28.03    2.25   0
  14  -4   7   28.26    4.40   0
  14  -4   7   28.66    4.22   0
 -14  -4  -7   29.95    2.30   0
  16   4   7   23.49    2.56   0
 -16   4  -7   22.84    2.38   0
 -16  -4  -7   27.65    2.41   0
  16  -4   7   21.66    5.05   0
  16  -4   7   24.53    5.08   0
 -18   4  -7    1.54    2.41   0
  18   4   7    0.75    3.14   0
 -20  -4  -7   13.47    3.71   0
 -20   4  -7   11.62    3.12   0
  20   4   7   12.41    3.36   0
 -22  -4  -7    1.38    3.46   0
 -22   4  -7    0.30    3.16   0
  22   4   7    1.10    3.35   0
 -25   5   7    0.11    5.84   0
  25   5  -7   -0.10    3.72   0
 -25  -5   7   -1.06    3.26   0
  23   5  -7    0.19    2.84   0
 -23  -5   7    1.81    2.85   0
 -23   5   7    0.49    4.45   0
 -21   5   7   63.33    4.73   0
  21   5  -7   70.06    3.64   0
 -21  -5   7   74.47    3.21   0
 -19   5   7    9.09    3.64   0
 -19  -5   7    9.10    2.53   0
  19   5  -7    7.99    2.53   0
  19  -5  -7   10.53    3.74   0
  17   5  -7   -1.16    2.12   0
  17  -5  -7    1.34    3.05   0
 -17  -5   7    1.81    2.25   0
 -17   5   7    1.21    2.80   0
 -15  -5   7    2.46    2.19   0
  15   5  -7    1.68    2.15   0
 -15   5   7    1.02    3.06   0
  15  -5  -7    0.77    3.00   0
  13   5  -7   24.32    2.30   0
 -13   5   7   21.66    2.54   0
 -13  -5   7   23.02    2.21   0
 -11   5   7    0.50    1.62   0
  11   5  -7   -0.85    1.84   0
 -11  -5   7    0.16    1.85   0
   9   5  -7    4.29    1.87   0
  -9  -5   7    4.21    1.84   0
  -9   5   7    2.71    2.07   0
  -7  -5   7   85.66    2.63   0
  -7   5   7   84.66    2.93   0
   7   5  -7   87.66    2.72   0
   5   5  -7  210.09    3.50   0
  -5   5   7  220.07    4.04   0
  -5  -5   7  214.59    3.60   0
   3   5  -7   10.60    1.80   0
  -3  -5   7    8.73    1.83   0
  -1   5   7    3.15    2.44   0
   1   5  -7    4.32    1.64   0
  -1  -5   7    2.63    1.71   0
  -1  -5   7    3.76    1.75   0
  -1   5   7    3.05    1.81   0
   1  -5   7   19.62    1.94   0
   1  -5   7   17.39    1.93   0
   1   5   7   17.92    1.96   0
  -1   5  -7   19.00    2.10   0
   3  -5   7    4.48    1.82   0
  -3   5  -7    1.96    1.81   0
   3   5   7    1.83    1.83   0
  -3   5  -7    2.00    1.64   0
   5  -5   7  222.31    3.42   0
   5   5   7  218.99    3.62   0
   5  -5   7  209.82    5.13   0
  -5   5  -7  249.23    3.71   0
  -5   5  -7  225.54    4.92   0
   7  -5   7  156.58    5.09   0
  -7  -5  -7  173.58    3.33   0
  -7   5  -7  173.80    3.19   0
   7   5   7  159.25    3.16   0
   7  -5   7  157.13    2.99   0
   9  -5   7    1.07    2.82   0
  -9  -5  -7    2.05    1.94   0
   9   5   7    1.06    1.91   0
  -9   5  -7    1.33    1.89   0
   9  -5   7    0.99    2.85   0
 -11  -5  -7   23.09    2.14   0
 -11   5  -7   20.73    2.14   0
  11  -5   7   20.23    4.60   0
  11  -5   7   23.04    4.95   0
  11   5   7   24.30    2.13   0
 -13  -5  -7    8.46    2.21   0
 -13   5  -7   12.48    2.22   0
  13   5   7    7.27    2.18   0
 -15   5  -7   47.65    2.59   0
 -15  -5  -7   51.78    2.81   0
  15   5   7   50.87    2.84   0
 -17  -5  -7   29.40    2.76   0
  17   5   7   23.59    2.88   0
 -17   5  -7   22.92    2.43   0
 -19   5  -7    2.67    2.89   0
  19   5   7    1.65    2.79   0
 -21  -5  -7    5.30    3.73   0
  21   5   7    3.87    3.71   0
 -21   5  -7    2.92    3.10   0
  23   5   7    2.96    4.08   0
 -23   5  -7   -0.05    3.29   0
 -23  -5  -7    0.76    3.36   0
 -24  -6   7    3.55    3.12   0
  24   6  -7    0.95    3.18   0
  22   6  -7    3.10    3.00   0
 -22   6   7    3.39    5.25   0
 -22  -6   7    0.23    2.91   0
  20   6  -7    9.85    2.67   0
 -20   6   7   10.37    4.05   0
 -20  -6   7   10.27    2.53   0
 -18  -6   7   -0.55    2.24   0
  18   6  -7   -0.59    2.37   0
 -18   6   7    0.89    3.62   0
  16   6  -7   49.00    2.58   0
 -16   6   7   48.11    3.69   0
 -16  -6   7   50.70    2.55   0
 -14   6   7   15.76    3.12   0
 -14  -6   7   19.54    2.29   0
  14   6  -7   18.15    2.33   0
 -12  -6   7    0.24    1.87   0
  12   6  -7    1.34    1.97   0
 -12   6   7    0.73    2.35   0
  10   6  -7    2.04    1.94   0
 -10   6   7    1.66    2.02   0
 -10  -6   7   -1.17    1.82   0
   8   6  -7    1.74    1.71   0
  -8   6   7    4.32    2.01   0
  -8  -6   7    5.39    1.82   0
   6   6  -7   12.96    1.92   0
  -6   6   7   15.42    2.39   0
  -6  -6   7   14.16    1.94   0
  -4  -6   7   45.67    2.34   0
   4   6  -7   48.57    2.28   0
  -4   6   7   47.17    2.46   0
  -4   6   7   51.33    2.42   0
  -2  -6   7   34.61    2.11   0
  -2   6   7   27.99    2.60   0
  -2  -6   7   31.06    2.21   0
  -2   6   7   31.05    2.18   0
   2   6  -7   27.49    2.09   0
   0   6  -7  317.22    4.66   0
   0  -6   7  351.69    4.23   0
   0  -6   7  314.38    4.75   0
   0   6   7  326.71    7.68   0
   0   6   7  316.59    4.20   0
   2  -6   7   33.35    2.11   0
   2   6   7   31.73    2.14   0
  -2   6  -7   30.73    2.14   0
   2  -6   7   33.39    2.38   0
  -2   6  -7   30.48    2.23   0
   4   6   7   46.47    2.34   0
  -4   6  -7   51.74    2.36   0
   4  -6   7   50.92    2.22   0
  -4   6  -7   50.18    2.80   0
  -6  -6  -7    5.71    1.92   0
   6   6   7    5.07    1.87   0
  -6   6  -7    6.02    1.79   0
  -6  -6  -7    6.95    3.90   0
   6  -6   7    6.45    2.34   0
   6  -6   7    8.38    1.84   0
  -6   6  -7    7.39    2.35   0
  -8  -6  -7   45.83    2.34   0
  -8   6  -7   45.83    2.55   0
   8  -6   7   41.02    4.02   0
   8   6   7   41.33    2.20   0
 -10   6  -7   43.01    2.39   0
 -10  -6  -7   37.34    2.31   0
  10   6   7   47.59    2.41   0
 -12   6  -7   79.55    2.69   0
  12   6   7   76.24    2.89   0
 -12  -6  -7   83.74    2.94   0
  14   6   7    3.61    2.24   0
 -14  -6  -7    5.74    2.23   0
 -14   6  -7    6.19    2.29   0
  16   6   7    1.04    2.36   0
 -16   6  -7    1.53    2.36   0
 -16  -6  -7   -0.79    2.60   0
 -18   6  -7   16.56    2.72   0
 -18  -6  -7   16.59    2.81   0
  18   6   7   13.00    3.05   0
 -20   6  -7    1.57    2.83   0
  20   6   7    1.16    3.02   0
 -22   6  -7    8.79    3.22   0
 -22  -6  -7   10.32    3.75   0
  22   6   7    8.94    3.40   0
  23   7  -7    1.35    3.13   0
 -23  -7   7    5.52    3.35   0
  21   7  -7   12.19    2.82   0
 -21  -7   7    9.46    2.69   0
 -19  -7   7    4.22    2.55   0
  19   7  -7    5.10    2.65   0
 -19   7   7    3.51    4.62   0
  17   7  -7    7.18    2.39   0
 -17   7   7    8.81    4.06   0
 -17  -7   7    8.06    2.12   0
 -15  -7   7    9.75    2.30   0
  15   7  -7    9.68    2.35   0
 -15   7   7    9.65    3.24   0
 -13   7   7   25.23    2.97   0
 -13  -7   7   31.75    2.24   0
  13   7  -7   23.35    2.22   0
 -11  -7   7   25.42    2.08   0
  11   7  -7   23.81    2.20   0
 -11   7   7   21.22    2.66   0
   9   7  -7   50.98    2.43   0
  -9   7   7   50.36    2.78   0
  -9   7   7   54.32    2.48   0
  -9  -7   7   52.12    2.40   0
   7   7  -7   27.88    2.16   0
  -7   7   7   29.44    2.45   0
  -7   7   7   28.75    2.20   0
  -7  -7   7   29.41    2.22   0
  -7   7   7   29.37    2.08   0
  -5   7   7   89.46    2.88   0
   5   7  -7   89.16    2.71   0
  -5   7   7   99.00    3.09   0
  -5   7   7   99.15    2.82   0
  -5  -7   7   97.91    2.82   0
  -3   7   7  254.65    4.01   0
   3   7  -7  240.79    4.00   0
  -3   7   7  257.27    4.89   0
  -3  -7   7  257.02    4.06   0
  -3  -7   7  281.92    3.78   0
  -1   7   7   37.26    2.97   0
  -1  -7   7   40.66    2.13   0
   1   7  -7   35.61    2.22   0
  -1   7   7   35.79    2.40   0
  -1  -7   7   37.09    2.55   0
  -1   7  -7   41.03    2.34   0
   1  -7   7   40.64    2.70   0
   1   7   7   36.47    2.19   0
   1  -7   7   41.12    2.12   0
   3   7   7   23.42    2.00   0
  -3   7  -7   27.83    2.05   0
   3  -7   7   24.93    1.98   0
  -3   7  -7   24.29    2.43   0
   5  -7   7   -1.55    1.79   0
  -5   7  -7    0.62    1.71   0
  -5   7  -7    0.95    2.06   0
   5  -7   7    0.44    2.13   0
  -5  -7  -7    1.31    1.85   0
   5   7   7   -0.60    1.81   0
  -7  -7  -7   22.49    2.11   0
   7  -7   7   17.75    1.96   0
  -7  -7  -7   19.30    3.81   0
  -7   7  -7   19.71    3.23   0
   7   7   7   20.38    2.09   0
  -7   7  -7   19.99    2.09   0
   7  -7   7   18.94    3.45   0
  -9   7  -7    2.15    2.01   0
  -9  -7  -7    2.12    2.05   0
   9  -7   7    2.18    4.98   0
   9  -7   7    2.77    4.86   0
   9   7   7    3.48    2.07   0
 -11   7  -7  235.17    3.59   0
  11   7   7  223.06    3.68   0
 -11  -7  -7  232.36    3.82   0
 -13   7  -7   25.71    2.41   0
  13   7   7   26.79    2.49   0
 -13  -7  -7   31.91    2.45   0
  15   7   7    9.71    2.70   0
 -15   7  -7   12.01    2.32   0
 -15  -7  -7   12.49    2.62   0
 -17   7  -7    9.12    2.65   0
 -17  -7  -7    5.44    2.99   0
  17   7   7   12.37    2.73   0
 -19  -7  -7    0.43    2.89   0
  19   7   7    1.89    3.03   0
 -19   7  -7    0.18    2.77   0
 -21   7  -7    0.69    3.01   0
  21   7   7    1.11    3.61   0
 -24   8   7   18.39    3.45   0
  24   8  -7    2.57    3.83   0
 -24  -8   7    9.46    3.99   0
 -22   8   7    0.18    2.80   0
 -22  -8   7   -1.00    3.20   0
  22   8  -7    1.80    3.36   0
 -20   8   7   -0.09    2.38   0
  20   8  -7   -0.58    2.85   0
 -20  -8   7   -0.36    2.67   0
 -18   8   7   -0.28    5.04   0
 -18   8   7    0.43    5.25   0
 -18   8   7   -0.63    2.36   0
 -18  -8   7    1.09    2.23   0
  18   8  -7   -1.65    2.48   0
 -16   8   7   38.59    2.50   0
  16   8  -7   42.17    2.66   0
 -16  -8   7   41.70    2.53   0
 -16   8   7   43.92    4.33   0
 -16   8   7   40.03    4.56   0
 -14   8   7   35.46    3.54   0
 -14  -8   7   28.91    2.40   0
  14   8  -7   35.79    2.59   0
 -14   8   7   36.69    3.60   0
 -14   8   7   35.92    2.47   0
 -12   8   7   91.61    2.86   0
 -12  -8   7   89.76    2.84   0
 -12   8   7   96.74    4.27   0
  12   8  -7   98.72    2.97   0
 -12   8   7   99.96    4.15   0
 -10   8   7  112.82    3.76   0
  10   8  -7  107.10    2.81   0
 -10   8   7  106.16    3.62   0
 -10   8   7  118.06    2.90   0
 -10  -8   7  115.29    2.87   0
  -8  -8   7   17.39    2.19   0
  -8   8   7   14.26    2.27   0
   8   8  -7   15.42    2.13   0
  -8   8   7   13.17    2.19   0
  -8   8   7   13.24    2.29   0
  -6   8   7   19.79    2.33   0
  -6   8   7   20.59    2.07   0
   6   8  -7   23.14    2.10   0
  -6  -8   7   20.10    2.21   0
  -6   8   7   23.46    2.03   0
  -4   8   7    2.37    2.12   0
  -4  -8   7    4.46    2.05   0
   4   8  -7    2.83    2.11   0
  -4   8   7    2.93    2.18   0
  -4  -8   7    1.93    1.93   0
  -2   8   7  100.81    2.93   0
  -2   8   7  103.45    3.60   0
  -2  -8   7   95.44    2.95   0
  -2  -8   7  107.56    2.74   0
   2   8  -7   95.71    2.96   0
   0   8  -7   11.41    1.96   0
   0  -8   7   11.80    1.93   0
   0   8   7    8.72    1.97   0
   0   8   7   10.38    2.43   0
   0  -8   7   11.56    2.33   0
   2  -8   7   19.60    1.96   0
  -2   8  -7   18.98    1.98   0
  -2   8  -7   22.23    1.99   0
   2  -8   7   19.99    2.12   0
   2   8   7   19.00    2.00   0
   4   8   7    3.38    1.81   0
  -4   8  -7    3.75    1.91   0
  -4   8  -7    3.73    2.07   0
   4  -8   7    9.17    1.88   0
  -4  -8  -7    5.26    1.89   0
  -6  -8  -7   30.16    5.09   0
   6  -8   7   31.49    3.28   0
  -6   8  -7   33.75    2.22   0
  -6  -8  -7   31.44    2.25   0
   6   8   7   26.99    2.27   0
   6  -8   7   29.52    2.12   0
  -6   8  -7   32.87    3.05   0
  -8   8  -7   58.13    2.45   0
  -8  -8  -7   60.11    4.77   0
   8   8   7   62.25    2.44   0
   8  -8   7   58.61    4.94   0
  -8  -8  -7   60.10    2.42   0
   8  -8   7   54.12    2.38   0
 -10  -8  -7   -0.35    1.97   0
  10   8   7   -0.05    2.01   0
 -10   8  -7    0.66    2.03   0
  12   8   7    6.42    2.41   0
 -12  -8  -7    7.28    2.48   0
 -12   8  -7    6.75    2.33   0
 -14   8  -7   13.83    2.41   0
  14   8   7   12.74    2.54   0
 -14  -8  -7   13.51    2.49   0
 -16  -8  -7   27.85    2.78   0
 -16   8  -7   26.63    2.87   0
  16   8   7   20.41    3.07   0
 -18   8  -7    9.43    2.54   0
 -18  -8  -7    7.82    2.75   0
  18   8   7    8.42    3.03   0
 -20   8  -7    8.69    3.19   0
 -20  -8  -7    5.86    3.09   0
  20   8   7    2.90    3.25   0
 -22  -8  -7    0.23    4.23   0
  23   9  -7    1.32    3.42   0
 -23   9   7    6.85    3.23   0
 -23  -9   7    7.38    3.25   0
 -21   9   7   -1.90    2.89   0
  21   9  -7   -0.16    3.07   0
 -21  -9   7   -0.43    2.92   0
  19   9  -7   -0.78    2.71   0
 -19   9   7   -0.72    2.53   0
 -19  -9   7   -0.92    2.55   0
  17   9  -7    5.58    2.62   0
 -17   9   7    3.54    2.34   0
 -17  -9   7    4.94    2.59   0
 -17   9   7    4.56    5.66   0
 -17   9   7    5.00    5.44   0
 -15   9   7    5.17    3.77   0
 -15  -9   7    7.08    2.32   0
 -15   9   7    5.99    3.97   0
 -15   9   7    9.04    2.29   0
  15   9  -7    4.57    2.36   0
 -13   9   7  151.92    5.06   0
 -13  -9   7  137.89    3.31   0
  13   9  -7  133.19    3.37   0
 -13   9   7  156.96    5.10   0
 -13   9   7  150.40    3.23   0
 -11  -9   7    2.68    2.39   0
  11   9  -7    5.34    2.26   0
 -11   9   7    2.46    1.94   0
 -11   9   7    3.24    2.73   0
 -11   9   7    4.54    2.88   0
  -9   9   7   -0.00    2.38   0
   9   9  -7    1.13    2.08   0
  -9   9   7    0.03    2.10   0
  -9   9   7   -0.70    2.08   0
  -9  -9   7    0.96    1.95   0
  -7   9   7   77.38    2.85   0
  -7  -9   7   87.62    2.85   0
  -7   9   7   87.48    3.25   0
   7   9  -7   79.52    2.67   0
  -7   9   7   84.32    3.22   0
  -5  -9   7   14.86    2.11   0
  -5   9   7   13.17    1.95   0
   5   9  -7   15.27    2.01   0
  -5  -9   7   14.11    1.95   0
  -5   9   7   14.84    2.02   0
  -3   9   7   49.42    2.88   0
  -3  -9   7   43.54    2.48   0
  -3  -9   7   53.79    2.34   0
   3   9  -7   48.18    2.31   0
  -3   9   7   43.04    2.58   0
  -1   9   7   27.94    2.16   0
  -1  -9   7   27.27    2.30   0
  -1   9   7   25.07    2.60   0
   1   9  -7   32.44    2.16   0
  -1  -9   7   31.17    2.10   0
   1  -9   7  116.27    3.54   0
  -1   9  -7  118.31    3.11   0
   1  -9   7  124.40    2.80   0
   1   9   7  124.94    2.95   0
  -3   9  -7   40.51    2.68   0
   3  -9   7   45.03    2.33   0
  -3   9  -7   43.08    2.34   0
   3   9   7   42.65    2.21   0
  -5  -9  -7  149.81    3.27   0
   5  -9   7  142.54    4.44   0
  -5   9  -7  147.87    3.04   0
   5   9   7  145.18    3.10   0
   5  -9   7  138.67    2.90   0
  -5   9  -7  137.35    4.37   0
  -7  -9  -7    0.02    1.92   0
  -7  -9  -7    0.13    3.60   0
   7  -9   7   -0.18    1.87   0
  -7   9  -7    0.92    1.94   0
   7   9   7   -1.98    1.86   0
   7  -9   7    1.13    3.04   0
  -7   9  -7   -0.29    2.78   0
   9   9   7    7.64    2.30   0
  -9   9  -7    9.67    2.15   0
  -9  -9  -7    9.22    2.25   0
  -9  -9  -7    8.08    3.88   0
 -11   9  -7   -1.99    2.19   0
  11   9   7   -0.21    2.09   0
 -11  -9  -7   -0.17    2.15   0
 -13   9  -7    1.33    2.43   0
 -13  -9  -7    1.62    2.25   0
  13   9   7   -1.75    2.43   0
 -15  -9  -7    0.43    2.35   0
 -15   9  -7    1.10    2.50   0
  15   9   7    1.58    2.50   0
 -17  -9  -7   10.79    2.84   0
 -17   9  -7    4.60    2.74   0
  17   9   7    8.39    3.07   0
 -19  -9  -7    4.96    3.13   0
  19   9   7    1.20    3.47   0
 -19   9  -7    4.02    2.99   0
 -21  -9  -7    2.08    3.55   0
 -21   9  -7    6.64    3.45   0
  21   9   7    2.35    3.69   0
  22  10  -7    7.10    3.48   0
 -22 -10   7    7.52    3.37   0
 -22  10   7    2.18    3.33   0
  20  10  -7   14.79    3.20   0
 -20 -10   7   18.15    2.91   0
 -20  10   7   17.87    3.08   0
  18  10  -7    3.59    2.66   0
 -18 -10   7    0.02    2.39   0
 -18  10   7    1.84    2.84   0
  16  10  -7   -0.65    2.38   0
 -16 -10   7    1.03    2.26   0
 -16  10   7   -0.70    2.53   0
 -16  10   7    0.49    5.20   0
 -16  10   7   -0.14    5.31   0
 -14  10   7    1.51    2.72   0
 -14 -10   7    2.28    2.23   0
 -14  10   7    1.40    3.55   0
 -14  10   7    2.81    3.74   0
  14  10  -7    1.70    2.41   0
 -12  10   7   18.69    3.11   0
 -12 -10   7   17.55    2.46   0
 -12  10   7   16.25    2.43   0
  12  10  -7   14.74    2.57   0
 -12  10   7   17.80    3.37   0
 -10  10   7  194.69    4.94   0
  10  10  -7  184.81    3.57   0
 -10  10   7  199.06    3.57   0
 -10  10   7  198.35    4.85   0
 -10 -10   7  194.05    3.70   0
  -8  10   7    3.03    2.62   0
  -8 -10   7    1.52    2.11   0
  -8 -10   7    2.35    2.00   0
   8  10  -7    3.87    2.09   0
  -8  10   7    1.81    2.48   0
  -8  10   7    4.76    1.88   0
  -6  10   7    0.16    2.04   0
  -6  10   7    1.88    1.96   0
  -6 -10   7    3.15    2.09   0
   6  10  -7    1.06    2.31   0
  -6 -10   7    1.41    2.06   0
  -4  10   7  240.08    4.14   0
  -4 -10   7  246.42    3.98   0
  -4 -10   7  276.87    3.81   0
   4  10  -7  241.29    3.86   0
  -4  10   7  252.18    4.34   0
  -2  10   7   87.55    3.40   0
  -2 -10   7   90.93    2.61   0
   2  10  -7   74.14    2.89   0
  -2 -10   7   75.41    2.80   0
  -2  10   7   76.63    2.65   0
   0 -10   7   33.00    2.24   0
   0  10  -7   32.55    2.15   0
   0  10   7   31.39    2.43   0
   0 -10   7   35.10    2.23   0
  -2  10  -7   -0.06    1.96   0
   2 -10   7   -0.76    1.88   0
   2 -10   7    1.25    1.97   0
   2  10   7   -0.51    2.05   0
  -4  10  -7   41.26    3.11   0
   4  10   7   40.99    2.40   0
  -4  10  -7   52.04    2.35   0
   4 -10   7   43.87    2.30   0
  -4 -10  -7   43.31    2.32   0
   6 -10   7   64.96    2.41   0
  -6 -10  -7   55.27    5.21   0
  -6 -10  -7   62.68    2.51   0
  -6  10  -7   69.31    2.55   0
   6 -10   7   61.31    3.87   0
   6  10   7   63.34    2.82   0
  -6  10  -7   58.14    3.73   0
  -8 -10  -7   46.40    2.35   0
   8  10   7   50.11    2.74   0
  -8  10  -7   51.55    2.55   0
   8 -10   7   43.70    2.42   0
  -8  10  -7   48.37    4.70   0
   8 -10   7   49.84    4.86   0
  -8 -10  -7   46.61    5.11   0
  10  10   7    6.31    2.47   0
 -10  10  -7    6.58    2.04   0
 -10 -10  -7    3.94    2.30   0
 -10 -10  -7    4.20    3.90   0
 -12 -10  -7   16.38    2.45   0
 -12  10  -7   20.45    2.35   0
 -12 -10  -7   17.76    4.06   0
  12  10   7   19.29    2.60   0
  14  10   7   10.54    2.85   0
 -14  10  -7   10.14    2.62   0
 -14 -10  -7   11.90    2.70   0
 -16  10  -7   12.93    2.92   0
 -16 -10  -7    7.73    2.82   0
  16  10   7   12.06    2.81   0
 -18  10  -7    4.29    2.83   0
  18  10   7    4.84    3.18   0
 -18 -10  -7    3.10    2.99   0
 -20  10  -7   12.70    3.03   0
 -20 -10  -7   11.54    3.45   0
  20  10   7    8.17    3.62   0
 -21  11   7    1.26    3.26   0
  21  11  -7    1.18    3.49   0
 -21 -11   7    3.15    3.23   0
 -19  11   7    0.78    3.06   0
  19  11  -7    0.24    3.04   0
 -19 -11   7    4.96    2.91   0
 -17  11   7   -1.17    2.68   0
 -17 -11   7   -1.50    2.49   0
  17  11  -7    0.17    2.60   0
 -15  11   7   -0.50    4.45   0
 -15  11   7   -0.31    4.97   0
 -15 -11   7   -1.14    2.61   0
  15  11  -7    1.07    2.66   0
 -15  11   7   -1.03    2.46   0
 -13 -11   7   -0.85    2.33   0
 -13  11   7    0.34    3.52   0
  13  11  -7   -0.68    2.28   0
 -13  11   7    0.59    2.47   0
 -13  11   7   -0.50    3.41   0
 -11  11   7    5.57    2.69   0
 -11 -11   7    4.82    2.33   0
 -11  11   7    3.38    3.10   0
 -11  11   7    5.12    3.02   0
  11  11  -7    5.18    2.37   0
   9  11  -7   16.18    2.57   0
  -9 -11   7   14.60    2.44   0
  -9 -11   7   19.38    2.30   0
  -9  11   7   15.52    2.94   0
  -9  11   7   14.19    2.98   0
  -9  11   7   16.50    2.30   0
  -7 -11   7    9.80    2.37   0
  -7  11   7   14.06    2.65   0
  -7  11   7   11.43    2.47   0
  -7 -11   7   11.20    2.39   0
  -7  11   7   11.78    2.48   0
   7  11  -7   13.71    2.46   0
  -5 -11   7   53.19    2.65   0
  -5  11   7   50.69    2.73   0
  -5 -11   7   56.79    2.50   0
   5  11  -7   44.70    2.57   0
  -5  11   7   48.30    2.95   0
  -3 -11   7   99.81    2.85   0
  -3  11   7  100.36    3.64   0
  -3 -11   7   99.04    2.89   0
   3  11  -7   93.61    2.76   0
  -3  11   7   89.84    2.84   0
  -1  11   7  186.47    4.72   0
  -1 -11   7  179.53    3.44   0
  -1 -11   7  170.51    3.54   0
  -1  11   7  167.57    3.34   0
   1  11  -7  166.08    3.44   0
  -1  11  -7   56.27    2.68   0
   1 -11   7   63.54    2.57   0
   1  11   7   62.21    2.62   0
   1 -11   7   57.62    3.02   0
  -3  11  -7    4.22    2.65   0
   3 -11   7    3.08    2.10   0
   3  11   7    3.35    2.19   0
   5 -11   7    3.72    3.04   0
  -5 -11  -7    2.05    2.21   0
   5 -11   7    4.81    2.24   0
   5  11   7    1.53    2.27   0
  -5  11  -7    4.44    2.44   0
  -5  11  -7    2.94    2.78   0
  -7 -11  -7   78.36    5.61   0
  -7  11  -7   99.99    2.95   0
   7 -11   7   87.07    4.51   0
  -7 -11  -7   83.13    2.74   0
  -7  11  -7   88.47    4.35   0
   7  11   7   80.94    2.91   0
   7 -11   7   88.85    2.83   0
  -9 -11  -7    3.50    2.28   0
   9  11   7    6.42    2.35   0
  -9 -11  -7    3.91    4.01   0
  -9  11  -7    4.83    2.15   0
 -11 -11  -7    0.78    4.22   0
 -11 -11  -7   -0.15    2.33   0
  11  11   7    0.92    2.55   0
 -11  11  -7   -0.54    2.11   0
  13  11   7   -0.28    2.70   0
 -13 -11  -7   -0.05    4.08   0
 -13  11  -7    3.42    2.60   0
 -13 -11  -7   -0.77    2.30   0
 -15 -11  -7    3.71    2.51   0
 -15  11  -7    0.67    2.44   0
 -15 -11  -7   -0.47    4.22   0
  15  11   7   -0.12    2.72   0
 -17  11  -7   14.40    3.16   0
 -17 -11  -7   17.73    3.07   0
  17  11   7   16.10    3.45   0
 -19 -11  -7   -1.29    3.42   0
  19  11   7    0.32    3.67   0
 -19  11  -7    2.85    3.29   0
 -20  12   7    8.89    3.46   0
  20  12  -7    6.01    3.43   0
 -20 -12   7    8.03    3.28   0
  18  12  -7    3.39    2.68   0
 -18  12   7    2.58    3.28   0
 -18 -12   7    1.93    2.70   0
 -16  12   7    1.38    2.89   0
 -16 -12   7   -0.58    2.66   0
  16  12  -7   -0.20    2.89   0
 -14  12   7    6.86    4.39   0
 -14  12   7    4.79    2.70   0
  14  12  -7    2.44    2.63   0
 -14  12   7    2.69    4.44   0
 -14 -12   7    3.12    2.55   0
 -12  12   7    4.03    2.63   0
  12  12  -7    3.08    2.57   0
 -12  12   7    5.10    3.45   0
 -12 -12   7    2.68    2.26   0
 -12 -12   7    6.03    2.64   0
 -12  12   7    5.63    3.47   0
 -10  12   7    7.66    2.64   0
 -10  12   7    4.99    3.02   0
 -10 -12   7    6.57    2.24   0
 -10  12   7    7.48    3.13   0
 -10 -12   7    4.46    2.36   0
  10  12  -7    5.89    2.39   0
  -8  12   7    6.01    2.32   0
   8  12  -7    6.15    2.41   0
  -8 -12   7   12.72    2.41   0
  -8  12   7    4.95    2.74   0
  -8  12   7    4.52    3.03   0
  -8 -12   7    6.02    2.28   0
  -6 -12   7    8.18    2.22   0
  -6 -12   7   11.99    2.23   0
   6  12  -7   11.41    2.27   0
  -6  12   7   11.23    2.51   0
  -6  12   7    8.89    2.75   0
  -4 -12   7    1.01    2.14   0
  -4 -12   7    0.01    2.02   0
  -4  12   7    0.22    2.58   0
   4  12  -7    0.85    2.18   0
  -4  12   7    1.34    2.31   0
  -2 -12   7    2.03    2.10   0
  -2  12   7    0.41    2.17   0
  -2 -12   7   -0.75    2.42   0
  -2  12   7    0.30    2.56   0
   2  12  -7   -0.49    2.07   0
   0  12   7   22.26    2.41   0
   0  12  -7   23.77    2.83   0
   0 -12   7   23.20    2.34   0
   0 -12   7   21.72    2.53   0
  -2  12  -7    1.43    2.56   0
   2 -12   7    1.79    2.13   0
   2  12   7    3.55    2.17   0
   2 -12   7    2.41    2.58   0
  -4  12  -7   44.62    3.42   0
  -4  12  -7   50.76    2.70   0
   4 -12   7   43.99    2.47   0
   4  12   7   40.94    2.62   0
  -6 -12  -7   34.01    2.51   0
   6 -12   7   32.07    3.78   0
   6  12   7   30.85    2.75   0
  -6  12  -7   34.29    2.51   0
   6 -12   7   29.64    2.49   0
  -6  12  -7   30.07    3.67   0
  -8 -12  -7    6.04    4.42   0
   8  12   7    5.26    2.45   0
  -8  12  -7    7.02    2.55   0
  -8 -12  -7    4.92    2.36   0
  -8  12  -7    5.92    4.06   0
   8 -12   7    6.56    4.22   0
 -10 -12  -7    1.54    2.50   0
  10  12   7    0.27    2.79   0
 -10 -12  -7    0.13    4.52   0
 -10  12  -7    0.72    2.41   0
 -12 -12  -7    5.55    2.74   0
  12  12   7    4.43    2.83   0
 -12  12  -7    6.12    2.60   0
 -12 -12  -7    4.69    4.84   0
 -14 -12  -7   12.25    2.96   0
 -14  12  -7   17.75    2.91   0
 -14 -12  -7   13.07    4.76   0
  14  12   7   16.24    3.11   0
 -16  12  -7    4.03    2.93   0
 -16 -12  -7    3.35    5.17   0
 -16 -12  -7    6.34    3.15   0
  16  12   7    3.02    3.36   0
  18  12   7    4.20    3.75   0
 -18  12  -7    2.82    2.84   0
 -18 -12  -7    2.95    5.20   0
 -18 -12  -7    6.32    3.57   0
 -17  13   7   -0.78    3.13   0
  17  13  -7    0.07    2.96   0
 -17 -13   7   -1.64    2.76   0
 -15  13   7    2.73    2.74   0
 -15 -13   7   -0.75    2.90   0
 -15 -13   7    0.03    2.72   0
  15  13  -7    0.40    2.94   0
 -13  13   7    8.33    2.81   0
  13  13  -7    6.94    2.84   0
 -13 -13   7   10.89    3.18   0
 -13  13   7   10.41    4.61   0
 -13 -13   7   11.22    2.65   0
 -13  13   7    9.37    4.29   0
 -11  13   7    1.96    2.98   0
  11  13  -7    1.62    2.43   0
 -11 -13   7    0.04    2.58   0
 -11 -13   7   -0.84    2.63   0
 -11  13   7    1.46    3.21   0
 -11  13   7    0.20    3.11   0
  -9  13   7    3.34    2.79   0
  -9  13   7    4.55    3.08   0
   9  13  -7    3.67    2.40   0
  -9 -13   7    1.89    2.51   0
  -9  13   7    3.19    2.61   0
  -9 -13   7    3.76    2.26   0
  -7 -13   7   -1.34    2.31   0
  -7  13   7   -1.10    2.36   0
   7  13  -7   -0.05    2.45   0
  -7  13   7    1.02    2.22   0
  -7 -13   7    0.41    2.32   0
   5  13  -7    7.17    2.48   0
  -5 -13   7    6.81    2.31   0
  -5  13   7    6.91    3.00   0
  -5  13   7    6.03    2.73   0
  -5 -13   7    4.40    2.37   0
  -3  13   7    0.79    2.30   0
  -3  13   7    1.67    2.25   0
  -3 -13   7    1.79    2.36   0
   3  13  -7    0.19    2.37   0
  -3 -13   7    2.64    2.24   0
  -1 -13   7    0.63    2.23   0
   1  13  -7    0.67    2.34   0
  -1 -13   7    1.90    2.33   0
  -1  13   7    1.72    2.61   0
   1  13   7   33.63    2.73   0
  -1  13  -7   33.60    2.86   0
   1 -13   7   34.71    2.46   0
   1 -13   7   38.19    2.92   0
   3 -13   7    1.47    2.33   0
   3  13   7   -0.33    2.43   0
  -3  13  -7    2.89    2.72   0
  -5  13  -7    0.52    3.06   0
   5 -13   7   -0.34    2.41   0
   5  13   7   -2.89    2.38   0
   5 -13   7   -0.20    3.13   0
  -5  13  -7    1.26    2.03   0
  -5 -13  -7   -0.42    2.06   0
   7  13   7   47.42    3.22   0
   7 -13   7   50.27    4.52   0
  -7 -13  -7   44.06    3.07   0
  -7  13  -7   49.93    4.20   0
  -7  13  -7   50.76    2.75   0
   7 -13   7   48.24    2.93   0
   9  13   7    0.64    2.75   0
  -9  13  -7    1.07    2.53   0
  -9 -13  -7    0.58    5.02   0
  -9 -13  -7    1.97    2.59   0
 -11 -13  -7    5.47    5.53   0
 -11  13  -7    8.91    2.47   0
 -11 -13  -7    8.70    2.80   0
  11  13   7    6.34    2.89   0
 -13 -13  -7    1.26    2.84   0
 -13 -13  -7    1.29    5.75   0
 -13  13  -7    3.02    2.71   0
  13  13   7    2.33    3.02   0
 -15 -13  -7    1.13    6.14   0
 -15  13  -7    2.32    2.69   0
 -15 -13  -7   -0.23    2.85   0
  15  13   7    3.27    3.14   0
  16  14  -7    1.68    3.20   0
 -16 -14   7    4.54    3.64   0
 -16  14   7    2.72    3.23   0
 -16 -14   7    8.47    2.94   0
 -14  14   7    0.15    5.56   0
  14  14  -7    0.19    2.91   0
 -14  14   7    0.40    5.67   0
 -14 -14   7    1.19    3.27   0
 -14 -14   7    1.56    2.69   0
 -14  14   7    2.79    2.93   0
 -12  14   7   18.61    4.30   0
 -12  14   7   19.99    3.17   0
 -12 -14   7   19.38    3.10   0
 -12 -14   7   19.65    2.69   0
 -12  14   7   21.53    4.09   0
  12  14  -7   19.41    3.01   0
 -10  14   7   -0.63    3.00   0
  10  14  -7    2.85    3.03   0
 -10 -14   7    0.69    2.79   0
 -10  14   7    0.57    2.98   0
 -10 -14   7    2.25    2.84   0
 -10  14   7   -0.78    3.24   0
   8  14  -7    5.70    2.83   0
  -8  14   7    2.28    3.16   0
  -8  14   7    4.41    3.35   0
  -8  14   7    3.76    2.97   0
  -8 -14   7    5.15    2.64   0
  -8 -14   7    4.41    2.58   0
  -6 -14   7   16.91    2.64   0
  -6  14   7   18.91    3.04   0
   6  14  -7   16.81    2.70   0
  -6  14   7   15.58    2.81   0
  -6 -14   7   14.93    2.59   0
  -4 -14   7    2.87    2.77   0
  -4  14   7    3.37    3.19   0
   4  14  -7    2.71    2.66   0
  -4  14   7    2.66    2.90   0
  -4 -14   7    2.02    2.51   0
  -2 -14   7   10.34    2.48   0
   2  14  -7   11.73    2.74   0
  -2 -14   7    5.63    2.63   0
  -2  14   7   10.69    3.14   0
   0 -14   7    4.40    2.35   0
   0  14  -7    0.59    2.45   0
   0  14   7    1.84    2.64   0
   0 -14   7    1.76    2.47   0
   2 -14   7    3.08    2.64   0
  -2  14  -7    2.80    3.14   0
   2 -14   7    0.63    2.19   0
   2  14   7    4.51    2.56   0
  -4  14  -7    1.85    2.89   0
   4 -14   7    2.01    2.66   0
   4  14   7    0.68    2.75   0
   6 -14   7   24.22    2.62   0
   6  14   7   21.54    3.15   0
  -6  14  -7   26.32    2.82   0
  -6  14  -7   25.87    3.65   0
   6 -14   7   24.70    3.67   0
   8  14   7    8.27    2.65   0
  -8  14  -7   10.37    4.65   0
  -8 -14  -7   10.61    2.64   0
  -8  14  -7   13.35    2.63   0
 -10 -14  -7    3.38    2.70   0
 -10  14  -7    0.98    2.68   0
  10  14   7    0.62    3.07   0
 -12 -14  -7    0.70    2.87   0
 -12  14  -7    0.02    2.65   0
  12  14   7   -4.79    3.03   0
 -14  14  -7   11.64    2.94   0
 -14 -14  -7    8.35    3.10   0
  14  14   7    3.40    3.23   0
 -15 -15   7    2.81    3.33   0
 -15  15   7   -2.63    3.61   0
  15  15  -7    1.45    3.51   0
 -15 -15   7   -0.54    3.58   0
 -13  15   7    0.15    4.98   0
 -13 -15   7    0.45    2.91   0
  13  15  -7   -1.86    3.52   0
 -13  15   7    1.72    3.07   0
 -13  15   7    0.81    4.98   0
 -13 -15   7   -1.88    3.34   0
 -11  15   7   -1.20    3.06   0
  11  15  -7    1.63    3.21   0
 -11 -15   7    0.45    2.90   0
 -11  15   7    0.96    3.68   0
 -11 -15   7    3.07    2.81   0
 -11  15   7   -0.78    3.91   0
  -9  15   7    0.69    3.43   0
  -9 -15   7   -1.06    2.82   0
  -9  15   7    0.73    3.22   0
  -9  15   7    0.84    3.21   0
   9  15  -7    2.89    3.12   0
  -9 -15   7    2.08    2.90   0
  -7 -15   7    2.05    2.68   0
   7  15  -7   -0.42    2.86   0
  -7  15   7    1.31    3.19   0
  -7 -15   7   -1.41    2.68   0
  -7  15   7    1.08    3.46   0
  -5 -15   7    8.33    2.74   0
   5  15  -7    8.74    2.99   0
  -5 -15   7   12.34    3.21   0
  -5  15   7    7.29    4.01   0
  -5  15   7    5.24    2.87   0
[truncated: 658,113 more chars]
