# Supplementary material for: Crystal structure of the tri­ethyl­ammonium salt of 3-[(4-hy­droxy-3-meth­oxy­phen­yl)(4-hy­droxy-2-oxo-2H-chromen-3-yl)meth­yl]-2-oxo-2H-chromen-4-olate
Source: Acta Crystallogr E Crystallogr Commun. 2018 Feb 2;74(Pt 3):282–6. doi: 10.1107/S2056989018001561 (PMC5947787; doi:10.1107/S2056989018001561)
Supplement: Supplementary file 2 [file e-74-00282-Isup2.hkl]

data_I                                                                          
_shelx_title ' CV-Sn in C2/c'                                                   
_shelx_refln_list_code          4                                               
_shelx_F_calc_maximum      562.40                                               
_exptl_crystal_F_000      2368.00                                               
_reflns_d_resolution_high  0.7194                                               
                                                                                
loop_                                                                           
 _space_group_symop_operation_xyz                                               
 'x, y, z'                                                                      
 '-x, y, -z+1/2'                                                                
 'x+1/2, y+1/2, z'                                                              
 '-x+1/2, y+1/2, -z+1/2'                                                        
 '-x, -y, -z'                                                                   
 'x, -y, z-1/2'                                                                 
 '-x+1/2, -y+1/2, -z'                                                           
 'x+1/2, -y+1/2, z-1/2'                                                         
                                                                                
_cell_length_a    19.4084                                                       
_cell_length_b    13.5176                                                       
_cell_length_c    21.7141                                                       
_cell_angle_alpha  90.000                                                       
_cell_angle_beta  100.165                                                       
_cell_angle_gamma  90.000                                                       
                                                                                
_shelx_F_squared_multiplier     1.000                                           
                                                                                
loop_                                                                           
 _refln_index_h                                                                 
 _refln_index_k                                                                 
 _refln_index_l                                                                 
 _refln_F_squared_calc                                                          
 _refln_F_squared_meas                                                          
 _refln_F_squared_sigma                                                         
 _refln_observed_status                                                         
   4   0   0         64.11         43.29        47.83 o                         
   6   0   0        313.89        122.79        50.74 o                         
   8   0   0        182.96        209.16        41.74 o                         
  10   0   0         24.69         -1.99        46.83 o                         
  12   0   0       3365.06       3299.22        73.08 o                         
  14   0   0       1587.69       1513.03        58.01 o                         
  16   0   0       5925.60       5899.78        94.07 o                         
  18   0   0       2730.38       2420.45        79.24 o                         
  20   0   0        147.37         79.89        63.79 o                         
  22   0   0        141.27         64.89        67.12 o                         
  24   0   0       1362.33       1139.54       499.62 o                         
  26   0   0        117.71         29.83        96.61 o                         
   3   1   0      19858.38      15578.07       186.54 o                         
   5   1   0      37059.36      32324.35       349.28 o                         
   7   1   0         12.63          5.10        28.70 o                         
   9   1   0       4328.99       4461.09        61.59 o                         
  11   1   0      13413.76      13582.84       194.73 o                         
  13   1   0       1186.57       1192.51        39.88 o                         
  15   1   0        386.08        397.27        37.19 o                         
  17   1   0       1428.06       1458.49        49.29 o                         
  19   1   0        156.27        216.63        43.11 o                         
  21   1   0         54.77         57.74        47.26 o                         
  23   1   0        280.57        309.70        51.80 o                         
  25   1   0          0.45          9.57        67.49 o                         
   2   2   0      44753.96      38448.18       809.16 o                         
   4   2   0       8795.93       8303.11       282.39 o                         
   6   2   0        302.28        327.65        37.23 o                         
   8   2   0      11689.31      12952.95       164.40 o                         
  10   2   0          1.14         22.94        31.44 o                         
  12   2   0       2443.38       2282.70        50.29 o                         
  14   2   0       4590.67       4877.60        60.35 o                         
  16   2   0       6767.13       6824.39        70.52 o                         
  18   2   0        426.05        400.21        40.97 o                         
  20   2   0         11.36         14.19        44.23 o                         
  22   2   0         15.83         -4.04        51.09 o                         
  24   2   0        232.09        173.03        72.57 o                         
  26   2   0         39.61         -7.28        61.98 o                         
   1   3   0      10669.46       9803.05       126.95 o                         
   3   3   0      19331.87      17564.59       288.24 o                         
   5   3   0        650.76        430.51        34.26 o                         
   7   3   0        593.10        802.38        46.29 o                         
   9   3   0       2453.98       2914.55        63.19 o                         
  11   3   0       2839.34       2881.09        55.06 o                         
  13   3   0       5295.85       5369.25        76.52 o                         
  15   3   0        844.59        731.91        41.04 o                         
  17   3   0        929.05        686.45        43.61 o                         
  19   3   0       2285.96       2123.02        57.83 o                         
  21   3   0        248.63        259.38        60.45 o                         
  23   3   0          0.65        -21.93        53.07 o                         
  25   3   0          9.43          0.07        60.36 o                         
   0   4   0      11406.83       9953.21       192.73 o                         
   2   4   0       9972.41       8516.45       155.02 o                         
   4   4   0        127.78        134.98        30.17 o                         
   6   4   0         16.44         81.72        33.81 o                         
   8   4   0       8248.61       9285.88       128.98 o                         
  10   4   0       1928.51       1970.31        55.20 o                         
  12   4   0        391.84        462.32        45.82 o                         
  14   4   0       6361.78       6606.37       115.45 o                         
  16   4   0        470.25        648.91        45.98 o                         
  18   4   0        103.59         47.97        49.22 o                         
  20   4   0          5.91         -0.32        47.79 o                         
  22   4   0         11.66         27.67        49.09 o                         
  24   4   0        363.72        426.42        62.46 o                         
   1   5   0        335.24        448.71        22.99 o                         
   3   5   0       1760.36       1938.69        37.79 o                         
   5   5   0          0.00        -16.13        31.05 o                         
   7   5   0       1341.74       1565.88        43.45 o                         
   9   5   0       2541.27       2569.56        47.71 o                         
  11   5   0       1163.75       1165.88        40.14 o                         
  13   5   0         40.19         47.65        34.36 o                         
  15   5   0       1416.70       1227.09        43.46 o                         
  17   5   0        114.61        188.89        41.72 o                         
  19   5   0        258.96        220.02        46.16 o                         
  21   5   0         91.87        110.69        47.64 o                         
  23   5   0        185.37         99.08        60.38 o                         
  25   5   0        336.77        239.66        86.96 o                         
   0   6   0       3284.65       3234.84        83.18 o                         
   2   6   0        136.94        151.46        25.13 o                         
   4   6   0       1961.01       2010.44        37.42 o                         
   6   6   0        549.34        551.58        34.61 o                         
   8   6   0        131.27         98.80        33.50 o                         
  10   6   0         37.37         36.15        35.33 o                         
  12   6   0        124.78        161.91        34.24 o                         
  14   6   0        218.74        247.92        38.57 o                         
  16   6   0        232.26        152.91        41.12 o                         
  18   6   0        338.43        257.76        44.01 o                         
  20   6   0        122.11        157.27        48.13 o                         
  22   6   0         37.50         38.36        49.01 o                         
  24   6   0        168.87        110.45        60.11 o                         
   1   7   0        514.25        555.43        26.22 o                         
   3   7   0       9109.21       9119.62        95.28 o                         
   5   7   0       2454.59       2528.97        41.51 o                         
   7   7   0        619.36        492.05        34.02 o                         
   9   7   0       1035.72       1092.23        67.44 o                         
  11   7   0        814.35        763.83        39.94 o                         
  13   7   0        403.15        351.38        38.35 o                         
  15   7   0         10.79        -13.11        38.97 o                         
  17   7   0         54.75         42.94        40.07 o                         
  19   7   0        102.78         74.61        46.03 o                         
  21   7   0          0.08         19.93        51.55 o                         
  23   7   0        460.75        201.69       147.90 o                         
   0   8   0      15219.61      18356.62       259.16 o                         
   2   8   0        133.21        127.54        23.26 o                         
   4   8   0        671.57        856.00        29.20 o                         
   6   8   0       1168.17       1358.15        49.14 o                         
   8   8   0        330.00        313.76        32.84 o                         
  10   8   0        794.69        747.25        40.68 o                         
  12   8   0        901.86        975.67        39.95 o                         
  14   8   0         82.67        104.35        39.40 o                         
  16   8   0         34.69        -12.70        41.49 o                         
  18   8   0        175.49        153.43        46.29 o                         
  20   8   0         83.37        102.51        48.81 o                         
  22   8   0         46.36         21.80        54.93 o                         
   1   9   0       1054.70       1164.83        28.26 o                         
   3   9   0          0.54         17.17        23.29 o                         
   5   9   0        286.25        320.76        28.50 o                         
   7   9   0       2758.69       2825.07        80.08 o                         
   9   9   0       3183.41       3371.17        67.97 o                         
  11   9   0       5449.14       5469.86        82.16 o                         
  13   9   0        265.73        196.83        39.69 o                         
  15   9   0        956.89       1003.15        46.05 o                         
  17   9   0       1787.41       1734.80        51.55 o                         
  19   9   0        184.87        162.35        50.82 o                         
  21   9   0        139.36         60.00        58.07 o                         
  23   9   0          0.04        -16.18        63.11 o                         
   0  10   0        151.86        129.43        36.99 o                         
   2  10   0       1576.29       1615.64        31.09 o                         
   4  10   0         36.69         16.78        25.38 o                         
   6  10   0          2.34        -12.82        30.54 o                         
   8  10   0        146.96        179.82        33.21 o                         
  10  10   0       3272.65       3147.82        54.18 o                         
  12  10   0        695.22        794.27        45.83 o                         
  14  10   0        183.48        232.92        42.53 o                         
  16  10   0        641.57        560.16        48.65 o                         
  18  10   0         51.53         57.10        48.83 o                         
  20  10   0        100.01        126.64        53.94 o                         
  22  10   0          2.46         31.98        58.15 o                         
   1  11   0         95.69        119.49        26.21 o                         
   3  11   0        491.71        440.37        26.76 o                         
   5  11   0        708.44        745.34        34.08 o                         
   7  11   0          0.35         26.07        33.53 o                         
   9  11   0       2066.08       2122.22        41.19 o                         
  11  11   0         81.13         88.30        35.67 o                         
  13  11   0        479.31        473.65        54.12 o                         
  15  11   0         10.36        -15.79        48.30 o                         
  17  11   0        285.65        234.07        47.70 o                         
  19  11   0        419.84        369.36        55.21 o                         
  21  11   0         35.16         38.38        62.02 o                         
   0  12   0        353.57        266.57        40.10 o                         
   2  12   0       1289.05       1241.21        33.91 o                         
   4  12   0       1539.66       1568.60        44.13 o                         
   6  12   0         86.64         70.16        35.34 o                         
   8  12   0       1613.96       1781.74        42.84 o                         
  10  12   0        456.95        477.37        37.64 o                         
  12  12   0        140.21        125.89        37.24 o                         
  14  12   0        441.23        405.08        63.89 o                         
  16  12   0        168.92        157.96        51.28 o                         
  18  12   0         11.44         61.81        56.69 o                         
  20  12   0         74.63         78.01        64.19 o                         
   1  13   0       1150.65       1087.80        33.31 o                         
   3  13   0        708.43        764.06        30.68 o                         
   5  13   0          0.45          6.24        33.18 o                         
   7  13   0       1588.25       1649.78        42.16 o                         
   9  13   0       1359.28       1325.83        43.35 o                         
  11  13   0        792.13        790.78        49.32 o                         
  13  13   0         85.22        125.18        42.70 o                         
  15  13   0          2.07        -22.39        45.45 o                         
  17  13   0         37.93         49.23        45.65 o                         
   0  14   0        564.00        442.47        51.26 o                         
   2  14   0        414.33        360.71        34.50 o                         
   4  14   0        145.47        112.25        32.78 o                         
   6  14   0         20.80         53.54        34.82 o                         
   8  14   0          3.22         -7.98        37.07 o                         
  10  14   0         62.02         91.54        39.29 o                         
  12  14   0         54.46         56.38        45.70 o                         
  14  14   0        205.79        244.71        49.47 o                         
  16  14   0          3.75         10.78        48.17 o                         
   1  15   0          0.79         -7.48        35.81 o                         
   3  15   0        231.56        183.83        40.72 o                         
   5  15   0        579.36        637.55        41.95 o                         
   7  15   0       1145.32       1191.80        47.62 o                         
   9  15   0        149.61         70.71        44.42 o                         
  11  15   0          1.86          7.69        47.76 o                         
  13  15   0         19.99        -21.38        48.64 o                         
  15  15   0         80.38         56.10        52.20 o                         
   0  16   0        202.29        151.85        51.28 o                         
   2  16   0         88.71         10.63        44.74 o                         
   4  16   0         63.60         40.64        49.57 o                         
   6  16   0         17.07         -8.34        43.25 o                         
   8  16   0          0.97        -10.08        46.61 o                         
  10  16   0          0.70         15.58        45.49 o                         
  12  16   0         40.74         72.42        53.83 o                         
   1  17   0         59.97         39.58        46.91 o                         
   3  17   0        112.97         91.98        53.79 o                         
   5  17   0        126.48         63.49        56.38 o                         
   7  17   0        245.04        225.93        50.70 o                         
   9  17   0        400.67        292.13        51.40 o                         
   0  18   0        174.54        323.53        81.69 o                         
   2  18   0        129.61        126.05        56.49 o                         
   4  18   0          4.99        -15.94        57.00 o                         
   6  18   0         33.48         45.47        60.78 o                         
 -25   1   1          8.83          3.93        61.10 o                         
 -23   1   1        144.41        116.02        50.33 o                         
 -21   1   1        135.27        129.96        46.67 o                         
 -19   1   1         88.57         73.91        43.44 o                         
 -17   1   1        651.86        588.04        42.00 o                         
 -15   1   1        475.94        381.89        36.73 o                         
 -13   1   1        488.22        470.21        34.87 o                         
 -11   1   1       1181.44       1198.41        40.37 o                         
  -9   1   1      20160.64      20968.97       325.61 o                         
  -7   1   1       1007.26        709.99        38.78 o                         
  -5   1   1      12446.05      10810.02       218.10 o                         
  -3   1   1          1.66         35.80        35.44 o                         
   3   1   1      14943.67      13617.32       178.00 o                         
   5   1   1       8453.41       7721.45        99.32 o                         
   7   1   1       1073.67       1216.31        46.73 o                         
   9   1   1       5976.83       5857.12       102.25 o                         
  11   1   1        155.26        115.79        33.67 o                         
  13   1   1        562.92        565.30        36.34 o                         
  15   1   1       1168.83       1270.46        42.24 o                         
  17   1   1       1791.96       1913.06        50.53 o                         
  19   1   1        689.86        601.63        47.12 o                         
  21   1   1          5.00         21.46        48.00 o                         
  23   1   1          3.03         15.25        50.84 o                         
  25   1   1         67.34         12.90        69.12 o                         
 -26   2   1         23.47         38.19        75.76 o                         
 -24   2   1        346.34        269.37        84.31 o                         
 -22   2   1          1.51         -0.59        50.44 o                         
 -20   2   1        692.09        721.82        50.45 o                         
 -18   2   1        291.84        297.57        40.23 o                         
 -16   2   1        381.38        437.34        40.65 o                         
 -14   2   1        511.51        467.20        38.06 o                         
 -12   2   1        103.61         78.69        32.18 o                         
 -10   2   1        395.62        460.91        35.76 o                         
  -8   2   1       1868.96       2165.04        49.93 o                         
  -6   2   1       4888.41       4397.82        70.20 o                         
  -4   2   1         52.92         91.85        35.54 o                         
  -2   2   1      17843.16      15975.27       235.91 o                         
   0   2   1      38603.40      34693.92       302.24 o                         
   2   2   1       1083.88        836.83        40.66 o                         
   4   2   1      10345.55       9906.53       118.71 o                         
   6   2   1       7610.91       7354.02        90.96 o                         
   8   2   1       3521.48       4290.22        86.92 o                         
  10   2   1       7044.44       6630.96       120.76 o                         
  12   2   1        531.32        531.70        35.07 o                         
  14   2   1       1512.07       1606.70        49.34 o                         
  16   2   1        243.22        251.21        43.11 o                         
  18   2   1       2536.72       2656.12        63.89 o                         
  20   2   1         47.43         44.51        46.28 o                         
  22   2   1        269.71        358.13        65.85 o                         
  24   2   1        389.67        427.85        55.75 o                         
  26   2   1         50.75         56.02        90.02 o                         
 -25   3   1         58.83         28.76        58.30 o                         
 -23   3   1          8.55         29.79        62.50 o                         
 -21   3   1         15.17         18.13        47.77 o                         
 -19   3   1         21.89         20.88        45.76 o                         
 -17   3   1        400.48        491.34        40.71 o                         
 -15   3   1       3332.07       3164.11        54.90 o                         
 -13   3   1         32.47          4.98        32.97 o                         
 -11   3   1        538.04        641.59        39.33 o                         
  -9   3   1        711.62        766.23        41.12 o                         
  -7   3   1       1867.09       2121.07        51.26 o                         
  -5   3   1        874.96        669.10        43.81 o                         
  -3   3   1       4628.13       4095.45        66.15 o                         
  -1   3   1        209.58        272.54        28.76 o                         
   1   3   1        726.17        540.14        31.41 o                         
   3   3   1       3816.54       3451.07        79.27 o                         
   5   3   1       7497.06       6734.32       158.01 o                         
   7   3   1      18830.74      17838.33       519.01 o                         
   9   3   1        417.89        428.06        44.82 o                         
  11   3   1       1917.32       2089.21        50.80 o                         
  13   3   1        127.46        119.96        37.25 o                         
  15   3   1       2888.36       2808.65        70.64 o                         
  17   3   1          0.10         -4.67        46.07 o                         
  19   3   1          0.22        -11.26        50.95 o                         
  21   3   1         23.78         25.15        45.09 o                         
  23   3   1          0.59         -6.27        52.38 o                         
  25   3   1         49.67         11.58        66.48 o                         
 -24   4   1        195.09        137.38        62.11 o                         
 -22   4   1         32.19         32.67        65.08 o                         
 -20   4   1        304.86        326.87        56.99 o                         
 -18   4   1         23.37         48.50        45.23 o                         
 -16   4   1       5453.60       5425.24        66.75 o                         
 -14   4   1        410.01        451.46        38.25 o                         
 -12   4   1       4210.46       4352.50        80.35 o                         
 -10   4   1          8.39          0.06        40.03 o                         
  -8   4   1        631.95        655.23        44.36 o                         
  -6   4   1       7040.37       6626.69        93.67 o                         
  -4   4   1       4534.11       3748.82        67.85 o                         
  -2   4   1       6945.35       5889.00        64.63 o                         
   0   4   1        436.19        349.93        22.64 o                         
   2   4   1       9547.12       8792.19       135.06 o                         
   4   4   1       5584.22       5875.95       116.25 o                         
   6   4   1          3.06         33.49        32.97 o                         
   8   4   1       1591.13       1600.78        43.79 o                         
  10   4   1       2472.77       2309.42        46.56 o                         
  12   4   1         59.80         76.66        35.72 o                         
  14   4   1       1221.20       1214.85        40.68 o                         
  16   4   1       3965.25       3872.00        99.52 o                         
  18   4   1       2355.89       2382.94       140.32 o                         
  20   4   1          0.87        -12.22        48.42 o                         
  22   4   1          1.22         11.44        49.19 o                         
  24   4   1         11.59        -23.39        60.28 o                         
 -25   5   1        179.03         76.55        68.31 o                         
 -23   5   1         18.78         -5.64        55.32 o                         
 -21   5   1        116.18         92.24        46.46 o                         
 -19   5   1        671.49        623.14        45.63 o                         
 -17   5   1         27.44         32.40        48.95 o                         
 -15   5   1         57.88         21.82        45.56 o                         
 -13   5   1         80.69         64.88        41.65 o                         
 -11   5   1        139.47        179.14        33.93 o                         
  -9   5   1        758.71        645.46        37.71 o                         
  -7   5   1      10503.62      10661.72       101.99 o                         
  -5   5   1        243.67        269.08        31.60 o                         
  -3   5   1       2367.90       2461.06       110.72 o                         
  -1   5   1        572.51        724.90        26.02 o                         
   1   5   1       3467.96       3504.50        40.64 o                         
   3   5   1       2510.73       2558.78        60.98 o                         
   5   5   1        342.83        435.32        32.41 o                         
   7   5   1       3035.54       3114.48        51.71 o                         
   9   5   1       1695.57       1708.21        43.75 o                         
  11   5   1        239.46        293.31        34.71 o                         
  13   5   1         90.09        118.89        35.93 o                         
  15   5   1        346.41        400.64        43.14 o                         
  17   5   1       2504.64       2487.84        52.97 o                         
  19   5   1         84.09         15.54        47.29 o                         
  21   5   1         10.08          6.81        46.61 o                         
  23   5   1          0.02          3.35        59.33 o                         
  25   5   1         14.01         15.02        65.35 o                         
 -24   6   1          0.33        -30.75        58.94 o                         
 -22   6   1          6.48          6.32        49.89 o                         
 -20   6   1        273.15        282.92        49.47 o                         
 -18   6   1       1112.24       1018.05        47.93 o                         
 -16   6   1        127.37         73.63        38.56 o                         
 -14   6   1        261.78        237.85        36.07 o                         
 -12   6   1         78.21         51.30        34.73 o                         
 -10   6   1          6.39         16.95        33.51 o                         
  -8   6   1      11763.12      11859.29       159.91 o                         
  -6   6   1          8.98        -13.36        30.62 o                         
  -4   6   1         37.88         27.64        29.59 o                         
  -2   6   1      26210.20      28212.65       301.23 o                         
   0   6   1      31281.27      33080.82       177.33 o                         
   2   6   1       6570.84       6773.30        59.44 o                         
   4   6   1       1267.85       1217.09        28.56 o                         
   6   6   1        378.89        440.67        34.94 o                         
   8   6   1        296.81        408.12        36.24 o                         
  10   6   1       1115.93       1138.69        75.10 o                         
  12   6   1         26.04          7.23        34.49 o                         
  14   6   1        669.69        744.15        49.78 o                         
  16   6   1        426.97        412.45        74.86 o                         
  18   6   1        614.96        635.93        45.51 o                         
  20   6   1        109.45         98.49        49.79 o                         
  22   6   1        115.71         31.79        50.96 o                         
  24   6   1        139.07         81.42        60.70 o                         
 -23   7   1         82.51         81.19        56.68 o                         
 -21   7   1          7.64          7.17        50.91 o                         
 -19   7   1         64.40         65.53        43.39 o                         
 -17   7   1        968.77        925.62        45.15 o                         
 -15   7   1         28.12         16.46        40.70 o                         
 -13   7   1       2015.95       1889.93        89.29 o                         
 -11   7   1        589.10        586.43        38.63 o                         
  -9   7   1          6.29         -7.37        31.73 o                         
  -7   7   1        902.02        851.35        35.57 o                         
  -5   7   1        293.33        319.36        31.39 o                         
  -3   7   1      21813.59      23343.18       215.33 o                         
  -1   7   1        474.03        523.51        24.48 o                         
   1   7   1       1276.22       1513.54        35.21 o                         
   3   7   1        566.45        537.84        26.91 o                         
   5   7   1      10469.17      10944.77       151.54 o                         
   7   7   1        441.00        416.50        33.64 o                         
   9   7   1        564.03        625.50        37.18 o                         
  11   7   1        190.73        202.72        37.13 o                         
  13   7   1       1740.39       1760.91        46.16 o                         
  15   7   1        104.54         79.60        40.81 o                         
  17   7   1        319.42        253.28        45.06 o                         
  19   7   1         12.81         20.50        45.77 o                         
  21   7   1        188.77        108.44        66.31 o                         
  23   7   1        128.61        132.95        54.99 o                         
 -22   8   1         12.88         10.19        54.44 o                         
 -20   8   1         30.74         34.41        48.17 o                         
 -18   8   1         18.54         29.68        44.12 o                         
 -16   8   1        732.21        685.88        46.34 o                         
 -14   8   1       1211.41       1208.40        91.92 o                         
 -12   8   1         20.86          8.02        35.26 o                         
 -10   8   1       3652.30       3746.42        98.55 o                         
  -8   8   1       1568.91       1589.89        38.53 o                         
  -6   8   1         78.39        137.05        32.17 o                         
  -4   8   1       3323.17       3513.60        67.90 o                         
  -2   8   1        221.86        176.09        24.60 o                         
   0   8   1       9648.15      10439.88        68.36 o                         
   2   8   1         43.86         46.74        23.75 o                         
   4   8   1        216.78        263.12        25.52 o                         
   6   8   1        824.48        890.75        42.13 o                         
   8   8   1       3714.95       3576.70        50.03 o                         
  10   8   1       2920.22       2932.61        51.06 o                         
  12   8   1        360.62        406.99        40.31 o                         
  14   8   1        481.07        410.48        42.05 o                         
  16   8   1        503.36        494.08        44.29 o                         
  18   8   1         35.83         -0.35        45.61 o                         
  20   8   1        140.27         96.10        50.48 o                         
  22   8   1         33.89        -30.60        56.67 o                         
 -23   9   1         73.28         44.43        63.71 o                         
 -21   9   1         21.11        -15.74        57.19 o                         
 -19   9   1          5.64         68.77        50.79 o                         
 -17   9   1         23.75         50.50        42.66 o                         
 -15   9   1        471.11        667.11       127.88 o                         
 -13   9   1       4337.09       4254.69        72.48 o                         
 -11   9   1       2831.54       2885.52        51.77 o                         
  -9   9   1       7821.75       7689.68        64.50 o                         
  -7   9   1       1236.53       1234.18        33.66 o                         
  -5   9   1        150.68        138.30        27.71 o                         
  -3   9   1       1014.46       1039.58        28.08 o                         
  -1   9   1        619.93        558.47        25.90 o                         
   1   9   1         40.91         40.53        23.04 o                         
   3   9   1        568.89        539.34        27.14 o                         
   5   9   1          1.41          4.36        23.29 o                         
   7   9   1         46.91         63.52        30.23 o                         
   9   9   1       1264.18       1261.46        54.80 o                         
  11   9   1       2254.81       2365.81        49.15 o                         
  13   9   1         11.99        -18.16        40.05 o                         
  15   9   1         83.35         81.93        41.69 o                         
  17   9   1       1416.98       1477.99        96.83 o                         
  19   9   1        301.08        233.85        51.00 o                         
  21   9   1        100.94         80.60        57.65 o                         
 -22  10   1          5.69          9.61        57.61 o                         
 -20  10   1        176.52        140.16        51.88 o                         
 -18  10   1          2.86        -19.03        47.54 o                         
 -16  10   1         45.53         71.90        46.78 o                         
 -14  10   1        872.97        983.80        45.78 o                         
 -12  10   1        921.47        884.11        51.80 o                         
 -10  10   1          0.12         15.98        37.91 o                         
  -8  10   1       6831.00       6992.10       100.01 o                         
  -6  10   1       1558.34       1644.20        50.57 o                         
  -4  10   1       1283.34       1163.54        34.10 o                         
  -2  10   1        867.80        979.79        27.69 o                         
   0  10   1       1394.36       1321.05        34.45 o                         
   2  10   1       3102.94       3230.23        37.03 o                         
   4  10   1        569.12        522.79        27.34 o                         
   6  10   1       3994.99       4037.92        75.34 o                         
   8  10   1      10143.27      10610.21       194.48 o                         
  10  10   1        815.68        805.52        50.46 o                         
  12  10   1       1927.47       1907.04        50.72 o                         
  14  10   1       1347.05       1356.33        48.18 o                         
  16  10   1        706.79        653.39        49.62 o                         
  18  10   1          6.39         22.71        52.04 o                         
  20  10   1        533.57        454.94       128.81 o                         
  22  10   1        126.95        128.95        59.55 o                         
 -21  11   1        158.85        140.29        60.74 o                         
 -19  11   1        404.60        361.63        57.05 o                         
 -17  11   1         50.30         11.99        44.91 o                         
 -15  11   1        322.49        303.86        45.99 o                         
 -13  11   1        447.46        483.46        44.47 o                         
 -11  11   1       1543.22       1740.74        50.26 o                         
  -9  11   1       8886.85       9599.64       184.82 o                         
  -7  11   1       6006.84       6075.01       130.07 o                         
  -5  11   1        476.73        567.20        32.80 o                         
  -3  11   1         49.88         66.47        25.03 o                         
  -1  11   1         76.36         74.91        23.24 o                         
   1  11   1       1386.43       1302.77        35.41 o                         
   3  11   1       2317.58       2379.95        38.81 o                         
   5  11   1        691.95        663.78        34.39 o                         
   7  11   1       9428.29       9586.20       222.42 o                         
   9  11   1        576.38        602.77        36.72 o                         
  11  11   1        112.78        116.97        38.59 o                         
  13  11   1         10.92         30.13        41.99 o                         
  15  11   1        888.73        807.07        50.69 o                         
  17  11   1        103.53        119.53        48.18 o                         
  19  11   1        839.74        807.66       211.69 o                         
  21  11   1        205.36        143.91        59.10 o                         
 -20  12   1          0.00          6.71        62.43 o                         
 -18  12   1         27.18         47.81        52.50 o                         
 -16  12   1          3.14        -30.26        51.70 o                         
 -14  12   1         17.64         17.86        48.83 o                         
 -12  12   1         33.54        -21.66        39.04 o                         
 -10  12   1         56.49         55.42        35.13 o                         
  -8  12   1          9.86         14.97        34.61 o                         
  -6  12   1          0.00         22.91        32.83 o                         
  -4  12   1        242.12        237.79        30.39 o                         
  -2  12   1         65.45         62.16        25.64 o                         
   0  12   1         58.84         55.83        28.19 o                         
   2  12   1         18.01         17.15        25.56 o                         
   4  12   1        219.16        292.03        28.96 o                         
   6  12   1          9.96         20.07        35.59 o                         
   8  12   1       2849.67       2811.29        46.53 o                         
  10  12   1        249.92        244.50        39.47 o                         
  12  12   1          7.84          8.00        38.47 o                         
  14  12   1          2.79         19.90        42.25 o                         
  16  12   1        154.58        122.60        48.36 o                         
  18  12   1        183.85         96.43        55.15 o                         
 -19  13   1          0.23        -46.15       103.69 o                         
 -17  13   1          6.21        -36.49        50.89 o                         
 -15  13   1         59.89         90.23        45.64 o                         
 -13  13   1        222.54        242.94        45.02 o                         
 -11  13   1        212.70        265.79        41.25 o                         
  -9  13   1        581.94        559.06        34.84 o                         
  -7  13   1          9.01         23.02        35.01 o                         
  -5  13   1       1262.81       1205.15        51.72 o                         
  -3  13   1        592.62        591.41        32.48 o                         
  -1  13   1          6.60          8.46        30.90 o                         
   1  13   1         33.40         38.65        29.97 o                         
   3  13   1        892.80        906.45        33.66 o                         
   5  13   1       1102.64       1154.97        53.28 o                         
   7  13   1         68.95         45.66        36.56 o                         
   9  13   1          7.63         13.61        38.09 o                         
  11  13   1         51.59         30.25        39.30 o                         
  13  13   1         17.91        -28.28        45.06 o                         
  15  13   1         24.05         88.65        47.79 o                         
  17  13   1         22.90         34.83        47.82 o                         
 -16  14   1        166.05        104.33        49.06 o                         
 -14  14   1         35.14         45.17        45.10 o                         
 -12  14   1          4.02          7.36        42.71 o                         
 -10  14   1          0.68          2.70        39.04 o                         
  -8  14   1          0.00        -11.17        36.45 o                         
  -6  14   1        293.03        310.63        37.54 o                         
  -4  14   1        199.95        154.69        37.48 o                         
  -2  14   1        919.35        851.00        39.96 o                         
   0  14   1        203.17        191.17        33.55 o                         
   2  14   1          1.46         17.51        33.32 o                         
   4  14   1          0.94          9.24        33.32 o                         
   6  14   1        114.48        124.14        36.76 o                         
   8  14   1       1176.15       1149.43        45.74 o                         
  10  14   1        419.17        406.66        41.37 o                         
  12  14   1        193.43        138.07        46.35 o                         
  14  14   1        175.41        146.57        48.75 o                         
  16  14   1        103.95        106.76        51.59 o                         
 -15  15   1          0.03        -16.16        52.03 o                         
 -13  15   1         27.52         11.96        49.23 o                         
 -11  15   1          4.86        -22.56        46.10 o                         
  -9  15   1          3.34         -4.38        39.91 o                         
  -7  15   1          5.01        -22.70        41.91 o                         
  -5  15   1          6.71         45.72        38.76 o                         
  -3  15   1         35.60         55.31        43.87 o                         
  -1  15   1        189.42        212.11        40.51 o                         
   1  15   1        454.56        436.52        37.63 o                         
   3  15   1         30.75         44.82        40.65 o                         
   5  15   1          4.64         16.52        38.58 o                         
   7  15   1         35.84        -21.23        42.25 o                         
   9  15   1         32.19         13.32        43.54 o                         
  11  15   1        208.24        167.17        49.29 o                         
  13  15   1          0.14         43.98        48.77 o                         
  15  15   1         38.20         35.14        54.77 o                         
 -12  16   1          1.38         -8.52        54.27 o                         
 -10  16   1          4.36        -21.70        45.00 o                         
  -8  16   1         12.51          4.89        44.79 o                         
  -6  16   1          0.89          1.68        43.82 o                         
  -4  16   1         17.87         -2.56        45.48 o                         
  -2  16   1        490.54        421.61        63.08 o                         
   0  16   1        341.68        334.58        41.19 o                         
   2  16   1         37.99         27.44        44.03 o                         
   4  16   1         67.13         47.24        49.32 o                         
   6  16   1         14.51        -27.39        41.42 o                         
   8  16   1        275.61        187.10        46.73 o                         
  10  16   1          0.13         -3.91        47.80 o                         
  12  16   1        100.07         97.53        52.28 o                         
 -11  17   1        257.05         67.33       123.60 o                         
  -9  17   1         30.84         13.99        47.25 o                         
  -7  17   1        188.92        107.53        50.38 o                         
  -5  17   1        656.27        810.40        55.34 o                         
  -3  17   1         99.50         55.87        50.82 o                         
  -1  17   1          1.04         33.73        52.84 o                         
   1  17   1         21.64          0.08        52.06 o                         
   3  17   1          2.97        -12.42        51.01 o                         
   5  17   1         59.91         58.56        50.77 o                         
   7  17   1        655.94        723.26        94.55 o                         
   9  17   1        388.54        316.73        67.53 o                         
  -6  18   1          0.67          7.03        57.23 o                         
  -4  18   1         44.49         26.45        57.04 o                         
  -2  18   1         10.09         20.94        54.19 o                         
   0  18   1         15.99          1.61        65.36 o                         
   2  18   1          0.66         14.71        62.07 o                         
   4  18   1         49.74         40.89        57.91 o                         
   6  18   1          0.03          2.32        61.97 o                         
 -26   0   2        350.44        193.97       136.56 o                         
 -24   0   2        268.71        150.57       277.87 o                         
 -22   0   2       1285.49       1615.35        82.47 o                         
 -20   0   2        750.68        756.04        66.35 o                         
 -18   0   2       1413.42       1310.33        70.85 o                         
 -16   0   2         33.03         51.62        51.30 o                         
 -14   0   2       7185.09       6556.20        91.09 o                         
 -12   0   2       1403.81       1242.29        73.81 o                         
 -10   0   2        102.35        129.39        41.05 o                         
  -8   0   2       8323.97       7660.85       142.25 o                         
  -6   0   2       4901.65       3790.28        88.84 o                         
  -4   0   2      26443.21      22640.11       227.22 o                         
   4   0   2     293384.56     279080.72       812.55 o                         
   6   0   2        834.67        427.52        45.54 o                         
   8   0   2      17606.77      18345.25       168.99 o                         
  10   0   2       2301.85       2432.44        69.08 o                         
  12   0   2         82.19         68.04        49.33 o                         
  14   0   2        227.74        196.38        50.14 o                         
  16   0   2       5730.77       5584.84        89.96 o                         
  18   0   2        847.26        908.71        65.60 o                         
  20   0   2        847.25        919.36        75.43 o                         
  22   0   2        254.56        328.71        71.06 o                         
  24   0   2         58.31         11.70       118.86 o                         
  26   0   2          2.78         14.23       142.25 o                         
 -25   1   2       1450.83       1310.50       302.50 o                         
 -23   1   2        308.78        228.49        51.09 o                         
 -21   1   2        334.38        352.85        46.07 o                         
 -19   1   2         78.32         71.98        42.14 o                         
 -17   1   2        841.39        813.70        43.86 o                         
 -15   1   2        957.13        913.47        38.13 o                         
 -13   1   2         77.76         62.29        30.92 o                         
 -11   1   2       1435.63       1476.03        40.98 o                         
  -9   1   2         72.41         56.84        30.41 o                         
  -7   1   2        716.08        676.14        34.48 o                         
  -5   1   2        628.22        499.41        36.67 o                         
  -3   1   2       9813.05       8278.36       136.75 o                         
   3   1   2          2.88          7.56        37.52 o                         
   5   1   2      28484.07      27692.18       457.14 o                         
   7   1   2         19.35         42.36        30.26 o                         
   9   1   2      22365.69      21945.45       179.04 o                         
  11   1   2       2990.64       3162.11        55.57 o                         
  13   1   2        494.82        489.56        34.89 o                         
  15   1   2       2590.09       2576.27        49.91 o                         
  17   1   2       1054.74        998.50        45.42 o                         
  19   1   2        276.33        287.90        43.85 o                         
  21   1   2        347.55        335.14        50.05 o                         
  23   1   2         21.79          1.57        61.55 o                         
  25   1   2        552.69        493.99        72.03 o                         
 -26   2   2          3.16        -10.12        60.86 o                         
 -24   2   2        975.10       1051.56        60.40 o                         
 -22   2   2         52.40         64.79        46.37 o                         
 -20   2   2         89.02         90.37        44.76 o                         
 -18   2   2        827.50        730.79        45.33 o                         
 -16   2   2       7383.95       7304.32        69.48 o                         
 -14   2   2         29.16          9.29        32.04 o                         
 -12   2   2       1816.50       2065.48        45.28 o                         
 -10   2   2      10879.24      11349.70        86.45 o                         
  -8   2   2      12798.11      12891.29       206.74 o                         
  -6   2   2       7590.89       6695.13       103.52 o                         
  -4   2   2       6474.80       5700.59        86.97 o                         
  -2   2   2         12.86          7.88        45.15 o                         
   0   2   2       3653.14       3318.91        70.97 o                         
   2   2   2     149978.91     137605.23      1045.88 o                         
   4   2   2       1765.15       1740.12        45.42 o                         
   6   2   2      10908.59       9813.10       153.24 o                         
   8   2   2       7214.35       6966.45       143.01 o                         
  10   2   2        140.11        123.11        34.53 o                         
  12   2   2       1632.86       1610.95        46.92 o                         
  14   2   2        178.70        190.85        36.88 o                         
  16   2   2       4517.05       4662.36        83.13 o                         
  18   2   2        107.82        109.45        50.75 o                         
  20   2   2        592.89        600.87        57.92 o                         
  22   2   2        225.89        233.49        47.50 o                         
  24   2   2        178.53        131.04        57.48 o                         
 -25   3   2         72.14         21.30        66.82 o                         
 -23   3   2         28.39         21.80        56.34 o                         
 -21   3   2          8.52          5.73        52.45 o                         
 -19   3   2        777.40        823.87        45.87 o                         
 -17   3   2        407.43        447.93        41.26 o                         
 -15   3   2        316.38        317.90        36.78 o                         
 -13   3   2       1436.49       1383.09        43.13 o                         
 -11   3   2       4138.48       3925.99        57.36 o                         
  -9   3   2       7081.15       7260.14       110.10 o                         
  -7   3   2        115.96        180.26        31.90 o                         
  -5   3   2       8671.45       8296.08        92.13 o                         
  -3   3   2        521.30        386.66        39.15 o                         
  -1   3   2       2779.05       2310.98        46.04 o                         
   1   3   2       8438.22       6826.78        85.60 o                         
   3   3   2        945.35        807.39        31.77 o                         
   5   3   2        466.87        330.39        33.07 o                         
   7   3   2       7749.45       7397.33        75.75 o                         
   9   3   2        435.85        328.88        34.85 o                         
  11   3   2       1315.01       1369.99        46.72 o                         
  13   3   2        184.04        183.95        39.22 o                         
  15   3   2       7686.79       7516.66        87.49 o                         
  17   3   2       1427.32       1462.53        67.16 o                         
  19   3   2        531.20        504.33        43.34 o                         
  21   3   2         13.88         43.80        48.79 o                         
  23   3   2         13.89         20.79        50.42 o                         
  25   3   2        143.20         58.70        66.57 o                         
 -24   4   2         79.00         33.38        84.26 o                         
 -22   4   2         18.26         13.39        57.82 o                         
 -20   4   2         55.32         26.10        51.85 o                         
 -18   4   2        110.26        140.86        47.11 o                         
 -16   4   2          9.01         28.69        38.22 o                         
 -14   4   2       1285.74       1132.77        41.64 o                         
 -12   4   2       9622.86       9759.99        81.94 o                         
 -10   4   2       4765.48       5001.14        67.76 o                         
  -8   4   2         24.46         40.79        36.92 o                         
  -6   4   2       8054.31       7606.78       225.11 o                         
  -4   4   2       1080.65        987.63        35.70 o                         
  -2   4   2      19462.75      17151.52       389.34 o                         
   0   4   2      17144.89      15952.59       196.62 o                         
   2   4   2        654.50        762.94        28.49 o                         
   4   4   2      14491.79      14005.96       187.22 o                         
   6   4   2      23280.86      23353.04       142.32 o                         
   8   4   2        912.34        979.29        39.61 o                         
  10   4   2       1037.53        968.77        41.00 o                         
  12   4   2         16.67         24.06        34.80 o                         
  14   4   2        784.62        800.88        40.15 o                         
  16   4   2       4300.99       4399.46       105.56 o                         
  18   4   2         67.70         64.66        42.65 o                         
  20   4   2          2.04         63.90        76.16 o                         
  22   4   2         38.90          5.24        52.05 o                         
  24   4   2        414.62        343.57       134.80 o                         
 -25   5   2          8.45         10.26        61.50 o                         
 -23   5   2          6.28         12.72        54.40 o                         
 -21   5   2        237.88        222.30        50.49 o                         
 -19   5   2         15.93         46.11        57.06 o                         
 -17   5   2         74.35         -2.38        50.46 o                         
 -15   5   2        352.72        331.28        46.82 o                         
 -13   5   2         84.16         80.05        40.51 o                         
 -11   5   2       1708.52       1541.09        49.69 o                         
  -9   5   2       3956.82       4328.64        73.41 o                         
  -7   5   2        428.31        546.61        32.70 o                         
  -5   5   2       1381.35       1298.11        38.80 o                         
  -3   5   2       6721.48       7571.09       144.38 o                         
  -1   5   2       5179.52       5090.10        72.18 o                         
   1   5   2          2.12         18.16        20.50 o                         
   3   5   2        332.31        275.35        24.60 o                         
   5   5   2        990.54       1175.71        32.20 o                         
   7   5   2      11849.54      12950.19       215.08 o                         
   9   5   2        106.75        216.04        36.08 o                         
  11   5   2        685.54        689.61        38.08 o                         
  13   5   2        822.85        827.43        45.93 o                         
  15   5   2        291.97        167.81        37.53 o                         
  17   5   2        403.34        368.78        46.38 o                         
  19   5   2        399.19        317.14        76.28 o                         
  21   5   2         23.20         63.09        48.16 o                         
  23   5   2          0.03        -25.86        56.39 o                         
  25   5   2         75.79         63.43        78.87 o                         
 -24   6   2        341.06        389.05        78.89 o                         
 -22   6   2        602.42        644.77        53.81 o                         
 -20   6   2         12.97         10.47        44.75 o                         
 -18   6   2         26.10         56.32        40.73 o                         
 -16   6   2         57.44         17.76        37.35 o                         
 -14   6   2        747.64        710.22        41.28 o                         
 -12   6   2          1.73         -9.26        33.13 o                         
 -10   6   2       2093.11       1892.50        41.84 o                         
  -8   6   2       2275.74       2522.89        42.87 o                         
  -6   6   2         29.20         30.16        31.14 o                         
  -4   6   2       4451.90       4864.49        73.64 o                         
  -2   6   2       3077.55       3323.14        56.33 o                         
   0   6   2       2973.12       2514.29        55.15 o                         
   2   6   2       3554.82       4201.70        64.82 o                         
   4   6   2       1275.08       1675.82        38.59 o                         
   6   6   2        657.37        587.96        34.00 o                         
   8   6   2       2253.91       2712.10        49.89 o                         
  10   6   2         33.75         50.87        35.31 o                         
  12   6   2       1090.07       1167.22        47.79 o                         
  14   6   2        127.61         92.89        38.14 o                         
  16   6   2        291.37        212.57        40.01 o                         
  18   6   2        102.23        111.62        44.74 o                         
  20   6   2          2.32         37.69        46.68 o                         
  22   6   2        114.00         36.58        53.44 o                         
  24   6   2        137.76        135.31        63.48 o                         
 -23   7   2          0.81         31.05        54.36 o                         
 -21   7   2          9.71        -19.04        52.47 o                         
 -19   7   2          6.39          5.26        45.82 o                         
 -17   7   2          1.89          4.16        40.47 o                         
 -15   7   2         43.88         46.32        38.01 o                         
 -13   7   2        121.18        116.48        34.96 o                         
 -11   7   2       1093.34       1033.82        40.65 o                         
  -9   7   2          1.42          2.39        29.88 o                         
  -7   7   2          8.43         13.87        27.67 o                         
  -5   7   2       2169.03       2022.48        71.77 o                         
  -3   7   2       3591.09       4063.00        58.95 o                         
  -1   7   2        386.49        398.26        24.22 o                         
   1   7   2         29.32         47.22        21.95 o                         
   3   7   2        867.18        901.31        29.15 o                         
   5   7   2       3174.65       3723.14        68.78 o                         
   7   7   2       2466.93       2482.49        45.38 o                         
   9   7   2        985.90        931.26        40.59 o                         
  11   7   2        499.01        530.90        40.34 o                         
  13   7   2         48.60         22.40        39.50 o                         
  15   7   2         80.67         10.23        39.76 o                         
  17   7   2        217.65        189.55        43.19 o                         
  19   7   2         22.21         -6.05        47.53 o                         
  21   7   2          0.04        -10.15        51.03 o                         
  23   7   2        340.78        299.15        71.88 o                         
 -24   8   2         26.52         -6.76        81.07 o                         
 -22   8   2        168.37         68.31        55.79 o                         
 -20   8   2        260.27        261.35        50.01 o                         
 -18   8   2        159.38        152.20        44.53 o                         
 -16   8   2         73.82         59.11        41.01 o                         
 -14   8   2        111.28        101.86        41.16 o                         
 -12   8   2          8.53         18.77        34.33 o                         
 -10   8   2       1020.74        941.57        39.55 o                         
  -8   8   2         79.05        100.97        29.72 o                         
  -6   8   2       1350.55       1180.13        57.46 o                         
  -4   8   2       1279.98       1359.72        33.71 o                         
  -2   8   2        729.38        697.28        27.69 o                         
   0   8   2       2689.41       2773.99        35.21 o                         
   2   8   2       1989.29       2049.00        32.15 o                         
   4   8   2        165.79        223.19        25.76 o                         
   6   8   2         52.73         39.28        25.59 o                         
   8   8   2       1524.76       1537.54        44.74 o                         
  10   8   2        746.24        920.06        40.89 o                         
  12   8   2       4340.28       4583.68        98.50 o                         
  14   8   2       1064.62       1009.03        45.48 o                         
  16   8   2         69.44         55.36        39.33 o                         
  18   8   2         66.93        106.87        48.39 o                         
  20   8   2          0.18         49.21        50.21 o                         
  22   8   2         39.29         31.97        56.38 o                         
 -23   9   2        123.24        116.72        60.03 o                         
 -21   9   2          0.38          2.32        54.57 o                         
 -19   9   2         30.39         62.59        49.45 o                         
 -17   9   2        386.97        354.94        43.58 o                         
 -15   9   2       3596.16       3407.81        54.68 o                         
 -13   9   2         47.58         60.39        39.77 o                         
 -11   9   2        412.26        404.47        41.87 o                         
  -9   9   2       1715.20       1669.88        39.95 o                         
  -7   9   2         61.18         82.45        28.56 o                         
  -5   9   2       1987.51       1910.13        38.74 o                         
  -3   9   2       3223.61       3312.53        39.63 o                         
  -1   9   2       1589.29       1585.29        33.32 o                         
   1   9   2       1114.38       1182.22        28.05 o                         
   3   9   2        262.54        257.19        26.74 o                         
   5   9   2       1286.07       1297.16        29.59 o                         
   7   9   2       1334.11       1351.24        35.95 o                         
   9   9   2         22.55         -5.33        36.50 o                         
  11   9   2       1161.23       1316.57        76.29 o                         
  13   9   2       1670.63       1975.21        74.78 o                         
  15   9   2       1450.59       1388.56        48.59 o                         
  17   9   2         56.31        -17.75        46.23 o                         
  19   9   2        144.73        100.43        52.39 o                         
  21   9   2        384.41        270.71        82.38 o                         
 -22  10   2          4.87         21.05        60.21 o                         
 -20  10   2        589.10        617.39        71.09 o                         
 -18  10   2         74.48        118.20        45.45 o                         
 -16  10   2        449.11        361.76        47.31 o                         
 -14  10   2        389.34        323.30        43.43 o                         
 -12  10   2         47.56         31.77        40.67 o                         
 -10  10   2       3478.52       3207.65        78.02 o                         
  -8  10   2       2962.49       3026.54        43.09 o                         
  -6  10   2       1480.36       1614.50        47.41 o                         
  -4  10   2        267.75        271.24        29.44 o                         
  -2  10   2        410.43        436.21        25.71 o                         
   0  10   2          7.83          7.02        24.62 o                         
   2  10   2          6.39         24.87        23.90 o                         
   4  10   2        230.19        229.22        26.07 o                         
   6  10   2       4629.24       4733.88        79.97 o                         
   8  10   2       3979.05       4027.89        68.23 o                         
  10  10   2        106.05        123.90        41.21 o                         
  12  10   2       2233.83       2230.74        51.51 o                         
  14  10   2       1841.00       1803.88       125.43 o                         
  16  10   2         21.95         -7.41        46.09 o                         
  18  10   2         62.23         40.19        50.04 o                         
  20  10   2        155.39        149.54        55.76 o                         
 -21  11   2         26.86          6.78        61.26 o                         
 -19  11   2        598.25        606.86        56.61 o                         
 -17  11   2         70.92         43.12        45.50 o                         
 -15  11   2        144.61         94.49        45.80 o                         
 -13  11   2        280.13        325.56        43.18 o                         
 -11  11   2         96.76        107.48        39.32 o                         
  -9  11   2        317.00        315.47        33.82 o                         
  -7  11   2       8615.46       8966.81       139.17 o                         
  -5  11   2         16.68         10.03        31.54 o                         
  -3  11   2         36.27         38.48        28.08 o                         
  -1  11   2        139.21        126.74        24.03 o                         
   1  11   2        209.36        182.62        26.86 o                         
   3  11   2          1.99         12.27        25.60 o                         
   5  11   2       1447.05       1463.60        35.33 o                         
   7  11   2       1621.14       1735.41        41.06 o                         
   9  11   2        143.46        146.06        35.69 o                         
  11  11   2        777.25        802.76        40.81 o                         
  13  11   2        236.40        215.28        45.18 o                         
  15  11   2        346.97        392.52       125.75 o                         
  17  11   2        560.48        647.14        56.19 o                         
  19  11   2          2.32        -10.45        55.57 o                         
 -20  12   2         63.14         53.44        59.65 o                         
 -18  12   2         49.81         70.41        52.32 o                         
 -16  12   2         33.80        107.46        51.37 o                         
 -14  12   2        308.05        398.00        49.66 o                         
 -12  12   2          0.59         -3.42        38.41 o                         
 -10  12   2        156.23        202.24        34.53 o                         
  -8  12   2        195.35        304.37        35.24 o                         
  -6  12   2       5750.33       5792.34       102.37 o                         
  -4  12   2          0.80         -2.31        31.13 o                         
  -2  12   2       1214.55       1175.27        38.24 o                         
   0  12   2        334.94        324.54        28.35 o                         
   2  12   2       1712.48       1765.54        65.84 o                         
   4  12   2        520.14        606.26        31.01 o                         
   6  12   2       4910.74       4939.22        75.28 o                         
   8  12   2        205.41        228.37        35.10 o                         
  10  12   2          0.03         22.91        38.12 o                         
  12  12   2         20.35         59.02        41.32 o                         
  14  12   2          1.00         -4.79        42.19 o                         
  16  12   2         31.96         64.63        50.38 o                         
  18  12   2         47.91         29.34        57.77 o                         
 -19  13   2          5.86          4.09        77.10 o                         
 -17  13   2         18.85         31.46        54.09 o                         
 -15  13   2         71.87         52.89        46.92 o                         
 -13  13   2         10.38        -24.03        43.39 o                         
 -11  13   2        772.74        700.70        40.63 o                         
  -9  13   2        165.97        112.86        35.55 o                         
  -7  13   2        240.57        264.42        36.05 o                         
  -5  13   2        174.13        141.14        35.36 o                         
  -3  13   2         12.98        -12.75        33.97 o                         
  -1  13   2       1040.47        975.52        33.52 o                         
   1  13   2       1322.71       1312.92        36.15 o                         
   3  13   2        697.07        680.34        32.34 o                         
   5  13   2        291.68        278.55        36.22 o                         
   7  13   2        136.58        118.45        37.83 o                         
   9  13   2         87.55         52.72        37.67 o                         
  11  13   2          8.80          9.85        41.60 o                         
  13  13   2        349.78        433.50        45.26 o                         
  15  13   2         99.36        118.98        47.07 o                         
  17  13   2         99.96         38.38        50.65 o                         
 -16  14   2          3.81          1.41        47.29 o                         
 -14  14   2         91.53         92.52        48.40 o                         
 -12  14   2         82.06         78.52        44.73 o                         
 -10  14   2        188.31        133.39        38.61 o                         
  -8  14   2        202.91        167.77        39.82 o                         
  -6  14   2          2.03         33.14        37.19 o                         
  -4  14   2          0.31        -10.02        36.42 o                         
  -2  14   2        453.05        459.14        38.13 o                         
   0  14   2        857.96        862.67        38.50 o                         
   2  14   2          4.54          5.62        31.42 o                         
   4  14   2         95.25        110.14        32.96 o                         
   6  14   2         45.84         24.31        38.44 o                         
   8  14   2       1091.58       1202.90        44.11 o                         
  10  14   2         15.26         72.12        42.13 o                         
  12  14   2        147.30        138.96        49.50 o                         
  14  14   2          6.16         15.68        47.38 o                         
  16  14   2         11.60         46.73        51.28 o                         
 -15  15   2        159.79         96.51        53.79 o                         
 -13  15   2         63.39         89.78        50.68 o                         
 -11  15   2        369.53        471.18        45.11 o                         
  -9  15   2         41.42         79.16        43.02 o                         
  -7  15   2         31.05         23.69        39.74 o                         
  -5  15   2        481.75        515.93        41.23 o                         
  -3  15   2        490.95        382.15        47.14 o                         
  -1  15   2        143.47        164.71        41.71 o                         
   1  15   2        146.18         93.32        38.37 o                         
   3  15   2         20.97         21.29        37.59 o                         
   5  15   2         10.46         -4.29        40.36 o                         
   7  15   2        325.58        388.92        41.74 o                         
   9  15   2        329.61        350.60        45.14 o                         
  11  15   2        698.65        788.52        66.57 o                         
  13  15   2          6.16        -10.01        49.79 o                         
  15  15   2         24.37         57.52        54.32 o                         
 -12  16   2         22.21         50.32        52.82 o                         
 -10  16   2        214.13        229.36        46.16 o                         
  -8  16   2          1.43        -16.28        45.36 o                         
  -6  16   2          5.88         24.28        42.63 o                         
  -4  16   2         80.65         96.91        46.73 o                         
  -2  16   2        419.23        454.47        49.57 o                         
   0  16   2         25.41         14.04        40.60 o                         
   2  16   2          1.03        -23.55        42.06 o                         
   4  16   2         16.07        -10.80        49.06 o                         
   6  16   2        202.75        254.18        44.08 o                         
   8  16   2          1.10          7.17        46.03 o                         
  10  16   2         30.59         -5.39        52.83 o                         
  12  16   2          2.73          5.84        52.50 o                         
 -11  17   2         13.39         18.95        70.01 o                         
  -9  17   2        306.95        183.21        51.14 o                         
  -7  17   2          1.45          1.60        50.17 o                         
  -5  17   2        147.37         83.03        54.09 o                         
  -3  17   2          5.09         13.64        50.04 o                         
  -1  17   2        116.37         97.54        56.15 o                         
   1  17   2        261.77        262.69        46.03 o                         
   3  17   2         74.38         80.81        48.78 o                         
   5  17   2         51.06         48.83        53.48 o                         
   7  17   2         66.44         43.72        58.77 o                         
   9  17   2          2.33        -32.25        52.21 o                         
  -6  18   2          0.00        -12.97        58.09 o                         
  -4  18   2         39.60          6.94        55.53 o                         
  -2  18   2          0.62         -0.18        55.77 o                         
   0  18   2        404.28        335.00        65.27 o                         
   2  18   2        241.58        241.58        55.24 o                         
   4  18   2         53.82         67.87        66.66 o                         
   6  18   2        356.47        266.14        64.43 o                         
 -25   1   3         30.60         25.46        60.81 o                         
 -23   1   3         94.10         72.77        49.26 o                         
 -21   1   3         79.96         64.02        46.12 o                         
 -19   1   3         95.40        121.35        42.31 o                         
 -17   1   3       1638.50       1824.66        45.05 o                         
 -15   1   3         50.59         64.96        32.87 o                         
 -13   1   3        234.47        299.58        34.30 o                         
 -11   1   3       2518.33       2638.16        47.36 o                         
  -9   1   3        170.59        187.45        28.98 o                         
  -7   1   3          5.17         33.20        28.63 o                         
  -5   1   3        120.21        105.46        27.40 o                         
  -3   1   3         61.87         67.97        30.53 o                         
  -1   1   3       7007.88       6870.34       358.32 o                         
   1   1   3       3653.52       3742.38        83.81 o                         
   3   1   3          1.39         35.21        32.96 o                         
   5   1   3       7508.87       6422.02       115.71 o                         
   7   1   3        350.57        368.10        37.54 o                         
   9   1   3      25769.13      27271.84       145.24 o                         
  11   1   3       3673.23       3979.78        57.82 o                         
  13   1   3       2078.88       2038.32        46.63 o                         
  15   1   3       3456.23       3414.12        86.78 o                         
  17   1   3       1494.57       1602.19        70.39 o                         
  19   1   3         54.67         32.34        49.91 o                         
  21   1   3        188.64        223.98        46.84 o                         
  23   1   3          0.08        -10.65        51.52 o                         
  25   1   3          7.56         32.86        57.92 o                         
 -26   2   3        274.69        169.64        71.82 o                         
 -24   2   3         17.71         27.55        52.90 o                         
 -22   2   3         28.47         31.25        48.98 o                         
 -20   2   3       1077.04       1040.04        48.88 o                         
 -18   2   3        846.55        908.62        44.76 o                         
 -16   2   3        849.62        876.54        40.47 o                         
 -14   2   3       1142.44       1164.02        40.37 o                         
 -12   2   3       1827.68       2035.59        46.87 o                         
 -10   2   3        364.11        589.28        35.64 o                         
  -8   2   3       4485.60       4266.73        58.67 o                         
  -6   2   3      40855.31      36889.75       636.31 o                         
  -4   2   3      32330.13      26819.55       151.49 o                         
  -2   2   3      28499.97      24634.79       600.44 o                         
   0   2   3      17676.20      15087.21       452.30 o                         
   2   2   3        357.81        531.48        86.11 o                         
   4   2   3      40325.71      38504.76       516.03 o                         
   6   2   3      10601.01      10005.32       116.94 o                         
   8   2   3      11783.95      13028.61        92.81 o                         
  10   2   3       3136.67       3111.12        53.66 o                         
  12   2   3        104.55        144.11        38.73 o                         
  14   2   3         56.11         65.53        43.00 o                         
  16   2   3        238.69        190.28        47.00 o                         
  18   2   3          1.09         -2.79        39.67 o                         
  20   2   3        214.84        238.31        45.18 o                         
  22   2   3        259.87        205.49        51.07 o                         
  24   2   3          5.77        -20.02        59.71 o                         
 -25   3   3         52.02         17.15        63.75 o                         
 -23   3   3        109.86        108.43        58.75 o                         
 -21   3   3        250.20        295.19        49.72 o                         
 -19   3   3        439.93        466.13        43.78 o                         
 -17   3   3        150.85        214.83        39.57 o                         
 -15   3   3        456.60        412.71        38.03 o                         
 -13   3   3        493.24        493.78        37.42 o                         
 -11   3   3        650.62        559.19        37.33 o                         
  -9   3   3      22307.62      23694.90       363.01 o                         
  -7   3   3      22345.73      21611.92       197.66 o                         
  -5   3   3       3934.46       3661.72        87.89 o                         
  -3   3   3        420.72        580.06        46.48 o                         
  -1   3   3       1148.99        921.56        35.75 o                         
   1   3   3      28866.83      26984.16       417.66 o                         
   3   3   3      13718.72      12506.42       106.30 o                         
   5   3   3       9543.37       9003.12       213.62 o                         
   7   3   3      10968.47      11085.26       141.87 o                         
   9   3   3       2452.26       2880.10        48.08 o                         
  11   3   3        143.17        112.87        32.85 o                         
  13   3   3         30.75         80.83        32.55 o                         
  15   3   3       4397.27       4616.27       140.45 o                         
  17   3   3        335.95        499.28        38.55 o                         
  19   3   3        104.18        100.57        43.91 o                         
  21   3   3         69.45         85.69        47.99 o                         
  23   3   3        162.92         88.91        53.86 o                         
  25   3   3          0.07        -25.99        62.94 o                         
 -26   4   3          3.80          4.94        66.74 o                         
 -24   4   3        217.74        157.35        78.26 o                         
 -22   4   3         95.75        119.67        52.74 o                         
 -20   4   3        288.30        329.17        49.96 o                         
 -18   4   3       3831.22       3704.70        70.27 o                         
 -16   4   3        219.06        238.91        40.28 o                         
 -14   4   3        241.37        243.10        35.41 o                         
 -12   4   3         53.44         30.69        32.50 o                         
 -10   4   3       9150.41       9385.73       159.45 o                         
  -8   4   3       1378.62       1431.56        49.80 o                         
  -6   4   3       2445.07       2458.64        54.09 o                         
  -4   4   3       5060.77       5145.43       120.33 o                         
  -2   4   3        392.49        246.86        30.61 o                         
   0   4   3      14203.75      12597.82       178.41 o                         
   2   4   3       9048.51       8180.54       113.87 o                         
   4   4   3       4290.92       4146.45        64.61 o                         
   6   4   3        354.03        357.55        34.61 o                         
   8   4   3        198.33        241.30        34.86 o                         
  10   4   3         31.13         47.73        33.93 o                         
  12   4   3         47.33         29.96        34.52 o                         
  14   4   3        475.50        480.99        38.60 o                         
  16   4   3        734.54        898.02        43.80 o                         
  18   4   3        483.82        516.78        47.02 o                         
  20   4   3         11.33         10.75        46.87 o                         
  22   4   3         35.75         16.24        52.10 o                         
  24   4   3        157.41         83.68        63.14 o                         
 -25   5   3        180.87        176.32        62.97 o                         
 -23   5   3         23.82         -4.23        68.06 o                         
 -21   5   3         27.31          9.18        62.22 o                         
 -19   5   3       1057.58       1101.71        57.97 o                         
 -17   5   3        651.63        610.17        49.69 o                         
 -15   5   3        330.58        335.13        45.29 o                         
 -13   5   3         14.78         40.91        38.66 o                         
 -11   5   3       1236.02       1223.10        45.17 o                         
  -9   5   3        159.41        127.53        37.68 o                         
  -7   5   3        375.48        443.69        35.18 o                         
  -5   5   3       1136.45       1336.71        38.22 o                         
  -3   5   3      10446.47       9960.79       199.11 o                         
  -1   5   3       1009.27       1429.26        34.09 o                         
   1   5   3       4321.54       4103.24       100.05 o                         
   3   5   3       7067.84       7527.87       125.26 o                         
   5   5   3       1140.22       1139.07        31.98 o                         
   7   5   3       6000.60       5724.53        63.24 o                         
   9   5   3       2481.70       2797.67        48.78 o                         
  11   5   3        186.04        196.72        35.90 o                         
  13   5   3        168.11        137.75        36.60 o                         
  15   5   3        289.19        345.69        37.63 o                         
  17   5   3        135.19        152.05        43.58 o                         
  19   5   3          0.99         12.05        49.00 o                         
  21   5   3        102.31         75.79        53.09 o                         
  23   5   3         62.08         14.59        57.00 o                         
 -24   6   3         18.59         14.55        54.95 o                         
 -22   6   3        316.91        396.97        61.97 o                         
 -20   6   3         46.90         53.33        45.08 o                         
 -18   6   3        518.97        508.86        54.39 o                         
 -16   6   3         84.84         55.83        48.00 o                         
 -14   6   3         92.01         37.83        42.68 o                         
 -12   6   3         95.70         87.97        36.37 o                         
 -10   6   3        249.94        223.31        29.81 o                         
  -8   6   3         78.97         62.41        25.68 o                         
  -6   6   3       1984.06       1974.28        38.78 o                         
  -4   6   3       1358.79       1389.56        37.70 o                         
  -2   6   3        983.82       1343.95        41.80 o                         
   0   6   3       1547.16       1506.01        27.80 o                         
   2   6   3       9100.89       9516.55       171.94 o                         
   4   6   3       2840.29       2724.86        40.41 o                         
   6   6   3      16884.41      17009.83        78.21 o                         
   8   6   3       1633.07       1543.67        67.08 o                         
  10   6   3       1477.37       1475.53        57.05 o                         
  12   6   3        198.71        207.86        35.91 o                         
  14   6   3         10.23          4.95        39.21 o                         
  16   6   3       1027.30       1025.96        44.76 o                         
  18   6   3        113.45         99.13        48.01 o                         
  20   6   3         14.42         19.30        46.96 o                         
  22   6   3        157.67        104.94        56.13 o                         
  24   6   3        202.91         55.73        63.97 o                         
 -23   7   3        237.03        247.28        91.89 o                         
 -21   7   3         15.65         27.98        50.80 o                         
 -19   7   3        107.52         84.33        44.99 o                         
 -17   7   3        314.08        329.93        41.43 o                         
 -15   7   3         33.02         23.52        37.97 o                         
 -13   7   3        719.35        772.84        50.73 o                         
 -11   7   3         14.84         35.10        31.76 o                         
  -9   7   3       3449.34       3467.88        50.32 o                         
  -7   7   3        507.55        515.43        30.13 o                         
  -5   7   3       1115.55       1142.08        36.99 o                         
  -3   7   3         32.60         27.57        25.70 o                         
  -1   7   3        151.11        150.05        23.15 o                         
   1   7   3      10244.59      10920.86       126.20 o                         
   3   7   3        233.59        228.55        25.33 o                         
   5   7   3        326.47        408.12        25.07 o                         
   7   7   3      12684.70      12693.82        94.31 o                         
   9   7   3       3729.61       3692.57        57.30 o                         
  11   7   3       4821.23       4755.09        59.24 o                         
  13   7   3       1433.94       1123.31        43.77 o                         
  15   7   3       1854.29       1806.92        84.49 o                         
  17   7   3          0.51         -9.21        42.43 o                         
  19   7   3          0.01        -10.29        47.75 o                         
  21   7   3         46.88         95.04        51.05 o                         
  23   7   3          5.15         29.78        61.22 o                         
 -24   8   3        100.90         89.65        58.31 o                         
 -22   8   3         34.87        -43.32        54.68 o                         
 -20   8   3        795.72        776.99        53.72 o                         
 -18   8   3        323.09        314.15        44.80 o                         
 -16   8   3        198.61        129.96        41.66 o                         
 -14   8   3         24.88         16.70        37.25 o                         
 -12   8   3          7.35         38.22        34.69 o                         
 -10   8   3       6790.25       6684.34        80.96 o                         
  -8   8   3        116.35        128.26        29.20 o                         
  -6   8   3       1129.83       1162.30        38.44 o                         
  -4   8   3       6984.25       6926.65       154.60 o                         
  -2   8   3          5.41         46.94        24.45 o                         
   0   8   3        201.48        249.76        24.47 o                         
   2   8   3        172.11        188.37        23.33 o                         
   4   8   3       2795.29       2629.50        39.28 o                         
   6   8   3          2.58          2.40        23.84 o                         
   8   8   3       1914.14       2069.45        56.52 o                         
  10   8   3        386.71        411.15        37.74 o                         
  12   8   3        293.64        258.55        39.52 o                         
  14   8   3        632.76        790.61        44.37 o                         
  16   8   3        365.94        464.94        52.54 o                         
  18   8   3          2.95         13.81        46.96 o                         
  20   8   3        210.94        120.53        53.40 o                         
  22   8   3         76.74        118.95        58.46 o                         
 -23   9   3        269.68        259.76        60.01 o                         
 -21   9   3          3.36         -8.10        53.66 o                         
 -19   9   3        381.33        517.42        51.61 o                         
 -17   9   3        557.97        546.95        44.92 o                         
 -15   9   3        245.61        214.48        40.26 o                         
 -13   9   3        623.14        708.96        83.50 o                         
 -11   9   3        475.98        378.00        37.51 o                         
  -9   9   3         37.04         50.84        32.35 o                         
  -7   9   3        238.69        251.45        32.31 o                         
  -5   9   3       4559.37       4678.13        71.10 o                         
  -3   9   3        658.89        726.00        32.50 o                         
  -1   9   3        383.90        396.04        24.69 o                         
   1   9   3        350.12        365.53        24.95 o                         
   3   9   3         19.86         26.93        24.69 o                         
   5   9   3          2.47         31.55        23.62 o                         
   7   9   3       1520.07       1539.31        36.61 o                         
   9   9   3        505.00        532.63        39.10 o                         
  11   9   3        479.95        443.03        41.23 o                         
  13   9   3         89.87         91.50        42.44 o                         
  15   9   3         40.65         33.46        42.13 o                         
  17   9   3        209.68        278.14        50.38 o                         
  19   9   3         89.23         84.20        52.48 o                         
  21   9   3         98.22         59.06        57.61 o                         
 -22  10   3         76.59         37.78        57.84 o                         
 -20  10   3         55.76        111.84        53.37 o                         
 -18  10   3         32.80        -19.56        45.32 o                         
 -16  10   3         27.41         11.64        44.68 o                         
 -14  10   3        272.34        317.73        42.37 o                         
 -12  10   3       1170.93       1077.16        45.14 o                         
 -10  10   3        164.32        122.41        36.42 o                         
  -8  10   3          0.00         15.84        27.47 o                         
  -6  10   3       2810.56       2866.01        40.95 o                         
  -4  10   3       6174.85       6449.15        90.61 o                         
  -2  10   3          1.07        -15.62        23.35 o                         
   0  10   3         51.56         18.14        25.23 o                         
   2  10   3        499.24        470.69        24.23 o                         
   4  10   3       1494.91       1427.56        31.76 o                         
   6  10   3       3206.12       3193.68        43.88 o                         
   8  10   3        574.13        633.40        35.82 o                         
  10  10   3       2339.82       2304.09        63.90 o                         
  12  10   3       1147.13       1308.47        48.60 o                         
  14  10   3        319.63        261.77        47.30 o                         
  16  10   3       1110.87       1089.85        52.10 o                         
  18  10   3        209.02        232.28        53.22 o                         
  20  10   3         46.86         44.53        56.87 o                         
 -21  11   3         28.84         52.26        59.64 o                         
 -19  11   3        303.16        286.08        54.66 o                         
 -17  11   3       1879.05       1794.52        66.48 o                         
 -15  11   3        122.15        152.78        45.73 o                         
 -13  11   3        318.91        339.94        43.06 o                         
 -11  11   3        199.64        270.69        38.17 o                         
  -9  11   3       2753.89       2847.14        51.81 o                         
  -7  11   3       7998.42       8046.25       139.39 o                         
  -5  11   3       1002.34       1082.57        41.34 o                         
  -3  11   3        421.97        369.16        33.25 o                         
  -1  11   3          0.35         17.83        23.99 o                         
   1  11   3        263.90        314.69        28.35 o                         
   3  11   3          1.76         21.64        25.09 o                         
   5  11   3          3.22         20.96        27.82 o                         
   7  11   3       1408.20       1501.37        38.28 o                         
   9  11   3       1396.62       1509.64        55.35 o                         
  11  11   3        119.18        138.23        37.83 o                         
  13  11   3         69.09         26.94        46.78 o                         
  15  11   3        127.66        120.61        47.22 o                         
  17  11   3        337.64        338.28        59.00 o                         
  19  11   3          6.10         -5.90        56.81 o                         
 -20  12   3         17.97         18.12        56.92 o                         
 -18  12   3         24.39          0.01        52.86 o                         
 -16  12   3         82.98         73.27        51.24 o                         
 -14  12   3          2.07         65.06        47.70 o                         
 -12  12   3        274.29        341.03        39.06 o                         
 -10  12   3         39.53         57.22        34.49 o                         
  -8  12   3         88.98         59.43        33.75 o                         
  -6  12   3       3055.31       3083.98        51.90 o                         
  -4  12   3        241.87        241.93        32.22 o                         
  -2  12   3          0.14          4.72        28.08 o                         
   0  12   3        287.33        304.81        28.78 o                         
   2  12   3        357.25        364.98        31.41 o                         
   4  12   3        373.59        355.05        32.09 o                         
   6  12   3        976.42       1081.37        37.79 o                         
   8  12   3        550.00        564.31        38.13 o                         
  10  12   3        814.99        874.49        42.24 o                         
  12  12   3        100.06         85.58        41.62 o                         
  14  12   3        150.27         99.74        42.23 o                         
  16  12   3        214.86        202.06        50.66 o                         
  18  12   3         24.04        -30.92        55.48 o                         
 -19  13   3         15.78        -20.07        62.74 o                         
 -17  13   3        115.45         77.71        55.40 o                         
 -15  13   3         94.52         65.69        46.85 o                         
 -13  13   3         79.37         70.89        43.11 o                         
 -11  13   3         84.33        105.07        36.76 o                         
  -9  13   3        867.11        865.36        37.78 o                         
  -7  13   3          5.61          0.60        35.34 o                         
  -5  13   3        318.53        227.18        33.79 o                         
  -3  13   3        643.32        632.88        35.13 o                         
  -1  13   3        323.98        375.86        33.30 o                         
   1  13   3          2.86          6.68        31.64 o                         
   3  13   3         66.34         74.50        31.54 o                         
   5  13   3        231.88        244.75        31.02 o                         
   7  13   3       3166.51       3133.30        75.35 o                         
   9  13   3          1.85         10.86        38.44 o                         
  11  13   3        102.78        107.71        42.87 o                         
  13  13   3          6.07         18.20        44.31 o                         
  15  13   3          0.01          8.32        46.31 o                         
  17  13   3          9.31         43.28        52.47 o                         
 -16  14   3          4.19         52.37        47.47 o                         
 -14  14   3          3.59          1.44        44.87 o                         
 -12  14   3         63.77         56.19        43.03 o                         
 -10  14   3        187.71        240.38        39.31 o                         
  -8  14   3        489.26        523.88        40.60 o                         
  -6  14   3        293.28        280.14        38.50 o                         
  -4  14   3        569.66        564.71        42.50 o                         
  -2  14   3         60.73         58.36        43.58 o                         
   0  14   3         32.93         41.67        36.54 o                         
   2  14   3         58.57         42.92        33.35 o                         
   4  14   3          0.28         -5.40        34.49 o                         
   6  14   3        512.89        555.75        50.38 o                         
   8  14   3        338.46        353.77        42.02 o                         
  10  14   3         33.73         26.10        42.56 o                         
  12  14   3        140.92        136.63        46.20 o                         
  14  14   3         68.73         59.83        50.44 o                         
  16  14   3         14.65        -11.45        53.80 o                         
 -15  15   3          5.34         14.62        53.70 o                         
 -13  15   3          8.25          2.90        48.69 o                         
 -11  15   3          5.02         -9.77        42.06 o                         
  -9  15   3        222.81        223.20        40.62 o                         
  -7  15   3          3.79        -21.90        41.12 o                         
  -5  15   3          3.11         -6.85        37.25 o                         
  -3  15   3          2.58          4.28        43.28 o                         
  -1  15   3        306.44        271.54        43.95 o                         
   1  15   3          9.87         13.33        38.73 o                         
   3  15   3        113.80         95.71        37.64 o                         
   5  15   3         32.65         29.09        36.21 o                         
   7  15   3        117.61         64.79        43.45 o                         
   9  15   3          0.95         45.32        43.89 o                         
  11  15   3         69.95         54.78        50.72 o                         
  13  15   3          7.08         18.01        49.27 o                         
  15  15   3        202.65        136.56       154.26 o                         
 -12  16   3        134.11        135.55        55.45 o                         
 -10  16   3         38.57         54.94        45.69 o                         
  -8  16   3         25.44          8.20        45.77 o                         
  -6  16   3        104.28          5.79        46.38 o                         
  -4  16   3        179.50        138.41        50.69 o                         
  -2  16   3        365.05        272.29        56.04 o                         
   0  16   3         50.14         38.97        47.95 o                         
   2  16   3         13.26         20.44        41.89 o                         
   4  16   3         87.78         46.99        50.51 o                         
   6  16   3        518.89        521.60        53.49 o                         
   8  16   3        133.06        139.84        48.00 o                         
  10  16   3          2.47          4.35        55.03 o                         
  12  16   3          0.68         -6.23        56.63 o                         
 -11  17   3          0.36        -42.99       116.65 o                         
  -9  17   3         62.45         11.53        47.50 o                         
  -7  17   3        143.51         45.58        47.81 o                         
  -5  17   3        411.45        394.19        58.68 o                         
  -3  17   3        767.27        864.55        53.17 o                         
  -1  17   3        420.45        595.66        55.10 o                         
   1  17   3         50.38         54.12        49.24 o                         
   3  17   3          5.79          2.36        53.92 o                         
   5  17   3         25.74         36.58        53.01 o                         
   7  17   3         44.08          6.11        60.64 o                         
   9  17   3         89.38         44.52        54.01 o                         
  -6  18   3          1.40         62.92        55.98 o                         
  -4  18   3          4.32         12.93        52.81 o                         
  -2  18   3         62.80         76.54        56.03 o                         
   0  18   3          4.71         22.01        57.17 o                         
   2  18   3         14.49         40.51        66.79 o                         
   4  18   3          4.91          1.31        68.91 o                         
 -26   0   4       2186.38       1630.59       897.29 o                         
 -24   0   4        882.74        742.80        85.08 o                         
 -22   0   4        815.37       1000.72        86.77 o                         
 -20   0   4       2453.82       2520.34        75.76 o                         
 -18   0   4         17.29         27.89        56.87 o                         
 -16   0   4       1319.45       1236.49        56.87 o                         
 -14   0   4        631.95        683.76        47.39 o                         
 -12   0   4       2830.21       2859.25       169.44 o                         
 -10   0   4       1604.88       1407.64        63.22 o                         
  -8   0   4        657.36        417.24        40.67 o                         
  -6   0   4        691.84        568.50        44.46 o                         
  -4   0   4          1.95         58.44        39.45 o                         
  -2   0   4     160339.14     144010.97       500.57 o                         
   0   0   4      75643.93      68503.16       536.61 o                         
   2   0   4     186109.47     178084.84       900.61 o                         
   4   0   4     316288.19     312686.12      3489.92 o                         
   6   0   4      47585.39      45692.55      2373.08 o                         
   8   0   4       1582.65       1371.54        55.81 o                         
  10   0   4       7790.48       7459.39       138.30 o                         
  12   0   4       5972.20       5971.48        90.19 o                         
  14   0   4          0.69         10.75        51.74 o                         
  16   0   4       1157.66       1193.72        67.90 o                         
  18   0   4          5.75          7.85        56.74 o                         
  20   0   4         48.11         99.89       102.11 o                         
  22   0   4        279.01        259.27        68.94 o                         
  24   0   4          0.00         16.96        75.15 o                         
 -25   1   4        862.22        779.61        61.77 o                         
 -23   1   4        797.22        715.54        55.91 o                         
 -21   1   4        128.97        144.21        44.08 o                         
 -19   1   4        141.19        157.10        44.08 o                         
 -17   1   4          3.87         -0.27        37.10 o                         
 -15   1   4        289.18        333.48        35.96 o                         
 -13   1   4        874.02        804.93        35.02 o                         
 -11   1   4        400.79        303.17        31.09 o                         
  -9   1   4         71.34        105.88        27.56 o                         
  -7   1   4       6186.57       5028.43        88.93 o                         
  -5   1   4       2869.23       2719.22        50.40 o                         
  -3   1   4      23729.89      20601.77       433.92 o                         
  -1   1   4      32305.45      27347.08       307.54 o                         
   1   1   4      66078.46      61677.08      1234.27 o                         
   3   1   4      22073.20      20928.93       367.59 o                         
   5   1   4        266.64        292.56        30.05 o                         
   7   1   4      10037.87       9622.50       298.45 o                         
   9   1   4       1856.89       1782.64        44.53 o                         
  11   1   4        471.43        596.69        41.87 o                         
  13   1   4       1099.80       1015.23        44.18 o                         
  15   1   4       4239.08       4219.77        68.43 o                         
  17   1   4        817.64        795.84        52.43 o                         
  19   1   4         73.79         66.53        42.53 o                         
  21   1   4         55.94         41.91        54.66 o                         
  23   1   4        232.80        219.72        50.33 o                         
  25   1   4         11.25          5.52        58.02 o                         
 -26   2   4        287.10        190.67        64.39 o                         
 -24   2   4         17.24         -4.65        54.82 o                         
 -22   2   4        729.36        659.84        50.76 o                         
 -20   2   4         72.04         70.91        44.33 o                         
 -18   2   4       4678.46       4627.22        60.25 o                         
 -16   2   4       1533.14       1482.58        41.70 o                         
 -14   2   4        285.04        296.03        35.42 o                         
 -12   2   4        335.75        361.08        33.20 o                         
 -10   2   4        243.58        225.17        32.29 o                         
  -8   2   4      17007.18      17121.96       268.15 o                         
  -6   2   4       1725.92       1597.65        41.74 o                         
  -4   2   4      35572.68      30532.63       613.07 o                         
  -2   2   4       4458.01       3874.24        76.88 o                         
   0   2   4     100444.71      91427.78      3613.95 o                         
   2   2   4        453.57        492.43        32.89 o                         
   4   2   4       2759.61       3211.13        52.48 o                         
   6   2   4      13181.95      13675.67       124.63 o                         
   8   2   4       6875.05       7596.01        70.27 o                         
  10   2   4          0.62          9.62        32.30 o                         
  12   2   4       1196.20       1141.23        38.71 o                         
  14   2   4        112.69        106.91        31.53 o                         
  16   2   4        204.44        232.49        38.45 o                         
  18   2   4         41.62         20.62        38.89 o                         
  20   2   4        340.82        320.40        45.15 o                         
  22   2   4          7.12         15.07        50.29 o                         
  24   2   4          2.15        -13.07        54.10 o                         
 -25   3   4         28.60         29.43        62.67 o                         
 -23   3   4        104.81        100.63        55.96 o                         
 -21   3   4         73.82         92.21        48.55 o                         
 -19   3   4        967.79       1151.78        46.28 o                         
 -17   3   4       8710.15       8134.16       154.63 o                         
 -15   3   4        781.43        805.39        40.48 o                         
 -13   3   4        508.00        585.02        35.44 o                         
 -11   3   4         21.54          3.18        31.07 o                         
  -9   3   4       8304.44       8014.97        93.67 o                         
  -7   3   4       2236.06       2089.66        44.37 o                         
  -5   3   4        936.69        864.34        37.95 o                         
  -3   3   4        108.57         59.86        29.46 o                         
  -1   3   4      32466.69      30578.55      1742.92 o                         
   1   3   4      46164.05      41431.92       614.46 o                         
   3   3   4        583.28        438.32        28.29 o                         
   5   3   4      13986.76      13538.45       163.13 o                         
   7   3   4       2286.84       2485.84        44.37 o                         
   9   3   4        667.04        649.11        33.72 o                         
  11   3   4       3475.65       3437.88        54.73 o                         
  13   3   4        780.86        697.11        38.35 o                         
  15   3   4       4210.48       4156.76        59.95 o                         
  17   3   4        170.12        138.39        37.82 o                         
  19   3   4       1366.41       1300.12        49.57 o                         
  21   3   4        285.86        142.66        49.13 o                         
  23   3   4        123.24         45.92        58.18 o                         
  25   3   4         41.58         30.51        78.43 o                         
 -26   4   4         17.90        -58.39        77.71 o                         
 -24   4   4         32.20         52.79        65.75 o                         
 -22   4   4        112.39        186.94        53.63 o                         
 -20   4   4         17.06         -2.92        48.67 o                         
 -18   4   4        361.54        302.80        43.03 o                         
 -16   4   4         11.48        -12.83        37.69 o                         
 -14   4   4        586.60        521.02        36.61 o                         
 -12   4   4       5691.69       5978.30        67.87 o                         
 -10   4   4       7925.64       8618.65        80.74 o                         
  -8   4   4       1041.15        837.44        40.74 o                         
  -6   4   4      17673.51      18766.41       151.88 o                         
  -4   4   4        121.47        173.21        33.56 o                         
  -2   4   4       3240.40       2282.08        52.47 o                         
   0   4   4       4483.15       4321.49       121.94 o                         
   2   4   4       7890.58       7341.02       144.58 o                         
   4   4   4      10782.09      10339.58       130.11 o                         
   6   4   4       7639.69       8654.17       159.10 o                         
   8   4   4         23.00         68.67        34.02 o                         
  10   4   4         34.63         16.82        34.25 o                         
  12   4   4        912.91        978.94        39.95 o                         
  14   4   4        101.42         78.47        38.17 o                         
  16   4   4         69.85        -23.73        40.03 o                         
  18   4   4        432.83        480.00        46.85 o                         
  20   4   4         20.86          1.06        45.13 o                         
  22   4   4        133.12        175.41        58.71 o                         
  24   4   4        130.79        130.91        64.67 o                         
 -25   5   4          2.48        -25.02        59.66 o                         
 -23   5   4         26.24          0.51        64.93 o                         
 -21   5   4         86.21         58.65        57.12 o                         
 -19   5   4          4.14         40.17        51.02 o                         
 -17   5   4        574.25        509.99        45.33 o                         
 -15   5   4         36.23         22.87        41.85 o                         
 -13   5   4        297.82        261.56        39.64 o                         
 -11   5   4       4706.12       4570.44        77.87 o                         
  -9   5   4       1104.56       1314.09        70.34 o                         
  -7   5   4       5776.47       6267.01        70.60 o                         
  -5   5   4        155.03        183.58        30.16 o                         
  -3   5   4       1983.65       1884.19        41.01 o                         
  -1   5   4        291.87        171.37        24.52 o                         
   1   5   4      19876.49      20524.75       385.12 o                         
   3   5   4       1456.34       1582.15        33.13 o                         
   5   5   4         29.11          6.06        25.15 o                         
   7   5   4       6062.25       6309.43        64.16 o                         
   9   5   4        308.57        294.40        34.83 o                         
  11   5   4       1050.34       1031.58        41.90 o                         
  13   5   4       1233.87       1134.12        43.36 o                         
  15   5   4         72.33         42.31        39.20 o                         
  17   5   4       2404.63       2333.91        88.58 o                         
  19   5   4          4.21         33.45        46.60 o                         
  21   5   4         77.91         65.85        54.68 o                         
  23   5   4        120.09         41.47        57.39 o                         
 -24   6   4          5.97          1.68        54.56 o                         
 -22   6   4        363.44        309.75        52.19 o                         
 -20   6   4        108.16         44.81        59.20 o                         
 -18   6   4        224.22        254.52        53.40 o                         
 -16   6   4          0.01         15.51        45.61 o                         
 -14   6   4          0.26         16.79        40.41 o                         
 -12   6   4       3947.28       3875.52       122.40 o                         
 -10   6   4       3302.72       3167.02        67.76 o                         
  -8   6   4        514.34        698.46        35.32 o                         
  -6   6   4        419.91        389.79        29.51 o                         
  -4   6   4        843.79        887.15        35.39 o                         
  -2   6   4        442.80        479.90        27.89 o                         
   0   6   4      16826.01      17511.03       177.05 o                         
   2   6   4        211.50        221.98        25.47 o                         
   4   6   4        112.03        150.81        24.76 o                         
   6   6   4       1482.46       1308.00        33.35 o                         
   8   6   4         55.10        107.11        34.65 o                         
  10   6   4        150.74        153.97        35.69 o                         
  12   6   4        850.11        832.54        41.14 o                         
  14   6   4        155.32        159.14        39.99 o                         
  16   6   4        202.90        153.82        44.14 o                         
  18   6   4          0.02        -29.67        46.70 o                         
  20   6   4         73.96         75.63        47.42 o                         
  22   6   4         43.34         60.94        54.24 o                         
  24   6   4        126.15         48.56        66.31 o                         
 -23   7   4         79.95          5.85        57.68 o                         
 -21   7   4          0.50         -3.65        49.53 o                         
 -19   7   4          0.11        -10.37        42.86 o                         
 -17   7   4        399.88        399.72        43.45 o                         
 -15   7   4         56.09         64.27        40.92 o                         
 -13   7   4        113.84        104.67        33.55 o                         
 -11   7   4         11.56          7.97        30.34 o                         
  -9   7   4        511.91        525.80        31.00 o                         
  -7   7   4        514.46        458.79        30.19 o                         
  -5   7   4        231.20        225.18        33.41 o                         
  -3   7   4        315.81        249.41        29.56 o                         
  -1   7   4       2768.98       3323.83        42.76 o                         
   1   7   4       1807.29       1825.35        37.03 o                         
   3   7   4        202.51        205.28        25.15 o                         
   5   7   4        296.54        253.45        24.68 o                         
   7   7   4       7311.36       7460.43       127.02 o                         
   9   7   4       5068.55       5198.80        90.46 o                         
  11   7   4       3278.74       3432.19        52.53 o                         
  13   7   4       1004.63       1032.06        44.50 o                         
  15   7   4         29.71         27.91        39.07 o                         
  17   7   4        393.64        508.12        84.45 o                         
  19   7   4        315.28        340.54        50.92 o                         
  21   7   4         69.13         69.44        52.14 o                         
  23   7   4         93.88         27.58        66.07 o                         
 -24   8   4          0.07        -26.37        59.79 o                         
 -22   8   4          0.56         -4.92        53.94 o                         
 -20   8   4        249.45        196.60        48.02 o                         
 -18   8   4        271.75        306.55        43.96 o                         
 -16   8   4         45.06         34.77        38.13 o                         
 -14   8   4        576.18        523.98        41.97 o                         
 -12   8   4        282.00        381.76        33.69 o                         
 -10   8   4       1887.94       1861.11        39.70 o                         
  -8   8   4       1538.31       1370.82        36.55 o                         
  -6   8   4          0.00        -12.20        31.05 o                         
  -4   8   4         31.36         17.77        27.43 o                         
  -2   8   4       7779.71       8908.70       107.85 o                         
   0   8   4        467.93        435.45        26.62 o                         
   2   8   4       1198.53       1429.36        29.23 o                         
   4   8   4        157.58        118.36        24.80 o                         
   6   8   4        193.08        200.06        24.75 o                         
   8   8   4       1700.59       1712.08        45.67 o                         
  10   8   4       1627.81       1816.35        45.32 o                         
  12   8   4       1038.83       1142.27        43.40 o                         
  14   8   4       1882.59       2117.69        51.83 o                         
  16   8   4         85.56         71.46        41.39 o                         
  18   8   4        148.61        154.58        46.12 o                         
  20   8   4          4.39         36.48        52.30 o                         
  22   8   4         21.01         66.99        60.00 o                         
 -23   9   4         95.59         61.21        59.22 o                         
 -21   9   4          0.59        -23.29        54.36 o                         
 -19   9   4        303.55        462.76        50.52 o                         
 -17   9   4        126.35         94.73        44.69 o                         
 -15   9   4       1531.13       1528.51        62.01 o                         
 -13   9   4       2477.30       2361.18        94.73 o                         
 -11   9   4        152.21        153.23        35.34 o                         
  -9   9   4       3359.28       3122.77        48.54 o                         
  -7   9   4          0.38         -0.17        30.54 o                         
  -5   9   4       3588.99       3265.82        80.30 o                         
  -3   9   4         28.33         51.34        29.61 o                         
  -1   9   4        750.63        902.73        30.92 o                         
   1   9   4       1543.43       1546.68        29.66 o                         
   3   9   4         49.51         66.54        24.52 o                         
   5   9   4        678.92        687.90        27.13 o                         
   7   9   4       1198.51       1165.07        35.76 o                         
   9   9   4         17.37         53.94        38.03 o                         
  11   9   4        330.25        258.42        41.34 o                         
  13   9   4        611.50        576.47        51.75 o                         
  15   9   4        137.75        160.79        45.00 o                         
  17   9   4        244.46        326.84        51.02 o                         
  19   9   4        586.18        726.74        57.35 o                         
  21   9   4        181.32         36.09        57.57 o                         
 -22  10   4         48.36         52.48        60.76 o                         
 -20  10   4         44.06         37.99        49.50 o                         
 -18  10   4          0.02         14.64        44.31 o                         
 -16  10   4         47.16         27.25        42.87 o                         
 -14  10   4          0.39          5.42        41.11 o                         
 -12  10   4        640.45        679.64        38.96 o                         
 -10  10   4       3314.63       3219.98        49.41 o                         
  -8  10   4         91.76         92.61        27.80 o                         
  -6  10   4         11.37          3.01        28.24 o                         
  -4  10   4       4749.29       4661.42        46.57 o                         
  -2  10   4        367.98        348.44        29.70 o                         
   0  10   4        182.14        167.52        26.04 o                         
   2  10   4        192.56        202.26        24.84 o                         
   4  10   4        119.29        114.39        27.56 o                         
   6  10   4        482.30        466.84        27.97 o                         
   8  10   4        611.85        601.28        36.06 o                         
  10  10   4       1627.27       1627.00        51.36 o                         
  12  10   4       1322.97       1392.61        58.15 o                         
  14  10   4       1427.03       1493.82        75.15 o                         
  16  10   4       1463.41       1484.10        97.37 o                         
  18  10   4        151.04        104.69        54.96 o                         
  20  10   4         19.90         27.41        56.82 o                         
 -21  11   4          0.67         24.93        60.49 o                         
 -19  11   4        177.17         76.43        55.28 o                         
 -17  11   4        221.52        338.36        67.91 o                         
 -15  11   4        536.52        472.90        48.64 o                         
 -13  11   4        280.16        243.87        42.46 o                         
 -11  11   4        599.95        626.40        39.77 o                         
  -9  11   4        465.90        491.93        33.45 o                         
  -7  11   4         38.97        105.93        33.12 o                         
  -5  11   4       3343.86       3211.79        52.59 o                         
  -3  11   4        786.34        757.51        31.80 o                         
  -1  11   4          2.96         -3.30        24.94 o                         
   1  11   4        207.71        215.94        28.70 o                         
   3  11   4        383.78        299.55        30.31 o                         
   5  11   4         93.54         70.52        28.78 o                         
   7  11   4        269.52        228.65        35.14 o                         
   9  11   4        258.44        265.90        38.14 o                         
  11  11   4          9.71         25.11        36.43 o                         
  13  11   4        530.93        606.19        44.73 o                         
  15  11   4        106.57         98.72        48.74 o                         
  17  11   4          2.76         -4.95        48.70 o                         
  19  11   4         78.97        120.53        58.15 o                         
 -20  12   4         75.90         59.96        59.46 o                         
 -18  12   4       1292.70       1564.44        57.81 o                         
 -16  12   4          1.59        -25.64        49.29 o                         
 -14  12   4          1.47        -24.07        47.05 o                         
 -12  12   4        219.60        226.28        38.11 o                         
 -10  12   4        976.40       1014.65        36.35 o                         
  -8  12   4        323.79        381.31        34.77 o                         
  -6  12   4         54.87         61.25        32.72 o                         
  -4  12   4        967.15        944.51        35.51 o                         
  -2  12   4       1168.30       1066.94        34.50 o                         
   0  12   4        306.50        337.32        43.18 o                         
   2  12   4       2318.47       2359.66        48.89 o                         
   4  12   4        601.45        564.94        32.48 o                         
   6  12   4        708.91        741.38        32.51 o                         
   8  12   4         30.09         20.43        36.41 o                         
  10  12   4         80.71         89.40        39.12 o                         
  12  12   4        110.19        176.60        43.89 o                         
  14  12   4        132.26        183.65        44.86 o                         
  16  12   4        115.61         25.36        47.46 o                         
  18  12   4          2.48        -11.65        57.35 o                         
 -19  13   4        310.97        232.30        61.63 o                         
 -17  13   4         51.05         55.49        55.98 o                         
 -15  13   4        358.16        389.47        46.35 o                         
 -13  13   4         33.47         74.88        43.55 o                         
 -11  13   4        595.69        636.51        40.85 o                         
  -9  13   4         31.93         72.51        34.48 o                         
  -7  13   4          2.15         19.17        34.78 o                         
  -5  13   4          0.05        -11.89        33.76 o                         
  -3  13   4         38.53         43.65        34.31 o                         
  -1  13   4        391.21        448.31        40.53 o                         
   1  13   4       1319.53       1171.32        48.03 o                         
   3  13   4       1148.12       1159.45        37.57 o                         
   5  13   4       2428.07       2531.65        45.54 o                         
   7  13   4         52.59         60.66        34.90 o                         
   9  13   4        351.59        353.67        46.41 o                         
  11  13   4         22.25         58.60        43.09 o                         
  13  13   4         94.91         58.62        44.54 o                         
  15  13   4         47.33         97.32        49.31 o                         
  17  13   4          0.80         -2.20        52.70 o                         
 -16  14   4        109.45         86.26        50.07 o                         
 -14  14   4          2.11          4.60        45.86 o                         
 -12  14   4        202.24        227.54        41.12 o                         
 -10  14   4        520.98        597.46        39.46 o                         
  -8  14   4          1.39          0.33        38.38 o                         
  -6  14   4        267.98        335.74        37.96 o                         
  -4  14   4        112.40         96.84        35.82 o                         
  -2  14   4        372.17        423.23        43.21 o                         
   0  14   4         40.16         30.66        40.10 o                         
   2  14   4          4.62         21.37        36.53 o                         
   4  14   4        306.42        262.24        37.77 o                         
   6  14   4        704.66        745.93        40.76 o                         
   8  14   4         82.53         81.54        40.60 o                         
  10  14   4         16.01          7.27        43.97 o                         
  12  14   4        518.80        600.53        66.51 o                         
  14  14   4         37.78         71.63        50.36 o                         
  16  14   4         22.10         41.76        54.46 o                         
 -15  15   4         31.55         11.26        55.01 o                         
 -13  15   4        274.42        194.41        52.29 o                         
 -11  15   4         11.00         14.96        42.27 o                         
  -9  15   4        138.45        141.18        39.85 o                         
  -7  15   4         75.76         51.01        40.50 o                         
  -5  15   4          0.43        -19.96        40.43 o                         
  -3  15   4       1187.36       1157.04        53.05 o                         
  -1  15   4        125.92        139.40        45.68 o                         
   1  15   4          6.13         19.55        38.27 o                         
   3  15   4         11.89         13.92        39.03 o                         
   5  15   4         14.85         30.34        40.85 o                         
   7  15   4          2.77         -0.40        43.76 o                         
   9  15   4        337.94        400.36        47.10 o                         
  11  15   4        492.29        440.81        52.86 o                         
  13  15   4         77.24          8.07        49.28 o                         
 -12  16   4          3.54        -31.08        50.52 o                         
 -10  16   4        740.80        737.00        45.84 o                         
  -8  16   4        196.62        222.98        43.35 o                         
  -6  16   4         35.75         37.77        42.38 o                         
  -4  16   4         50.28         68.35        50.56 o                         
  -2  16   4         24.97         42.60        47.46 o                         
   0  16   4         10.74          9.12        45.89 o                         
   2  16   4         21.42         29.80        41.73 o                         
   4  16   4          0.05          2.26        46.95 o                         
   6  16   4         40.12         36.67        54.73 o                         
   8  16   4          8.22         -7.58        49.53 o                         
  10  16   4         73.56         96.00        56.74 o                         
  12  16   4         15.36        -16.71        57.75 o                         
  -9  17   4         32.62         41.80        47.46 o                         
  -7  17   4          0.03        -11.66        47.72 o                         
  -5  17   4         10.42         21.30        53.15 o                         
  -3  17   4         29.62          3.80        50.78 o                         
  -1  17   4        213.23        255.11        54.88 o                         
   1  17   4         14.49         24.27        51.57 o                         
   3  17   4         60.31         53.46        51.39 o                         
   5  17   4          5.25          8.08        62.26 o                         
   7  17   4        253.79        217.20        61.83 o                         
   9  17   4        282.58        227.84        58.17 o                         
  -6  18   4         50.77         54.66        59.49 o                         
  -4  18   4         18.63         17.64        53.98 o                         
  -2  18   4        259.42        152.33        57.11 o                         
   0  18   4         85.60         37.81        56.32 o                         
   2  18   4        159.87         82.19        57.22 o                         
   4  18   4        171.02        168.06        85.56 o                         
 -25   1   5        459.81        369.96       149.29 o                         
 -23   1   5        127.47        146.34        49.91 o                         
 -21   1   5        341.49        341.76        43.80 o                         
 -19   1   5       3438.70       3422.73        58.40 o                         
 -17   1   5        334.21        412.85        40.44 o                         
 -15   1   5       1836.57       1571.70        40.16 o                         
 -13   1   5        136.72        144.97        31.10 o                         
 -11   1   5          0.16         10.49        31.37 o                         
  -9   1   5        193.98        130.74        28.67 o                         
  -7   1   5      18023.61      17250.62       304.61 o                         
  -5   1   5         13.36        156.76        25.73 o                         
  -3   1   5       3425.55       2728.29        50.65 o                         
  -1   1   5         19.01         13.53        29.31 o                         
   1   1   5       8107.30       7462.47       172.77 o                         
   3   1   5       4167.13       3569.28        63.96 o                         
   5   1   5      17056.73      15752.39       456.52 o                         
   7   1   5       1939.50       2143.53        50.28 o                         
   9   1   5         48.43         40.69        33.84 o                         
  11   1   5        635.24        580.30        37.28 o                         
  13   1   5         11.69         29.19        31.40 o                         
  15   1   5       3250.32       3231.87        83.65 o                         
  17   1   5          9.65         30.21        42.09 o                         
  19   1   5        110.59         70.23        51.17 o                         
  21   1   5         11.81          4.53        46.34 o                         
  23   1   5         92.58         52.96        52.18 o                         
  25   1   5          5.89         18.52        62.21 o                         
 -26   2   5        404.65        164.33        83.28 o                         
 -24   2   5          4.81         11.70        54.64 o                         
 -22   2   5        202.12        167.62        60.43 o                         
 -20   2   5         77.44         96.30        43.26 o                         
 -18   2   5          4.39          8.56        37.60 o                         
 -16   2   5         27.86         52.05        34.19 o                         
 -14   2   5        199.51        230.96        31.28 o                         
 -12   2   5        580.83        563.34        35.10 o                         
 -10   2   5       1580.71       1540.28        38.91 o                         
  -8   2   5       6594.43       6949.13       213.58 o                         
  -6   2   5      16129.21      15714.98       242.65 o                         
  -4   2   5      40156.14      37289.87       624.08 o                         
  -2   2   5      56756.40      54594.29      2324.64 o                         
   0   2   5      25079.55      22270.37       845.53 o                         
   2   2   5      51425.62      49359.29      1436.49 o                         
   4   2   5       2751.13       2851.72        50.94 o                         
   6   2   5       2760.82       2330.94        45.00 o                         
   8   2   5       1856.03       1946.40        43.24 o                         
  10   2   5       7391.68       7243.77       117.44 o                         
  12   2   5        363.70        316.66        33.60 o                         
  14   2   5       2203.99       2068.27        45.17 o                         
  16   2   5        993.74        948.43        40.90 o                         
  18   2   5        489.25        522.34        42.77 o                         
  20   2   5         56.68         79.75        45.21 o                         
  22   2   5         15.55         21.82        51.11 o                         
  24   2   5         16.04         -1.50        54.67 o                         
 -25   3   5          6.19         -3.99        60.07 o                         
 -23   3   5         43.21         45.27        49.53 o                         
 -21   3   5         62.29         40.97        47.30 o                         
 -19   3   5        597.37        572.83        46.70 o                         
 -17   3   5          5.25         16.18        38.35 o                         
 -15   3   5        663.31        664.10        37.79 o                         
 -13   3   5        717.70        772.83        35.40 o                         
 -11   3   5        529.34        511.84        34.57 o                         
  -9   3   5       7149.08       7533.83       116.67 o                         
  -7   3   5       5925.92       6455.52       125.83 o                         
  -5   3   5        145.49        169.25        26.54 o                         
  -3   3   5        952.90        990.32        45.39 o                         
  -1   3   5      11599.55      11562.90       911.77 o                         
   1   3   5        266.79        288.22        26.10 o                         
   3   3   5       1460.79       1628.84        38.89 o                         
   5   3   5       4285.39       4228.06        47.68 o                         
   7   3   5        803.84        821.76        34.40 o                         
   9   3   5          3.97         -3.06        28.86 o                         
  11   3   5        470.18        403.77        33.60 o                         
  13   3   5        169.70        152.64        31.50 o                         
  15   3   5         82.18        134.09        35.73 o                         
  17   3   5          1.83         10.11        35.50 o                         
  19   3   5        471.97        532.20        42.95 o                         
  21   3   5        362.11        364.51        52.24 o                         
  23   3   5         42.31         27.44        62.15 o                         
 -26   4   5        237.81        111.99       176.55 o                         
 -24   4   5         16.63          4.83        59.95 o                         
 -22   4   5         99.74         71.90        51.78 o                         
 -20   4   5         56.53         81.36        48.13 o                         
 -18   4   5        693.21        711.39        47.22 o                         
 -16   4   5         80.92         58.67        37.44 o                         
 -14   4   5         33.53         13.14        34.29 o                         
 -12   4   5        966.36        901.43        36.95 o                         
 -10   4   5        355.06        361.38        32.39 o                         
  -8   4   5      12996.11      13501.97        95.22 o                         
  -6   4   5         51.81         83.80        34.13 o                         
  -4   4   5       4143.50       3780.39        57.00 o                         
  -2   4   5         25.94         19.06        30.28 o                         
   0   4   5         39.18         49.28        24.19 o                         
   2   4   5       2312.78       2041.60        39.31 o                         
   4   4   5       2309.46       2302.08        53.27 o                         
   6   4   5        125.22        160.02        27.55 o                         
   8   4   5        231.89        189.55        31.25 o                         
  10   4   5         25.52         31.27        32.63 o                         
  12   4   5        733.21        697.12        35.96 o                         
  14   4   5         28.00         66.87        36.39 o                         
  16   4   5       2024.70       2075.01        57.23 o                         
  18   4   5       2295.34       2331.56       122.84 o                         
  20   4   5         74.00         59.58        49.25 o                         
  22   4   5          1.96          4.50        58.20 o                         
  24   4   5        306.84        387.17        64.15 o                         
 -25   5   5        193.90         93.05        97.21 o                         
 -23   5   5         64.01         34.59        64.65 o                         
 -21   5   5        451.70        267.42       119.59 o                         
 -19   5   5        367.70        364.49        50.22 o                         
 -17   5   5        341.00        313.09        43.63 o                         
 -15   5   5        110.09         40.10        42.11 o                         
 -13   5   5        619.62        559.34        41.41 o                         
 -11   5   5         34.47         33.98        36.41 o                         
  -9   5   5        484.25        437.93        37.00 o                         
  -7   5   5        248.56        315.95        34.67 o                         
  -5   5   5        332.44        380.52        35.67 o                         
  -3   5   5      12942.20      13820.88       251.18 o                         
  -1   5   5       5597.65       5437.34       103.73 o                         
   1   5   5        898.07        795.56        29.30 o                         
   3   5   5       1365.48       1402.56        36.33 o                         
   5   5   5         74.96         84.26        25.68 o                         
   7   5   5       1129.86       1044.38        45.06 o                         
   9   5   5        975.06       1074.04        40.17 o                         
  11   5   5        553.52        509.59        37.70 o                         
  13   5   5       1952.47       2046.97        47.24 o                         
  15   5   5       2652.49       2640.09        73.94 o                         
  17   5   5       2103.82       2053.72        99.04 o                         
  19   5   5        858.72        892.59        53.29 o                         
  21   5   5        270.80        237.54        61.89 o                         
  23   5   5        189.14        125.75        59.03 o                         
 -24   6   5         43.44          5.87        55.02 o                         
 -22   6   5         52.95         60.30        69.21 o                         
 -20   6   5         34.52         24.79        56.06 o                         
 -18   6   5        298.13        247.76        51.57 o                         
 -16   6   5          6.84         69.45        52.28 o                         
 -14   6   5        473.90        461.46        42.87 o                         
 -12   6   5        936.93        946.46        47.34 o                         
 -10   6   5          3.32         -0.64        34.06 o                         
  -8   6   5       2905.77       2936.18        47.32 o                         
  -6   6   5        593.53        656.28        30.21 o                         
  -4   6   5       6781.36       6958.25       150.21 o                         
  -2   6   5        938.50        995.13        33.89 o                         
   0   6   5        895.91        984.59        47.15 o                         
   2   6   5      18309.50      19580.83       420.01 o                         
   4   6   5        722.33        704.82        27.35 o                         
   6   6   5       8207.16       8732.55        87.04 o                         
   8   6   5       6735.39       7026.74       105.16 o                         
  10   6   5         91.27         87.69        34.43 o                         
  12   6   5          1.22        -37.08        37.08 o                         
  14   6   5        127.84        101.89        39.31 o                         
  16   6   5        109.86        134.27        43.18 o                         
  18   6   5         11.93          9.33        49.11 o                         
  20   6   5          8.83         22.87        51.18 o                         
  22   6   5         72.39         26.05        54.87 o                         
 -23   7   5        148.07        111.29        54.39 o                         
 -21   7   5         55.12         44.23        49.26 o                         
 -19   7   5         61.07         59.97        45.50 o                         
 -17   7   5        105.45         88.66        54.72 o                         
 -15   7   5        533.80        583.44        45.68 o                         
 -13   7   5        235.22        189.83        39.04 o                         
 -11   7   5         42.13         25.62        29.60 o                         
  -9   7   5        321.67        289.92        30.13 o                         
  -7   7   5        506.64        501.68        30.72 o                         
  -5   7   5       1612.59       1488.63        38.15 o                         
  -3   7   5         58.09         68.81        27.04 o                         
  -1   7   5        399.54        487.78        30.64 o                         
   1   7   5       1696.44       2034.17        45.31 o                         
   3   7   5        651.46        742.67        28.27 o                         
   5   7   5        728.14        629.32        26.35 o                         
   7   7   5       1335.53       1447.34        33.83 o                         
   9   7   5       1116.96       1290.30        43.61 o                         
  11   7   5        931.14        992.10        67.09 o                         
  13   7   5         18.03         36.85        41.21 o                         
  15   7   5       2661.86       2286.01        80.95 o                         
  17   7   5        213.31        191.43        45.72 o                         
  19   7   5         36.98         51.23        52.52 o                         
  21   7   5         48.93        -12.63        55.99 o                         
  23   7   5         10.03          3.34        58.04 o                         
 -24   8   5          3.16        -13.52        61.98 o                         
 -22   8   5          2.59         -8.24        56.26 o                         
 -20   8   5        152.64        173.41        47.36 o                         
 -18   8   5       1049.57        885.77        61.55 o                         
 -16   8   5         28.37         26.83        39.35 o                         
 -14   8   5        111.55        106.10        37.35 o                         
 -12   8   5        491.24        477.47        35.08 o                         
 -10   8   5       1689.14       1704.04        38.02 o                         
  -8   8   5       1295.99       1310.19        35.26 o                         
  -6   8   5        601.80        625.28        33.25 o                         
  -4   8   5       2456.01       2404.91        38.67 o                         
  -2   8   5       6054.71       6380.87        87.40 o                         
   0   8   5       2023.60       1974.71        43.66 o                         
   2   8   5        283.64        212.78        22.72 o                         
   4   8   5        518.87        586.28        27.28 o                         
   6   8   5        495.16        505.03        27.04 o                         
   8   8   5       2334.52       2452.69        93.02 o                         
  10   8   5       1706.37       1763.21        53.03 o                         
  12   8   5       1695.05       1770.32        48.84 o                         
  14   8   5        626.73        877.23        45.82 o                         
  16   8   5         60.98         50.73        43.18 o                         
  18   8   5        464.83        395.22        51.29 o                         
  20   8   5        254.87        226.01        55.00 o                         
  22   8   5        343.11        174.69       113.23 o                         
 -23   9   5         55.21        -62.47        62.47 o                         
 -21   9   5        152.04         67.39        54.37 o                         
 -19   9   5        281.66        304.57        47.91 o                         
 -17   9   5         43.08        104.08        46.35 o                         
 -15   9   5       1637.72       1557.43        47.77 o                         
 -13   9   5        557.52        506.06        37.77 o                         
 -11   9   5       4939.45       4977.99        53.88 o                         
  -9   9   5       1981.64       1981.71        42.58 o                         
  -7   9   5        234.31        258.69        29.58 o                         
  -5   9   5        389.30        365.89        28.06 o                         
  -3   9   5        391.30        416.63        29.77 o                         
  -1   9   5       5159.31       5440.18        51.60 o                         
   1   9   5       2877.31       2808.92        64.57 o                         
   3   9   5         71.03         67.41        23.98 o                         
   5   9   5        270.83        274.44        25.98 o                         
   7   9   5        483.77        511.80        28.89 o                         
   9   9   5       2400.89       2392.31        45.47 o                         
  11   9   5          7.90         30.62        40.33 o                         
  13   9   5          6.26         19.39        41.97 o                         
  15   9   5          0.55          2.94        43.45 o                         
  17   9   5          4.97          8.36        49.37 o                         
  19   9   5        396.48        496.94        56.66 o                         
  21   9   5        208.28        129.21        59.62 o                         
 -22  10   5          2.50        -43.98        59.48 o                         
 -20  10   5        427.50        538.46        70.96 o                         
 -18  10   5          0.02         20.66        45.38 o                         
 -16  10   5        288.68        278.36        59.27 o                         
 -14  10   5        527.89        543.69        43.86 o                         
 -12  10   5        924.11        962.46        40.01 o                         
 -10  10   5        804.16        784.94        36.45 o                         
  -8  10   5        382.53        438.27        29.54 o                         
  -6  10   5        613.25        650.12        30.51 o                         
  -4  10   5      13174.97      13447.74       273.68 o                         
  -2  10   5       1143.72       1155.79        32.42 o                         
   0  10   5       1135.68       1202.40        39.16 o                         
   2  10   5         19.19          5.25        23.82 o                         
   4  10   5        215.68        248.72        28.70 o                         
   6  10   5        804.94        814.07        30.26 o                         
   8  10   5         46.12         47.58        33.20 o                         
  10  10   5         29.30         20.36        37.59 o                         
  12  10   5       1813.07       1975.65        53.17 o                         
  14  10   5        109.39        104.49        44.17 o                         
  16  10   5        651.34        600.76        50.14 o                         
  18  10   5        397.40        360.43        54.23 o                         
  20  10   5        189.11        187.14        60.75 o                         
 -21  11   5        227.43         98.78        63.49 o                         
 -19  11   5        372.38        382.67        56.31 o                         
 -17  11   5         90.80         68.49        49.29 o                         
 -15  11   5        733.80        740.11        50.20 o                         
 -13  11   5        986.78        903.58        43.20 o                         
 -11  11   5       1097.14       1139.53        41.94 o                         
  -9  11   5       3156.02       3246.27        44.40 o                         
  -7  11   5        790.43        799.91        34.05 o                         
  -5  11   5       9658.81      10046.86       126.61 o                         
  -3  11   5       2865.43       2801.01        42.71 o                         
  -1  11   5        289.97        292.35        29.17 o                         
   1  11   5         37.38         31.94        31.06 o                         
   3  11   5         34.54         14.73        28.25 o                         
   5  11   5       1524.09       1687.20        34.35 o                         
   7  11   5       2468.80       2569.76        41.04 o                         
   9  11   5        222.69        208.46        39.23 o                         
  11  11   5         42.52         41.64        38.72 o                         
  13  11   5         11.86          3.36        40.85 o                         
  15  11   5        194.57        261.74        48.75 o                         
  17  11   5        267.86        193.85        51.63 o                         
  19  11   5          3.24         53.46        56.63 o                         
 -20  12   5        132.49         28.23        60.62 o                         
 -18  12   5         43.12         55.08        50.01 o                         
 -16  12   5         58.90          9.68        48.83 o                         
 -14  12   5        118.60        107.69        45.02 o                         
 -12  12   5        223.32        255.42        36.82 o                         
 -10  12   5        163.77        200.60        33.67 o                         
  -8  12   5        198.30        195.72        32.82 o                         
  -6  12   5         63.91         62.29        31.96 o                         
  -4  12   5        547.97        594.33        33.13 o                         
  -2  12   5         68.11         57.00        29.89 o                         
   0  12   5         50.32         62.38        33.22 o                         
   2  12   5        783.45        762.27        35.46 o                         
   4  12   5        997.86        960.45        33.88 o                         
   6  12   5       2699.24       3085.15        41.61 o                         
   8  12   5          0.84          0.19        36.03 o                         
  10  12   5        351.26        400.94        42.38 o                         
  12  12   5        389.92        311.45        45.03 o                         
  14  12   5         36.33         23.42        45.59 o                         
  16  12   5         41.82         20.62        47.12 o                         
  18  12   5         13.42         25.43        51.66 o                         
 -19  13   5         17.68          2.67        64.48 o                         
 -17  13   5          6.57         21.46        53.58 o                         
 -15  13   5         10.83         49.99        45.11 o                         
 -13  13   5          7.08          3.75        39.40 o                         
 -11  13   5         27.63         44.11        36.18 o                         
  -9  13   5         57.35         70.21        33.86 o                         
  -7  13   5         65.99         41.89        35.13 o                         
  -5  13   5        132.04         91.16        35.79 o                         
  -3  13   5        966.51        920.98        38.08 o                         
  -1  13   5       2431.21       2146.41        62.69 o                         
   1  13   5       1184.09       1156.28        52.94 o                         
   3  13   5         12.02         -0.90        31.91 o                         
   5  13   5         30.04         30.72        31.27 o                         
   7  13   5         73.82         75.29        36.22 o                         
   9  13   5        712.21        816.08        45.07 o                         
  11  13   5         28.66         21.90        44.05 o                         
  13  13   5         33.68         11.59        45.52 o                         
  15  13   5         11.69        -39.41        48.27 o                         
  17  13   5         82.54        137.89        54.59 o                         
 -16  14   5        227.74        207.37        49.49 o                         
 -14  14   5         73.36         83.28        45.42 o                         
 -12  14   5       1241.09       1452.06        60.41 o                         
 -10  14   5       1084.25       1314.12        43.99 o                         
  -8  14   5        226.10        229.87        37.10 o                         
  -6  14   5        181.28        201.47        38.30 o                         
  -4  14   5        615.16        703.39        40.31 o                         
  -2  14   5         57.34         60.05        40.92 o                         
   0  14   5        486.10        463.23        42.32 o                         
   2  14   5        108.01         89.03        38.71 o                         
   4  14   5         87.06         60.52        38.03 o                         
   6  14   5         56.46         47.39        36.72 o                         
   8  14   5        688.27        699.11        44.40 o                         
  10  14   5         66.58         31.87        45.76 o                         
  12  14   5        134.19        129.25        49.32 o                         
  14  14   5        157.91         91.31        54.11 o                         
  16  14   5         23.32        -16.30        69.16 o                         
 -15  15   5         68.01         54.88        53.52 o                         
 -13  15   5          7.85         22.35        47.74 o                         
 -11  15   5         63.80         52.04        43.15 o                         
  -9  15   5         17.22         30.19        38.70 o                         
  -7  15   5         85.63         37.71        41.44 o                         
  -5  15   5          3.16          1.18        40.35 o                         
  -3  15   5        266.93        248.60        48.28 o                         
  -1  15   5          7.89         -3.78        43.44 o                         
   1  15   5         88.17         96.13        45.46 o                         
   3  15   5         51.21         45.42        40.00 o                         
   5  15   5        346.89        325.91        42.14 o                         
   7  15   5         11.88         -3.86        43.52 o                         
   9  15   5         28.89         23.57        47.24 o                         
  11  15   5          8.46        -19.06        50.66 o                         
  13  15   5        156.42        126.00        56.97 o                         
 -14  16   5          1.11         -5.37       125.18 o                         
 -12  16   5          3.07          2.46        48.10 o                         
 -10  16   5        160.62         80.30        44.45 o                         
  -8  16   5        296.95        253.77        44.92 o                         
  -6  16   5          0.53        -13.09        43.13 o                         
  -4  16   5          6.73          4.56        48.89 o                         
  -2  16   5         51.93         47.40        47.34 o                         
   0  16   5         35.64         45.39        47.97 o                         
   2  16   5          7.06        -22.00        51.90 o                         
   4  16   5          5.99         45.88        46.74 o                         
   6  16   5        126.21        135.89        54.71 o                         
   8  16   5        247.41        199.07        49.60 o                         
  10  16   5         67.86         61.57        56.58 o                         
  12  16   5         26.60        -76.50       109.69 o                         
  -9  17   5         26.77         31.52        47.56 o                         
  -7  17   5         38.10         15.85        47.33 o                         
  -5  17   5         36.78         30.02        51.61 o                         
  -3  17   5         40.08         34.69        48.95 o                         
  -1  17   5        121.10        146.03        53.57 o                         
   1  17   5         46.02         63.90        54.72 o                         
   3  17   5         33.49         -3.61        61.81 o                         
   5  17   5          6.22         15.19        70.72 o                         
   7  17   5          4.38        -12.79        64.84 o                         
  -6  18   5         38.30         13.47        87.94 o                         
  -4  18   5         38.87         34.80        52.66 o                         
  -2  18   5         54.37         31.58        55.58 o                         
   0  18   5         86.17         13.31        54.94 o                         
   2  18   5         28.49         36.65        56.82 o                         
   4  18   5         35.46         53.64        89.20 o                         
 -26   0   6        503.52        229.08       348.99 o                         
 -24   0   6       3893.23       4387.62       269.33 o                         
 -22   0   6       1760.37       1615.09        78.26 o                         
 -20   0   6       2408.46       2382.56        66.95 o                         
 -18   0   6       3931.56       4296.94       154.26 o                         
 -16   0   6         95.33         38.98        48.43 o                         
 -14   0   6       3025.67       2944.26        84.72 o                         
 -12   0   6       5287.65       5018.95       243.25 o                         
 -10   0   6       1927.37       2247.75        59.11 o                         
  -8   0   6       3373.74       3148.81        64.01 o                         
  -6   0   6        161.01        384.19        40.46 o                         
  -4   0   6        255.20        229.85        36.66 o                         
  -2   0   6     219011.61     192580.34       867.43 o                         
   0   0   6       3762.78       3059.61        71.52 o                         
   2   0   6       7936.90       6727.85       106.74 o                         
   4   0   6      32302.11      29111.61       988.02 o                         
   6   0   6      34820.38      35981.08       205.48 o                         
   8   0   6       5258.58       4934.67        81.40 o                         
  10   0   6      21763.82      23066.10       152.98 o                         
  12   0   6       1911.98       2181.84        61.93 o                         
  14   0   6         76.48         62.51        48.58 o                         
  16   0   6       1260.96       1359.44        61.21 o                         
  18   0   6         31.06         57.12        57.30 o                         
  20   0   6        206.66        183.14        65.93 o                         
  22   0   6         98.92        125.64        75.83 o                         
  24   0   6          0.17         17.74        81.91 o                         
 -25   1   6        249.38        167.34        74.33 o                         
 -23   1   6        412.32        394.22        97.05 o                         
 -21   1   6       1197.76       1312.76        51.68 o                         
 -19   1   6        512.22        494.45        43.27 o                         
 -17   1   6       2363.69       2275.26        48.41 o                         
 -15   1   6       7182.09       6864.72        63.26 o                         
 -13   1   6      10066.07      10072.56       124.47 o                         
 -11   1   6       1491.44       1520.15        41.46 o                         
  -9   1   6        528.11        704.05        31.73 o                         
  -7   1   6       3013.77       2756.69        68.17 o                         
  -5   1   6      10031.97       9411.86       116.71 o                         
  -3   1   6       8971.02       8076.05        72.68 o                         
  -1   1   6      26222.56      23013.04       218.79 o                         
   1   1   6      56245.93      52551.04      1336.75 o                         
   3   1   6      37740.46      35333.43       294.43 o                         
   5   1   6      21710.03      20973.00       822.95 o                         
   7   1   6       3004.68       3414.32        74.45 o                         
   9   1   6      17806.67      18985.50       263.95 o                         
  11   1   6        595.67        659.24        37.70 o                         
  13   1   6       8793.15       8414.70        68.44 o                         
  15   1   6       5040.14       5135.79        59.58 o                         
  17   1   6        705.55        702.48        43.86 o                         
  19   1   6        107.82         83.97        43.86 o                         
  21   1   6         21.27         17.22        46.68 o                         
  23   1   6        120.38         60.21        54.07 o                         
 -26   2   6          1.27        -21.85        61.12 o                         
 -24   2   6         21.12        -16.47        53.36 o                         
 -22   2   6        794.29        799.71        51.89 o                         
 -20   2   6        889.77        842.58        50.95 o                         
 -18   2   6       7089.06       7544.72       160.38 o                         
 -16   2   6       4242.89       4082.49        87.15 o                         
 -14   2   6         90.93         44.13        31.11 o                         
 -12   2   6       1275.37       1346.97        39.83 o                         
 -10   2   6       6307.87       6546.12        78.11 o                         
  -8   2   6       4541.55       5142.03        56.81 o                         
  -6   2   6       1651.84       1882.60        45.57 o                         
  -4   2   6      33271.29      29486.38       633.54 o                         
  -2   2   6       5984.61       5003.16       135.46 o                         
   0   2   6      21621.77      19583.29      1063.22 o                         
   2   2   6       1469.78       1287.76        37.36 o                         
   4   2   6       7864.54       7415.91       119.41 o                         
   6   2   6        107.76         98.13        42.13 o                         
   8   2   6       4514.91       4632.27        84.40 o                         
  10   2   6       1861.55       2024.36        45.26 o                         
  12   2   6       2261.94       2329.06        61.85 o                         
  14   2   6        469.39        490.64        38.47 o                         
  16   2   6        487.50        512.80        39.41 o                         
  18   2   6        437.40        464.27        51.10 o                         
  20   2   6        102.26         70.84        44.71 o                         
  22   2   6         19.57         12.61        52.18 o                         
  24   2   6        282.75        221.80        59.75 o                         
 -25   3   6          2.86        -11.36        56.46 o                         
 -23   3   6          3.08          7.44        47.20 o                         
 -21   3   6       1746.69       1738.62        57.42 o                         
 -19   3   6       1034.53       1054.74        47.75 o                         
 -17   3   6         11.87         23.66        38.30 o                         
 -15   3   6        158.75        158.55        34.29 o                         
 -13   3   6        156.75        184.96        32.44 o                         
 -11   3   6       4575.50       4645.15        72.41 o                         
  -9   3   6        629.27        665.38        33.67 o                         
  -7   3   6       1264.38       1086.05        35.76 o                         
  -5   3   6       4277.54       3732.09       144.17 o                         
  -3   3   6      14536.20      12997.37        96.41 o                         
  -1   3   6      19283.04      18566.52      1114.83 o                         
   1   3   6      10701.10       9248.59       250.96 o                         
   3   3   6       1970.80       1936.69        39.76 o                         
   5   3   6        101.92        152.42        31.30 o                         
   7   3   6         82.52        118.37        28.10 o                         
   9   3   6        630.20        593.86        32.40 o                         
  11   3   6        825.50        821.94        34.96 o                         
  13   3   6       2252.72       2302.58        44.56 o                         
  15   3   6       1955.07       2053.17        44.36 o                         
  17   3   6        756.28        844.30        42.80 o                         
  19   3   6        487.06        484.72        49.84 o                         
  21   3   6        203.57        150.25        52.40 o                         
  23   3   6        328.09        325.89        63.31 o                         
 -26   4   6         11.36         -1.16        69.65 o                         
 -24   4   6         46.91         72.17        57.33 o                         
 -22   4   6        359.72        423.78        53.53 o                         
 -20   4   6        254.98        267.80        49.82 o                         
 -18   4   6         24.64         68.36        42.46 o                         
 -16   4   6          3.71          0.51        37.94 o                         
 -14   4   6        674.28        633.81        37.07 o                         
 -12   4   6        188.17        202.92        31.31 o                         
 -10   4   6       5205.60       5366.46        68.19 o                         
  -8   4   6       7097.95       7590.74       199.35 o                         
  -6   4   6      10297.57      10880.67        98.66 o                         
  -4   4   6       9039.88       8334.69        84.71 o                         
  -2   4   6       7338.00       5944.88       264.59 o                         
   0   4   6        774.48        714.76        30.40 o                         
   2   4   6       6159.50       6017.75        79.30 o                         
   4   4   6       6978.05       6625.08        93.37 o                         
   6   4   6       6176.64       6832.21       149.49 o                         
   8   4   6       2663.31       2595.06        46.98 o                         
  10   4   6         27.17         51.39        31.57 o                         
  12   4   6          0.30         -5.26        30.41 o                         
  14   4   6        634.50        649.83        37.96 o                         
  16   4   6        260.04        291.55        41.22 o                         
  18   4   6        444.05        534.61        50.23 o                         
  20   4   6         94.93         86.97        52.09 o                         
  22   4   6        382.43        363.28        65.96 o                         
  24   4   6        205.04        177.90        63.44 o                         
 -25   5   6         28.80        -22.66        78.18 o                         
 -23   5   6        232.65        193.22        65.99 o                         
 -21   5   6         62.93         56.58        55.04 o                         
 -19   5   6        654.43        618.84        47.07 o                         
 -17   5   6         54.95         34.09        38.37 o                         
 -15   5   6        254.65        259.21        38.13 o                         
 -13   5   6         15.30         -2.24        36.46 o                         
 -11   5   6          0.71         11.44        35.01 o                         
  -9   5   6        784.28        763.12        39.11 o                         
  -7   5   6          6.58          6.44        31.87 o                         
  -5   5   6       2872.45       2813.32        49.48 o                         
  -3   5   6       1311.54       1227.16        41.43 o                         
  -1   5   6       9678.14       9637.14       231.25 o                         
   1   5   6       1223.47       1139.50        47.15 o                         
   3   5   6       1021.13       1090.64        35.08 o                         
   5   5   6        618.39        612.79        27.51 o                         
   7   5   6         74.33         77.05        26.60 o                         
   9   5   6        678.33        715.68        34.97 o                         
  11   5   6       1037.66       1096.47        44.11 o                         
  13   5   6       1552.36       1572.48        75.15 o                         
  15   5   6        617.74        549.93        45.01 o                         
  17   5   6       1089.49       1168.88        57.55 o                         
  19   5   6        207.37        311.68        64.75 o                         
  21   5   6         65.76         -9.44        62.17 o                         
  23   5   6          0.71         -9.71        66.46 o                         
 -24   6   6         20.87        -46.18        72.31 o                         
 -22   6   6         30.69         93.75        69.55 o                         
 -20   6   6        189.76        207.10        52.77 o                         
 -18   6   6       1360.71       1447.88        56.36 o                         
 -16   6   6         37.72         15.16        41.79 o                         
 -14   6   6       1530.16       1475.89        49.17 o                         
 -12   6   6       1692.48       1637.54        47.84 o                         
 -10   6   6          7.46          2.45        34.20 o                         
  -8   6   6         58.22         56.15        34.31 o                         
  -6   6   6       1222.50       1384.91        38.72 o                         
  -4   6   6         42.91         73.75        29.34 o                         
  -2   6   6       2210.46       2089.23        72.30 o                         
   0   6   6       2342.96       2662.68        53.68 o                         
   2   6   6       2412.03       2768.78        49.28 o                         
   4   6   6      11186.06      12073.80       180.75 o                         
   6   6   6      10421.66      10554.97       268.98 o                         
   8   6   6        968.20        991.03        39.87 o                         
  10   6   6        430.88        407.21        37.65 o                         
  12   6   6       1041.97       1080.96        43.24 o                         
  14   6   6        150.82        152.01        41.95 o                         
  16   6   6        631.51        556.84        47.31 o                         
  18   6   6         35.61         18.54        49.45 o                         
  20   6   6         46.19         49.68        51.88 o                         
  22   6   6        240.05        322.99        59.60 o                         
 -23   7   6        175.20        111.24        55.44 o                         
 -21   7   6        102.43         65.21        63.86 o                         
 -19   7   6        351.51        424.24        88.20 o                         
 -17   7   6        580.07        611.79        47.65 o                         
 -15   7   6         44.27         59.69        39.41 o                         
 -13   7   6        406.87        443.04        38.66 o                         
 -11   7   6          1.13        -24.09        33.12 o                         
  -9   7   6       1877.49       1966.45        42.16 o                         
  -7   7   6        831.67        819.71        31.68 o                         
  -5   7   6       1281.12       1138.32        42.29 o                         
  -3   7   6         39.27         70.99        26.90 o                         
  -1   7   6       1202.08        979.57        31.86 o                         
   1   7   6        239.90        240.74        28.42 o                         
   3   7   6        564.20        562.11        28.38 o                         
   5   7   6         67.30         87.77        22.68 o                         
   7   7   6       1495.63       1480.97        33.89 o                         
   9   7   6          3.19          7.00        36.74 o                         
  11   7   6       2660.46       2878.27        54.77 o                         
  13   7   6        278.00        226.14        40.93 o                         
  15   7   6         45.68         14.04        43.14 o                         
  17   7   6        348.92        366.20        48.16 o                         
  19   7   6        573.87        649.01        53.80 o                         
  21   7   6         39.22         24.35        55.30 o                         
 -24   8   6         46.03         51.07        63.13 o                         
 -22   8   6         37.85         29.88        54.99 o                         
 -20   8   6        313.52        202.42        82.66 o                         
 -18   8   6        190.35        195.78        45.72 o                         
 -16   8   6        958.58        928.33        41.58 o                         
 -14   8   6        751.27        798.74        50.60 o                         
 -12   8   6        171.71        169.63        32.30 o                         
 -10   8   6        152.65        173.83        30.74 o                         
  -8   8   6       2245.97       2169.56        41.91 o                         
  -6   8   6        113.71         77.59        30.70 o                         
  -4   8   6        361.54        422.35        29.04 o                         
  -2   8   6       2368.48       2496.20        50.31 o                         
   0   8   6        593.23        575.98        30.44 o                         
   2   8   6        198.61        186.08        24.56 o                         
   4   8   6         38.37         34.47        25.45 o                         
   6   8   6       4115.69       4064.46        49.81 o                         
   8   8   6         31.99         38.75        32.67 o                         
  10   8   6         90.94         94.92        35.88 o                         
  12   8   6        361.49        440.52        43.85 o                         
  14   8   6       1495.27       1621.47        50.36 o                         
  16   8   6       3353.97       3703.24        70.32 o                         
  18   8   6       1166.38       1219.25        54.43 o                         
  20   8   6         29.77         36.93        54.36 o                         
  22   8   6        124.33         67.09        63.91 o                         
 -23   9   6          0.05         40.19        58.27 o                         
 -21   9   6         89.68         34.89        52.04 o                         
 -19   9   6        257.78        346.25       105.78 o                         
 -17   9   6         69.45        147.87        45.24 o                         
 -15   9   6         59.58         49.72        38.68 o                         
 -13   9   6       3958.45       4082.87        61.98 o                         
 -11   9   6      16353.22      16655.19       126.39 o                         
  -9   9   6        160.27        166.90        30.44 o                         
  -7   9   6        690.28        702.99        32.94 o                         
  -5   9   6         87.50         91.98        27.88 o                         
  -3   9   6        134.32        153.07        27.95 o                         
  -1   9   6       5524.39       5613.75        92.80 o                         
   1   9   6         10.79         10.56        29.47 o                         
   3   9   6         53.68         83.05        24.70 o                         
   5   9   6       1802.29       1904.17        33.54 o                         
   7   9   6       1575.28       1608.24        33.48 o                         
   9   9   6       3673.06       3824.01        62.01 o                         
  11   9   6        245.65        193.87        42.77 o                         
  13   9   6        339.59        505.52        42.24 o                         
  15   9   6          0.12         24.29        41.01 o                         
  17   9   6         28.24         32.46        50.36 o                         
  19   9   6          0.78        -10.36        58.72 o                         
  21   9   6         13.69         62.09        62.78 o                         
 -22  10   6         72.02         93.49        62.34 o                         
 -20  10   6          1.60         11.97        53.02 o                         
 -18  10   6        855.04        888.61        49.78 o                         
 -16  10   6         28.83          9.65        45.23 o                         
 -14  10   6       1199.11       1146.35        42.05 o                         
 -12  10   6        746.02        739.05        38.07 o                         
 -10  10   6         76.73         82.90        35.11 o                         
  -8  10   6       2037.36       2060.29        59.75 o                         
  -6  10   6        312.80        370.72        36.16 o                         
  -4  10   6         58.58         90.52        28.22 o                         
  -2  10   6         24.34         28.50        28.11 o                         
   0  10   6         27.34         50.46        30.52 o                         
   2  10   6        152.34        164.72        28.72 o                         
   4  10   6       3299.13       3337.76        52.35 o                         
   6  10   6          8.02         15.65        27.18 o                         
   8  10   6        525.74        519.52        36.20 o                         
  10  10   6          1.91         -7.12        38.85 o                         
  12  10   6        290.79        356.99        40.73 o                         
  14  10   6       1120.57       1206.81        50.80 o                         
  16  10   6        555.25        598.68        51.35 o                         
  18  10   6        496.37        393.03        94.98 o                         
  20  10   6        115.83         26.74        62.07 o                         
 -21  11   6          6.67         79.17        58.86 o                         
 -19  11   6        128.82        124.65        55.08 o                         
 -17  11   6         10.03         -6.39        47.65 o                         
 -15  11   6         52.65         75.06        44.52 o                         
 -13  11   6         61.66         14.18        38.11 o                         
 -11  11   6          6.81         -1.71        35.81 o                         
  -9  11   6       1031.97       1087.49        35.17 o                         
  -7  11   6         15.55          6.73        30.99 o                         
  -5  11   6       5010.42       5048.33       138.01 o                         
  -3  11   6       3624.72       4063.83        59.57 o                         
  -1  11   6        704.35        821.59        34.48 o                         
   1  11   6         31.61         50.27        32.44 o                         
   3  11   6        364.22        435.19        32.76 o                         
   5  11   6        892.25        904.05        31.69 o                         
   7  11   6          0.22         17.52        28.73 o                         
   9  11   6          5.30         -4.98        38.58 o                         
  11  11   6         10.20         20.14        40.63 o                         
  13  11   6          3.88        -14.00        42.52 o                         
  15  11   6         19.82         27.65        44.49 o                         
  17  11   6          0.01         49.94        51.78 o                         
  19  11   6         84.33         93.21        60.91 o                         
 -20  12   6          1.27         -2.87        60.90 o                         
 -18  12   6        256.40        257.79        53.01 o                         
 -16  12   6          7.77         -0.43        50.38 o                         
 -14  12   6        340.32        419.20        44.72 o                         
 -12  12   6        206.89        134.25        35.43 o                         
 -10  12   6        426.07        457.04        33.67 o                         
  -8  12   6         14.75         38.99        31.51 o                         
  -6  12   6          0.01         18.44        32.29 o                         
  -4  12   6        400.26        429.38        34.60 o                         
  -2  12   6       2032.72       2035.31        44.94 o                         
   0  12   6       3315.77       3260.00        57.58 o                         
   2  12   6       1285.71       1170.30        36.11 o                         
   4  12   6        345.00        360.96        33.88 o                         
   6  12   6          4.91         26.33        29.87 o                         
   8  12   6         42.11         12.06        35.82 o                         
  10  12   6        678.73        767.14        43.03 o                         
  12  12   6         70.99         77.07        45.71 o                         
  14  12   6          4.18         13.41        49.01 o                         
  16  12   6         35.47         60.25        51.51 o                         
  18  12   6         42.14         81.24        52.45 o                         
 -19  13   6         63.37        -48.00        58.81 o                         
 -17  13   6         93.95         56.19        55.64 o                         
 -15  13   6        102.01        138.95        44.03 o                         
 -13  13   6        561.62        689.91        39.62 o                         
 -11  13   6        613.98        684.52        41.03 o                         
  -9  13   6          1.52        -32.84        32.84 o                         
  -7  13   6         21.96         33.83        33.88 o                         
  -5  13   6        114.40        156.09        35.08 o                         
  -3  13   6         72.75         93.44        34.15 o                         
  -1  13   6         11.25         26.53        35.83 o                         
   1  13   6         67.38         23.38        38.14 o                         
   3  13   6        732.50        650.83        40.97 o                         
   5  13   6       1878.71       1894.94        75.28 o                         
   7  13   6          1.10         -0.73        36.65 o                         
   9  13   6        438.55        469.80        46.13 o                         
  11  13   6        172.84        224.86        43.41 o                         
  13  13   6         70.65         79.55        49.46 o                         
  15  13   6        112.57        203.34        51.91 o                         
  17  13   6        169.77        117.63        58.02 o                         
 -16  14   6        351.27        382.85        49.58 o                         
 -14  14   6        147.97        134.03        47.63 o                         
 -12  14   6        381.10        347.96        41.13 o                         
 -10  14   6         26.40         21.39        37.09 o                         
  -8  14   6          0.03          3.78        35.66 o                         
  -6  14   6        147.53        153.61        38.03 o                         
  -4  14   6         71.62         67.11        37.46 o                         
  -2  14   6        240.27        119.15        43.48 o                         
   0  14   6         18.53         -2.22        43.48 o                         
   2  14   6        120.83        107.95        43.55 o                         
   4  14   6         10.05          3.07        39.61 o                         
   6  14   6        741.26        769.71        37.01 o                         
   8  14   6        406.32        429.97        43.98 o                         
  10  14   6        260.06        273.27        58.40 o                         
  12  14   6        293.56        253.54        49.69 o                         
  14  14   6         33.62         39.76        52.92 o                         
 -15  15   6         17.81         16.14        53.73 o                         
 -13  15   6        174.26        117.16        48.89 o                         
 -11  15   6          8.56          5.82        40.94 o                         
  -9  15   6         70.63         47.49        40.32 o                         
  -7  15   6          0.20         -3.35        41.06 o                         
  -5  15   6        743.38        878.08        44.77 o                         
  -3  15   6          4.75         53.56        46.14 o                         
  -1  15   6        451.50        508.11        46.57 o                         
   1  15   6          3.66        -14.49        44.27 o                         
   3  15   6        252.23        349.62        52.43 o                         
   5  15   6        127.88         95.46        39.94 o                         
   7  15   6        430.29        437.43        46.69 o                         
   9  15   6         93.19         97.82        50.32 o                         
  11  15   6         85.48         59.96        52.76 o                         
  13  15   6        603.60        501.16       133.04 o                         
 -12  16   6        682.99        477.72        50.04 o                         
 -10  16   6        226.18        103.17        45.56 o                         
  -8  16   6         34.00         45.27        42.69 o                         
  -6  16   6        103.76         53.22        43.60 o                         
  -4  16   6         60.34         20.88        47.33 o                         
  -2  16   6         15.53         10.74        45.92 o                         
   0  16   6        571.68        644.91        53.66 o                         
   2  16   6         44.47         56.91        48.60 o                         
   4  16   6          2.59         -0.54        58.28 o                         
   6  16   6        211.74        223.93        66.14 o                         
   8  16   6        228.23        206.63        62.74 o                         
  10  16   6          8.47         11.37        60.51 o                         
  -9  17   6          0.52          9.47        46.72 o                         
  -7  17   6         10.99         44.47        49.09 o                         
  -5  17   6         39.83          5.74        55.61 o                         
  -3  17   6          2.50          4.13        50.52 o                         
  -1  17   6          1.25          1.29        51.67 o                         
   1  17   6          3.30         28.63        52.14 o                         
   3  17   6        185.99        155.81        60.97 o                         
   5  17   6         51.63         53.46        73.35 o                         
   7  17   6         56.08         -5.50        89.00 o                         
  -4  18   6          7.90         42.84        55.65 o                         
  -2  18   6          0.67          2.03        56.18 o                         
   0  18   6        372.39        397.20        57.81 o                         
   2  18   6        220.81        162.19        58.27 o                         
 -25   1   7         14.00          6.88        56.52 o                         
 -23   1   7         57.55         39.22        52.44 o                         
 -21   1   7         77.42         46.18        40.86 o                         
 -19   1   7         25.43         40.88        40.23 o                         
 -17   1   7       1734.11       1841.57        80.62 o                         
 -15   1   7         26.24         34.30        31.97 o                         
 -13   1   7        125.35        137.61        30.06 o                         
 -11   1   7       7670.42       8266.36       204.27 o                         
  -9   1   7       3095.99       3232.88        58.90 o                         
  -7   1   7        653.04        829.07        32.11 o                         
  -5   1   7          2.95         27.18        24.55 o                         
  -3   1   7       6829.60       5709.94        57.76 o                         
  -1   1   7      40581.68      38619.02       811.62 o                         
   1   1   7      33517.46      32374.89       720.22 o                         
   3   1   7       1378.84       1382.60        39.42 o                         
   5   1   7          0.72         -0.45        25.83 o                         
   7   1   7       1156.74       1328.63        45.30 o                         
   9   1   7      16955.93      17788.79       103.57 o                         
  11   1   7       4433.04       4413.80        71.23 o                         
  13   1   7       5243.00       5215.96        60.13 o                         
  15   1   7        215.25        200.96        36.19 o                         
  17   1   7        271.98        284.34        43.42 o                         
  19   1   7        379.37        433.84        50.62 o                         
  21   1   7         93.36        150.12        48.47 o                         
  23   1   7         25.64         51.57        54.72 o                         
 -26   2   7          0.54        -20.19        63.03 o                         
 -24   2   7         16.68        -18.59        53.30 o                         
 -22   2   7        166.44        103.54        49.07 o                         
 -20   2   7        600.78        658.19        45.89 o                         
 -18   2   7       2649.96       2871.77        74.87 o                         
 -16   2   7         39.98         22.91        33.11 o                         
 -14   2   7        186.66        167.07        32.41 o                         
 -12   2   7         70.57         45.84        29.41 o                         
 -10   2   7       6574.37       6596.24       117.81 o                         
  -8   2   7       2628.42       2830.31        52.71 o                         
  -6   2   7       7321.47       6673.62        62.60 o                         
  -4   2   7      29882.83      27129.60       620.01 o                         
  -2   2   7      10004.76       9470.51        82.55 o                         
   0   2   7        957.90       1096.98        37.05 o                         
   2   2   7       1163.31       1312.67        35.61 o                         
   4   2   7         21.61         -3.80        27.89 o                         
   6   2   7      13554.57      14038.29       365.79 o                         
   8   2   7       9714.46      10296.58       121.14 o                         
  10   2   7       6828.76       6907.01        73.63 o                         
  12   2   7          0.11        -12.02        31.43 o                         
  14   2   7        144.39        185.96        37.67 o                         
  16   2   7        376.81        384.66        41.76 o                         
  18   2   7          0.03         23.06        43.12 o                         
  20   2   7        395.82        361.68        48.61 o                         
  22   2   7        513.73        528.82        51.65 o                         
  24   2   7        421.37        341.18        60.47 o                         
 -25   3   7          1.04          6.84        57.46 o                         
 -23   3   7        118.54         93.48        51.20 o                         
 -21   3   7        180.43        120.29        47.39 o                         
 -19   3   7        320.15        325.53        42.82 o                         
 -17   3   7         59.49         69.88        39.38 o                         
 -15   3   7         13.90         37.88        34.86 o                         
 -13   3   7       3513.57       3582.51        64.51 o                         
 -11   3   7        158.41        191.19        32.03 o                         
  -9   3   7       4733.55       5089.51       126.80 o                         
  -7   3   7       1592.65       1787.25        46.49 o                         
  -5   3   7       2646.62       2196.19        46.33 o                         
  -3   3   7      21582.61      20539.69       433.51 o                         
  -1   3   7       7736.46       7808.55       343.08 o                         
   1   3   7       7400.46       7553.05       164.08 o                         
   3   3   7        893.33        942.05        35.14 o                         
   5   3   7      12744.17      13443.41       163.67 o                         
   7   3   7       8429.22       8900.10       103.98 o                         
   9   3   7        303.56        405.62        35.87 o                         
  11   3   7         72.35         67.92        32.69 o                         
  13   3   7        652.29        650.70        40.67 o                         
  15   3   7         37.43         33.53        43.31 o                         
  17   3   7        363.15        404.63        42.34 o                         
  19   3   7        261.14        222.76        43.90 o                         
  21   3   7        361.37        357.49        50.74 o                         
  23   3   7          1.69         15.06        62.54 o                         
 -26   4   7         46.36         19.76        64.70 o                         
 -24   4   7         26.95         43.54        56.60 o                         
 -22   4   7         44.93         40.40        51.69 o                         
 -20   4   7        695.87        621.80        50.11 o                         
 -18   4   7        232.06        288.77        44.06 o                         
 -16   4   7        588.64        567.17        41.89 o                         
 -14   4   7         15.11          4.87        32.35 o                         
 -12   4   7        366.88        397.67        32.17 o                         
 -10   4   7       1977.35       2093.20        41.41 o                         
  -8   4   7        774.66        999.04        43.03 o                         
  -6   4   7       7918.02       7946.88       148.73 o                         
  -4   4   7      11291.08      10591.15       115.42 o                         
  -2   4   7       8231.44       7904.88       363.38 o                         
   0   4   7       2626.71       2300.34        80.44 o                         
   2   4   7         81.75         43.40        25.47 o                         
   4   4   7       6796.53       7028.10        60.78 o                         
   6   4   7        455.85        544.01        31.00 o                         
   8   4   7        466.50        553.70        32.23 o                         
  10   4   7       2669.34       2648.68        65.20 o                         
  12   4   7        716.40        776.94        37.61 o                         
  14   4   7        986.09        909.49        39.30 o                         
  16   4   7        740.14        779.61        41.53 o                         
  18   4   7         25.65         37.84        60.44 o                         
  20   4   7        316.25        393.21        61.53 o                         
  22   4   7          3.86         28.75        60.53 o                         
 -25   5   7         33.97        -14.10        71.46 o                         
 -23   5   7         65.90         27.67        57.95 o                         
 -21   5   7       1953.44       2241.12        89.23 o                         
 -19   5   7        287.59        285.85        46.64 o                         
 -17   5   7         16.04         22.29        39.06 o                         
 -15   5   7         29.43         49.85        39.43 o                         
 -13   5   7        768.72        731.22        42.67 o                         
 -11   5   7         10.45         -1.24        32.12 o                         
  -9   5   7        113.28        119.28        35.02 o                         
  -7   5   7       2472.87       2720.68        50.22 o                         
  -5   5   7       6559.16       6781.33        74.88 o                         
  -3   5   7        145.16        308.87        40.57 o                         
  -1   5   7        152.35        107.72        25.70 o                         
   1   5   7        412.24        584.99        31.28 o                         
   3   5   7         49.92         80.69        27.97 o                         
   5   5   7       7313.62       7188.70       173.20 o                         
   7   5   7       5227.28       5217.53       124.77 o                         
   9   5   7         51.25         42.30        30.58 o                         
  11   5   7        669.79        716.79        36.62 o                         
  13   5   7        312.61        313.04        49.57 o                         
  15   5   7       1513.76       1581.32        50.00 o                         
  17   5   7        727.73        804.92        62.24 o                         
  19   5   7         19.71         68.00        63.45 o                         
  21   5   7        149.50        125.16        63.40 o                         
  23   5   7         53.78         34.96        64.39 o                         
 -24   6   7         47.24         71.52        70.40 o                         
 -22   6   7         61.24         64.07        61.35 o                         
 -20   6   7        343.59        320.36        52.87 o                         
 -18   6   7          3.31         -6.87        46.93 o                         
 -16   6   7       1629.12       1566.07        51.45 o                         
 -14   6   7        518.88        578.52        45.74 o                         
 -12   6   7          3.40         24.10        37.13 o                         
 -10   6   7          3.61         24.93        35.07 o                         
  -8   6   7        147.10        118.72        33.48 o                         
  -6   6   7        375.08        445.03        37.46 o                         
  -4   6   7       1450.95       1525.30        37.49 o                         
  -2   6   7        970.21        974.08        32.96 o                         
   0   6   7      10724.58      10327.35       179.89 o                         
   2   6   7        888.04       1010.23        31.01 o                         
   4   6   7       1723.59       1577.71        37.98 o                         
   6   6   7        189.94        210.39        25.04 o                         
   8   6   7       1366.35       1388.35        42.48 o                         
  10   6   7       1297.22       1356.62        77.08 o                         
  12   6   7       2572.43       2525.71        58.48 o                         
  14   6   7        198.00        163.54        41.12 o                         
  16   6   7         14.27         20.14        44.39 o                         
  18   6   7        504.90        496.42        52.02 o                         
  20   6   7         32.65         43.36        65.28 o                         
  22   6   7        240.71        294.27        62.72 o                         
 -23   7   7         21.56        106.35        72.30 o                         
 -21   7   7        340.22        345.62        61.53 o                         
 -19   7   7        123.71        139.12        53.97 o                         
 -17   7   7        308.68        250.18        46.70 o                         
 -15   7   7        361.97        306.71        46.34 o                         
 -13   7   7       1061.71        870.99        79.90 o                         
 -11   7   7        695.46        756.55        41.54 o                         
  -9   7   7       1745.86       1645.80        39.67 o                         
  -7   7   7        984.49        915.60        31.28 o                         
  -5   7   7       2842.25       3002.23        71.02 o                         
  -3   7   7       8281.31       8211.96       162.87 o                         
  -1   7   7       1324.26       1186.11        34.01 o                         
   1   7   7       1418.51       1258.84        36.48 o                         
   3   7   7        795.25        798.73        33.09 o                         
   5   7   7          1.95          5.36        24.19 o                         
   7   7   7        671.98        633.22        28.96 o                         
   9   7   7         95.79         80.80        35.31 o                         
  11   7   7       7341.60       7281.66       105.22 o                         
  13   7   7        977.58        897.31        58.08 o                         
  15   7   7        424.69        366.79        46.18 o                         
  17   7   7        267.24        301.88        54.84 o                         
  19   7   7          0.40         25.53        52.76 o                         
  21   7   7         36.83         27.85        73.08 o                         
 -24   8   7        546.74        385.26       138.19 o                         
 -22   8   7          3.57          9.40        56.43 o                         
 -20   8   7         24.48        -10.38        47.66 o                         
 -18   8   7          4.20         -7.92        40.18 o                         
 -16   8   7       1469.02       1298.32        42.28 o                         
 -14   8   7       1161.82       1084.98        39.41 o                         
 -12   8   7       2790.26       2991.32        61.40 o                         
 -10   8   7       3481.88       3553.59        64.79 o                         
  -8   8   7        473.70        471.19        31.27 o                         
  -6   8   7        639.70        684.22        30.25 o                         
  -4   8   7         85.99         91.53        29.30 o                         
  -2   8   7       3114.56       3188.56        62.96 o                         
   0   8   7        358.80        344.46        29.61 o                         
   2   8   7        520.21        633.18        28.38 o                         
   4   8   7        120.40        174.98        30.52 o                         
   6   8   7        991.16        977.92        30.76 o                         
   8   8   7       1764.94       1859.62        36.10 o                         
  10   8   7          9.38          2.59        36.55 o                         
  12   8   7        237.59        215.32        43.88 o                         
  14   8   7        400.06        423.40        45.23 o                         
  16   8   7        740.81        809.96        62.94 o                         
  18   8   7        237.41        273.50        50.22 o                         
  20   8   7        219.58        184.45        57.94 o                         
  22   8   7         12.43          7.27       133.72 o                         
 -23   9   7        191.60        166.02        60.17 o                         
 -21   9   7         14.60        -26.71        53.97 o                         
 -19   9   7          7.61        -25.51        47.33 o                         
 -17   9   7        133.27        147.83        42.92 o                         
 -15   9   7        206.55        212.19        38.06 o                         
 -13   9   7       4755.61       4560.67       138.86 o                         
 -11   9   7        103.59        113.68        33.48 o                         
  -9   9   7         19.35          9.51        29.76 o                         
  -7   9   7       2775.90       2627.27        61.35 o                         
  -5   9   7        469.09        457.12        28.35 o                         
  -3   9   7       1510.56       1520.09        52.87 o                         
  -1   9   7        801.38        927.04        40.01 o                         
   1   9   7       3762.25       3845.61        67.35 o                         
   3   9   7       1486.45       1359.68        37.49 o                         
   5   9   7       4390.57       4558.25        57.26 o                         
   7   9   7          0.93         -3.83        26.47 o                         
   9   9   7        217.31        280.00        38.64 o                         
  11   9   7          0.50        -24.57        39.10 o                         
  13   9   7          0.80         13.65        43.17 o                         
  15   9   7         44.98         32.37        44.66 o                         
  17   9   7        268.83        256.52        52.45 o                         
  19   9   7         78.25        109.89        58.01 o                         
  21   9   7        111.46        118.09        64.96 o                         
 -22  10   7        218.78        176.09        61.90 o                         
 -20  10   7        486.71        542.66        55.78 o                         
 -18  10   7         18.92         55.31        47.64 o                         
 -16  10   7         10.97         -0.50        40.78 o                         
 -14  10   7         51.53         60.89        38.93 o                         
 -12  10   7        549.76        534.64        38.41 o                         
 -10  10   7       6282.00       6126.75        62.91 o                         
  -8  10   7         68.67         93.21        27.78 o                         
  -6  10   7         22.29         48.63        29.44 o                         
  -4  10   7       7383.50       7986.15       173.23 o                         
  -2  10   7       2447.69       2572.98       106.51 o                         
   0  10   7        913.77       1046.95        35.65 o                         
   2  10   7          1.62         -0.76        31.01 o                         
   4  10   7       1408.27       1421.57        55.38 o                         
   6  10   7       1921.85       2020.41        46.59 o                         
   8  10   7       1415.21       1516.41        36.15 o                         
  10  10   7        147.84        171.63        38.94 o                         
  12  10   7        490.40        593.64        42.38 o                         
  14  10   7        287.16        344.87        49.61 o                         
  16  10   7        257.66        355.94        51.99 o                         
  18  10   7        143.09        128.52        54.57 o                         
  20  10   7        417.86        352.99        60.92 o                         
 -21  11   7         22.28         59.51        60.61 o                         
 -19  11   7        103.00         64.47        54.77 o                         
 -17  11   7         11.21        -26.55        47.21 o                         
 -15  11   7          1.34        -12.47        42.85 o                         
 -13  11   7          0.73         -8.10        37.59 o                         
 -11  11   7        152.95        153.47        37.41 o                         
  -9  11   7        423.66        520.87        32.86 o                         
  -7  11   7        320.70        382.30        31.82 o                         
  -5  11   7       1590.44       1620.56        55.49 o                         
  -3  11   7       2860.11       3044.98        61.44 o                         
  -1  11   7       5302.04       5468.45       110.10 o                         
   1  11   7       1854.10       1906.15        54.11 o                         
   3  11   7        178.00        110.72        41.59 o                         
   5  11   7        124.57        101.79        31.55 o                         
   7  11   7       2677.34       2781.82        66.02 o                         
   9  11   7         85.45        149.96        39.15 o                         
  11  11   7         10.78          4.65        40.19 o                         
  13  11   7          1.96         19.05        43.25 o                         
  15  11   7          0.04         35.74        43.92 o                         
  17  11   7        522.35        513.10        58.67 o                         
  19  11   7         33.51         20.97        62.96 o                         
 -20  12   7        214.61        241.69        61.82 o                         
 -18  12   7         76.85         83.41        52.01 o                         
 -16  12   7         38.06          5.63        51.23 o                         
 -14  12   7        161.06        120.72        43.09 o                         
 -12  12   7        179.91        135.58        35.29 o                         
 -10  12   7        155.91        194.08        33.15 o                         
  -8  12   7        166.73        237.61        35.66 o                         
  -6  12   7        277.73        335.91        33.53 o                         
  -4  12   7         44.11         21.61        31.43 o                         
  -2  12   7         11.19         10.32        31.68 o                         
   0  12   7        829.79        718.20        39.64 o                         
   2  12   7         12.33         73.44        36.86 o                         
   4  12   7       1389.68       1431.97        53.88 o                         
   6  12   7        921.45       1015.74        36.38 o                         
   8  12   7        202.33        185.78        38.68 o                         
  10  12   7         10.13         23.58        44.28 o                         
  12  12   7        148.36        166.89        47.19 o                         
  14  12   7        485.77        489.34        51.30 o                         
  16  12   7        120.26        135.68        53.96 o                         
  18  12   7        167.26        128.93        56.73 o                         
 -17  13   7          2.96        -25.41        53.63 o                         
 -15  13   7         20.60         19.73        44.57 o                         
 -13  13   7        270.75        304.39        41.04 o                         
 -11  13   7         18.46         22.66        35.86 o                         
  -9  13   7        115.45        106.69        33.16 o                         
  -7  13   7          0.00         -6.34        32.92 o                         
  -5  13   7        208.12        197.12        35.95 o                         
  -3  13   7         41.80         45.17        32.55 o                         
  -1  13   7         29.69         38.26        37.39 o                         
   1  13   7       1202.55       1107.57        43.06 o                         
   3  13   7         76.55         40.75        45.22 o                         
   5  13   7          2.76        -10.70        31.06 o                         
   7  13   7       1496.16       1528.95        42.36 o                         
   9  13   7         11.96         36.02        45.76 o                         
  11  13   7        190.24        245.35        47.45 o                         
  13  13   7         55.62         65.84        49.98 o                         
  15  13   7         70.47         52.70        50.67 o                         
 -16  14   7        169.09        140.44        50.97 o                         
 -14  14   7          3.35         37.87        43.43 o                         
 -12  14   7        515.21        623.97        42.02 o                         
 -10  14   7         19.29         26.95        38.32 o                         
  -8  14   7        166.31        137.01        37.22 o                         
  -6  14   7        492.69        525.43        38.78 o                         
  -4  14   7         64.34         85.18        39.28 o                         
  -2  14   7        315.35        310.55        42.95 o                         
   0  14   7         70.12         68.85        39.06 o                         
   2  14   7        120.55         84.07        40.61 o                         
   4  14   7         74.80         47.84        50.41 o                         
   6  14   7        699.81        778.53        43.77 o                         
   8  14   7        301.23        349.65        45.78 o                         
  10  14   7         57.49         53.79        51.11 o                         
  12  14   7         34.02        -39.80        51.78 o                         
  14  14   7        225.27        262.33        61.78 o                         
 -15  15   7         56.08         10.46        55.36 o                         
 -13  15   7          2.69         -3.51        45.86 o                         
 -11  15   7          0.94         24.13        41.20 o                         
  -9  15   7         19.59         32.00        39.96 o                         
  -7  15   7         22.42         15.16        41.42 o                         
  -5  15   7        243.68        270.79        43.60 o                         
  -3  15   7        321.58        295.70        44.72 o                         
  -1  15   7         49.49         36.69        45.15 o                         
   1  15   7         37.30         67.55        44.16 o                         
   3  15   7          5.76         13.99        53.07 o                         
   5  15   7         15.63         15.82        47.71 o                         
   7  15   7         39.27         42.46        52.79 o                         
   9  15   7        179.99        251.79        57.45 o                         
  11  15   7        169.60         91.68        56.17 o                         
  13  15   7        378.93        358.56        61.45 o                         
 -12  16   7        126.89         51.75        50.31 o                         
 -10  16   7        156.89        103.37        45.78 o                         
  -8  16   7          0.20         -3.23        42.68 o                         
  -6  16   7        149.47        144.75        42.60 o                         
  -4  16   7         27.39         11.86        46.64 o                         
  -2  16   7          2.32         -2.65        50.10 o                         
   0  16   7          3.73         -4.82        47.47 o                         
   2  16   7        127.26        185.17        51.41 o                         
   4  16   7         38.79         67.27        60.33 o                         
   6  16   7         36.92         21.54        66.04 o                         
   8  16   7         55.51         75.13        90.55 o                         
  10  16   7         57.82         54.66        72.64 o                         
  -9  17   7         26.67         18.25        47.05 o                         
  -7  17   7         16.75         27.57        45.37 o                         
  -5  17   7          3.17         11.67        51.27 o                         
  -3  17   7        369.48        335.95        52.77 o                         
  -1  17   7        304.51        321.84        54.23 o                         
   1  17   7        324.64        466.81        56.75 o                         
   3  17   7        204.19        226.75        63.35 o                         
   5  17   7          1.34        -24.17        72.76 o                         
   7  17   7        245.90        239.23        95.00 o                         
  -4  18   7          7.86         15.79        63.43 o                         
  -2  18   7          0.43         11.26        57.54 o                         
   0  18   7        104.39        100.94        58.00 o                         
   2  18   7         33.58        -10.83        87.59 o                         
 -26   0   8          0.08        -17.26        79.34 o                         
 -24   0   8         11.72         -0.82        76.31 o                         
 -22   0   8       1299.09       1303.23        76.19 o                         
 -20   0   8       1472.43       1738.28        70.55 o                         
 -18   0   8       2168.12       2202.66        78.24 o                         
 -16   0   8      26437.06      26364.64       323.39 o                         
 -14   0   8       1807.91       1642.86        55.30 o                         
 -12   0   8       1708.68       1618.42        56.66 o                         
 -10   0   8       1522.75       1370.85        51.84 o                         
  -8   0   8          2.51          9.85        39.82 o                         
  -6   0   8      26371.98      26009.04       343.62 o                         
  -4   0   8       4241.93       2619.28        72.55 o                         
  -2   0   8      15848.92      14447.88       631.13 o                         
   0   0   8        169.62        108.00        35.81 o                         
   2   0   8      21385.81      21575.81       158.17 o                         
   4   0   8       5447.55       5305.14       129.33 o                         
   6   0   8       7115.21       6400.54        91.62 o                         
   8   0   8      12539.46      12892.16       547.04 o                         
  10   0   8        436.01        489.02        52.97 o                         
  12   0   8       6807.04       6804.38       212.11 o                         
  14   0   8       1777.60       1726.37        67.11 o                         
  16   0   8         11.47         39.83        56.39 o                         
  18   0   8         45.63        108.44        63.37 o                         
  20   0   8       1170.30       1115.38        71.77 o                         
  22   0   8         32.57         20.43        73.67 o                         
  24   0   8          8.13        -90.20        94.89 o                         
 -25   1   8        144.96        146.93        56.32 o                         
 -23   1   8         39.44         35.82        52.40 o                         
 -21   1   8          3.67          4.28        44.86 o                         
 -19   1   8          0.11          0.60        37.44 o                         
 -17   1   8        282.37        302.09        34.38 o                         
 -15   1   8       1755.71       1795.92        41.69 o                         
 -13   1   8       4811.54       4936.68        52.21 o                         
 -11   1   8        700.81        692.20        33.29 o                         
  -9   1   8        760.14        695.11        32.63 o                         
  -7   1   8       1896.25       2073.20        62.65 o                         
  -5   1   8      13884.83      12866.49       393.54 o                         
  -3   1   8       2939.71       2915.46        42.62 o                         
  -1   1   8       4745.09       4948.49        52.82 o                         
   1   1   8         11.60         14.24        23.02 o                         
   3   1   8      10164.21      10038.40       312.68 o                         
   5   1   8        774.84        752.25        30.94 o                         
   7   1   8      14191.87      14506.46       122.42 o                         
   9   1   8        533.52        695.99        34.96 o                         
  11   1   8      10134.41      10141.22       123.65 o                         
  13   1   8       1969.85       1903.94        46.86 o                         
  15   1   8       2429.19       2547.67        48.87 o                         
  17   1   8       1356.87       1387.12        48.00 o                         
  19   1   8        368.07        361.56        48.50 o                         
  21   1   8        192.51        199.46        51.27 o                         
  23   1   8          0.55         23.68        53.20 o                         
 -26   2   8         75.98         38.21        63.54 o                         
 -24   2   8         74.23         57.77        54.46 o                         
 -22   2   8        124.05        146.13        49.79 o                         
 -20   2   8       1024.87       1105.42        48.24 o                         
 -18   2   8        913.54        950.48        41.66 o                         
 -16   2   8         19.01         38.18        31.51 o                         
 -14   2   8        425.43        351.83        30.90 o                         
 -12   2   8       1543.24       1449.08        48.96 o                         
 -10   2   8        172.47        110.16        29.52 o                         
  -8   2   8        306.11        353.03        29.75 o                         
  -6   2   8       1587.53       2061.05        38.51 o                         
  -4   2   8        418.10        386.66        31.35 o                         
  -2   2   8       4552.38       4218.94        56.15 o                         
   0   2   8      15440.18      15612.51       340.79 o                         
   2   2   8       1493.21       1800.09        37.79 o                         
   4   2   8       2730.57       2375.44        48.35 o                         
   6   2   8       6610.95       7192.90       100.14 o                         
   8   2   8       1224.21       1276.33        49.52 o                         
  10   2   8          0.23         -7.99        36.17 o                         
  12   2   8       8001.68       8323.60       102.15 o                         
  14   2   8        661.06        649.07        37.02 o                         
  16   2   8        176.46        196.89        37.25 o                         
  18   2   8         20.51         22.67        43.32 o                         
  20   2   8         71.69         53.47        46.16 o                         
  22   2   8          0.59         -5.11        53.76 o                         
  24   2   8         38.77        -41.41       131.19 o                         
 -25   3   8         90.03         69.79        59.85 o                         
 -23   3   8        375.97        340.25        54.24 o                         
 -21   3   8       1757.87       1721.48        82.51 o                         
 -19   3   8        165.40        160.00        41.00 o                         
 -17   3   8       2442.85       2363.51        68.26 o                         
 -15   3   8        206.95        272.31        35.37 o                         
 -13   3   8       2360.13       2213.17        40.70 o                         
 -11   3   8       1672.84       1875.46        40.48 o                         
  -9   3   8        254.11        303.95        31.48 o                         
  -7   3   8       1281.46       1195.85        36.16 o                         
  -5   3   8        291.63        368.48        32.57 o                         
  -3   3   8       7550.16       6854.12        67.22 o                         
  -1   3   8        881.22        792.20        31.78 o                         
   1   3   8      48196.65      48628.00      1235.41 o                         
   3   3   8      21756.48      22661.75       194.73 o                         
   5   3   8       6161.87       5896.19        86.10 o                         
   7   3   8       1343.58       1467.47        38.92 o                         
   9   3   8        898.40       1067.27        39.37 o                         
  11   3   8        194.86        180.36        34.84 o                         
  13   3   8        118.02        119.50        37.06 o                         
  15   3   8       2204.44       2291.36        51.13 o                         
  17   3   8          2.54        -12.89        40.84 o                         
  19   3   8          1.53          4.45        47.53 o                         
  21   3   8        436.01        431.22        53.57 o                         
  23   3   8        328.40        152.39        62.85 o                         
 -24   4   8         11.33          0.48        51.95 o                         
 -22   4   8          0.07        -20.75        48.65 o                         
 -20   4   8         33.85         54.56        44.47 o                         
 -18   4   8         16.53         13.75        40.46 o                         
 -16   4   8        214.65        218.39        39.33 o                         
 -14   4   8       1015.21        953.12        38.80 o                         
 -12   4   8        272.98        311.38        32.16 o                         
 -10   4   8         47.33         28.32        28.05 o                         
  -8   4   8      18371.20      19498.56       653.17 o                         
  -6   4   8        910.62        770.68        37.52 o                         
  -4   4   8         70.41        126.37        30.96 o                         
  -2   4   8       2312.21       2544.18        48.55 o                         
   0   4   8        151.27         71.12        29.94 o                         
   2   4   8       6483.84       6196.31       108.00 o                         
   4   4   8        500.54        556.19        31.51 o                         
   6   4   8        100.89         59.29        30.72 o                         
   8   4   8       5130.32       5279.90       116.94 o                         
  10   4   8          3.84         11.92        30.42 o                         
  12   4   8       1459.17       1603.11        68.56 o                         
  14   4   8        464.67        422.66        46.34 o                         
  16   4   8        121.57         82.30        41.46 o                         
  18   4   8        128.75        155.51        50.02 o                         
  20   4   8         20.49         62.56        56.22 o                         
  22   4   8        404.41        413.57        64.88 o                         
 -25   5   8        126.85         74.72        71.18 o                         
 -23   5   8          2.00         19.22        56.57 o                         
 -21   5   8         17.63        -15.36        47.98 o                         
 -19   5   8         65.27         36.36        44.67 o                         
 -17   5   8        522.83        539.61        40.85 o                         
 -15   5   8         29.02         23.26        38.06 o                         
 -13   5   8         28.63         30.37        37.41 o                         
 -11   5   8        140.11        127.48        35.10 o                         
  -9   5   8        775.40        828.84        56.92 o                         
  -7   5   8       2583.04       2608.68       102.70 o                         
  -5   5   8        290.41        402.63        35.46 o                         
  -3   5   8       5840.28       6008.35        64.44 o                         
  -1   5   8       7719.80       7969.30       192.49 o                         
   1   5   8      15716.16      15771.20       271.95 o                         
   3   5   8          0.19         -7.60        29.33 o                         
   5   5   8       3127.16       2784.82        42.94 o                         
   7   5   8       3475.30       3279.75        52.35 o                         
   9   5   8        121.85        107.47        33.30 o                         
  11   5   8       1743.26       1810.70        53.73 o                         
  13   5   8         10.50        -10.80        39.48 o                         
  15   5   8       1225.25       1303.68       103.53 o                         
  17   5   8       1733.32       1878.78       109.38 o                         
  19   5   8       1258.25       1454.46        61.21 o                         
  21   5   8        286.79        270.32        64.24 o                         
  23   5   8         69.23         63.18        68.23 o                         
 -24   6   8          2.00        -44.11        66.72 o                         
 -22   6   8        132.47        101.23        59.20 o                         
 -20   6   8         22.89          4.40        51.90 o                         
 -18   6   8        134.22         78.66        45.87 o                         
 -16   6   8          0.00         29.64        43.41 o                         
 -14   6   8        728.09        596.04        43.55 o                         
 -12   6   8        547.38        656.67        40.71 o                         
 -10   6   8        180.45        173.58        34.19 o                         
  -8   6   8       1521.07       1312.95        49.95 o                         
  -6   6   8         22.24          3.47        31.75 o                         
  -4   6   8       7448.57       7920.21       174.80 o                         
  -2   6   8        154.52        176.03        26.85 o                         
   0   6   8       3259.23       3606.78        71.02 o                         
   2   6   8       3304.60       3509.61        80.84 o                         
   4   6   8        965.43        977.22        34.21 o                         
   6   6   8        587.64        545.43        30.42 o                         
   8   6   8       2268.31       2434.20        77.26 o                         
  10   6   8        552.29        539.76        36.51 o                         
  12   6   8        822.40        791.63        44.60 o                         
  14   6   8         98.15        111.09        41.14 o                         
  16   6   8        282.95        457.19        56.79 o                         
  18   6   8        119.03         71.27        63.24 o                         
  20   6   8         87.80        119.09        98.79 o                         
  22   6   8        113.16        144.21        76.28 o                         
 -23   7   8        140.97        196.53        70.00 o                         
 -21   7   8          0.01        -17.69        56.99 o                         
 -19   7   8         41.77         14.55        52.30 o                         
 -17   7   8        877.84        917.64        51.77 o                         
 -15   7   8        279.87        262.12        45.93 o                         
 -13   7   8         44.84         38.99        40.20 o                         
 -11   7   8        494.02        420.56        38.06 o                         
  -9   7   8         33.80         44.88        34.10 o                         
  -7   7   8       1392.24       1358.11        36.84 o                         
  -5   7   8        667.70        713.80        31.20 o                         
  -3   7   8         44.87         22.21        26.49 o                         
  -1   7   8        704.71        705.44        30.95 o                         
   1   7   8        223.98        209.29        31.67 o                         
   3   7   8        695.34        642.81        35.22 o                         
   5   7   8       3025.03       3279.45        57.89 o                         
   7   7   8        488.54        549.44        33.04 o                         
   9   7   8        541.02        562.35        36.86 o                         
  11   7   8       6202.94       6507.86        86.95 o                         
  13   7   8         21.41          7.20        41.91 o                         
  15   7   8        177.30        142.80        45.35 o                         
  17   7   8         86.01         46.31        61.69 o                         
  19   7   8        601.09        648.42        61.60 o                         
  21   7   8         12.96          9.58        63.38 o                         
 -22   8   8         34.82         25.07        57.14 o                         
 -20   8   8          1.80        -10.60        44.64 o                         
 -18   8   8         45.46        105.19        46.43 o                         
 -16   8   8       1066.76        895.79        45.31 o                         
 -14   8   8        189.83        176.28        40.81 o                         
 -12   8   8      12024.88      11897.16       155.77 o                         
 -10   8   8       2284.51       2291.38        64.63 o                         
  -8   8   8        126.15        118.80        28.49 o                         
  -6   8   8       4306.01       4306.74        55.13 o                         
  -4   8   8       3288.91       3166.40        60.14 o                         
  -2   8   8        135.54        134.30        27.89 o                         
   0   8   8        332.50        294.84        29.08 o                         
   2   8   8         45.75         51.77        31.44 o                         
   4   8   8       1775.74       1757.55        81.86 o                         
   6   8   8       2146.03       2025.15        45.82 o                         
   8   8   8        143.90         86.17        29.22 o                         
  10   8   8        429.66        404.86        41.91 o                         
  12   8   8         25.11         17.19        42.79 o                         
  14   8   8          8.36         28.83        42.20 o                         
  16   8   8        573.87        604.18        51.86 o                         
  18   8   8        674.58        705.62       150.80 o                         
  20   8   8        344.42        264.81        65.26 o                         
 -23   9   8          9.67         15.65        60.61 o                         
 -21   9   8         41.06         34.16        54.49 o                         
 -19   9   8         63.71         54.25        49.38 o                         
 -17   9   8        558.45        449.60        44.06 o                         
 -15   9   8        177.26        184.57        38.29 o                         
 -13   9   8        616.55        588.68        36.73 o                         
 -11   9   8        819.41        783.57        36.67 o                         
  -9   9   8       3493.58       3372.55        91.44 o                         
  -7   9   8        617.35        653.82        31.25 o                         
  -5   9   8       2249.38       2448.62        38.55 o                         
  -3   9   8        250.16        242.24        28.54 o                         
  -1   9   8         83.09        101.06        29.24 o                         
   1   9   8        391.84        367.13        32.26 o                         
   3   9   8        224.68        212.63        31.55 o                         
   5   9   8        385.74        421.15        31.29 o                         
   7   9   8         13.19         33.77        29.37 o                         
   9   9   8         67.39         89.77        37.08 o                         
  11   9   8        572.31        474.77        39.63 o                         
  13   9   8        749.03        671.03        45.95 o                         
  15   9   8       1030.33        967.90        51.95 o                         
  17   9   8       1180.03       1368.45        79.13 o                         
  19   9   8        393.08        483.47        67.28 o                         
 -22  10   8        166.48        123.00        61.94 o                         
 -20  10   8        115.12         92.40        55.32 o                         
 -18  10   8          2.63         56.24        45.60 o                         
 -16  10   8         87.81         89.12        39.31 o                         
 -14  10   8        656.63        686.99        40.52 o                         
 -12  10   8        215.37        244.92        36.35 o                         
 -10  10   8       1911.03       2046.60        42.09 o                         
  -8  10   8         97.47         72.08        28.83 o                         
  -6  10   8       1648.69       1539.37        32.88 o                         
  -4  10   8        192.18        235.69        32.44 o                         
  -2  10   8        959.57        877.28        33.38 o                         
   0  10   8        346.77        326.36        32.76 o                         
   2  10   8         81.92        114.46        33.20 o                         
   4  10   8        655.50        671.09        36.78 o                         
   6  10   8        121.13        129.47        33.25 o                         
   8  10   8        566.69        574.74        32.89 o                         
  10  10   8         38.96         40.13        41.21 o                         
  12  10   8        135.03        139.73        41.91 o                         
  14  10   8         84.73         64.80        43.12 o                         
  16  10   8        295.36        246.53        53.06 o                         
  18  10   8        839.63        754.08        63.33 o                         
 -21  11   8          9.19         29.11        61.60 o                         
 -19  11   8        252.15        283.17        55.44 o                         
 -17  11   8         52.34         81.48        50.14 o                         
 -15  11   8          8.88         35.42        42.34 o                         
 -13  11   8        320.20        320.79        37.96 o                         
 -11  11   8         73.36         49.06        37.07 o                         
  -9  11   8       1624.01       1591.13        37.37 o                         
  -7  11   8         73.72         95.02        29.60 o                         
  -5  11   8          0.83         20.55        32.33 o                         
  -3  11   8       2827.04       2663.56        70.02 o                         
  -1  11   8       2219.28       2099.01        41.45 o                         
   1  11   8       1850.73       2061.80        50.72 o                         
   3  11   8       1083.87       1202.68        65.76 o                         
   5  11   8        349.72        336.32        35.64 o                         
   7  11   8        278.25        326.79        32.33 o                         
   9  11   8        542.88        638.75        42.47 o                         
  11  11   8          6.75         21.02        43.65 o                         
  13  11   8         81.68        110.05        45.05 o                         
  15  11   8        123.09        126.74        47.39 o                         
  17  11   8         31.06         -5.36        50.42 o                         
 -20  12   8        581.75        545.06       170.35 o                         
 -18  12   8         44.13         38.59        54.99 o                         
 -16  12   8         11.80         -1.74        48.52 o                         
 -14  12   8          5.26         -9.80        41.79 o                         
 -12  12   8          1.99          2.15        34.48 o                         
 -10  12   8         65.01         31.23        34.00 o                         
  -8  12   8        100.85        106.30        31.13 o                         
  -6  12   8          1.45         32.05        32.59 o                         
  -4  12   8         52.06         10.25        33.80 o                         
  -2  12   8          6.85          6.29        31.73 o                         
   0  12   8        254.24        207.52        36.19 o                         
   2  12   8       1050.94       1141.63        54.94 o                         
   4  12   8       8919.63       8484.59       105.51 o                         
   6  12   8        575.90        658.51        37.25 o                         
   8  12   8        203.65        209.84        39.97 o                         
  10  12   8         10.95        -12.14        46.10 o                         
  12  12   8         19.04         30.22        47.02 o                         
  14  12   8          4.50         31.82        48.48 o                         
  16  12   8         31.21          1.12        55.35 o                         
 -17  13   8          0.75         -6.73        55.79 o                         
 -15  13   8         54.17         38.76        41.72 o                         
 -13  13   8        121.68         95.66        39.52 o                         
 -11  13   8        611.65        823.06        38.60 o                         
  -9  13   8        169.30        192.77        34.06 o                         
  -7  13   8        160.31        152.62        33.40 o                         
  -5  13   8        311.63        273.94        35.69 o                         
  -3  13   8        491.95        396.72        37.88 o                         
  -1  13   8        948.87        988.49        43.43 o                         
   1  13   8        283.57        344.14        41.93 o                         
   3  13   8       1246.31       1443.58        65.24 o                         
   5  13   8        223.17        231.66        42.91 o                         
   7  13   8         27.44         10.63        39.34 o                         
   9  13   8         67.62         55.41        54.45 o                         
  11  13   8         49.53         44.10        51.64 o                         
  13  13   8        268.80        321.18        52.19 o                         
  15  13   8          0.01         17.63        54.22 o                         
 -16  14   8        170.20        153.77        50.13 o                         
 -14  14   8         26.10         33.83        42.62 o                         
 -12  14   8        454.36        476.08        42.47 o                         
 -10  14   8          0.02         -2.97        37.86 o                         
  -8  14   8        262.34        335.15        38.81 o                         
  -6  14   8          1.28          9.93        37.11 o                         
  -4  14   8         81.33         62.32        37.80 o                         
  -2  14   8        141.29        164.44        44.47 o                         
   0  14   8         63.34         76.36        40.74 o                         
   2  14   8        140.40        107.23        43.82 o                         
   4  14   8        561.29        511.87        51.41 o                         
   6  14   8        170.52        119.38        48.85 o                         
   8  14   8        160.90        123.55        50.54 o                         
  10  14   8         23.34         11.32        58.48 o                         
  12  14   8        121.92        150.13        67.29 o                         
  14  14   8        262.83        266.64        86.46 o                         
 -15  15   8        657.43        463.40        61.30 o                         
 -13  15   8        364.45        368.83        48.53 o                         
 -11  15   8        341.97        381.18        55.21 o                         
  -9  15   8         31.09         30.34        39.66 o                         
  -7  15   8          7.65         30.03        38.63 o                         
  -5  15   8        121.08        134.97        43.08 o                         
  -3  15   8         44.87         18.88        44.30 o                         
  -1  15   8        481.24        423.94        48.21 o                         
   1  15   8        703.45        676.47        51.07 o                         
   3  15   8        225.98        308.46        53.28 o                         
   5  15   8        101.07         97.43        49.57 o                         
   7  15   8        156.98        117.10        67.26 o                         
   9  15   8        128.90        143.84        71.71 o                         
  11  15   8          2.17         74.10        66.61 o                         
 -12  16   8        264.67        106.76        49.99 o                         
 -10  16   8         10.67         -8.56        46.60 o                         
  -8  16   8        281.31        242.75        68.97 o                         
  -6  16   8         11.93        -23.21        43.15 o                         
  -4  16   8         36.09          8.45        48.31 o                         
  -2  16   8         39.64         32.10        50.07 o                         
   0  16   8          0.82         -0.17        47.87 o                         
   2  16   8        240.38        221.19        50.65 o                         
   4  16   8          1.55         20.75        52.81 o                         
   6  16   8        198.81        204.77        70.00 o                         
   8  16   8         18.34         29.09        92.09 o                         
  10  16   8         44.91         55.20        78.07 o                         
  -9  17   8         13.23         37.42        46.81 o                         
  -7  17   8          1.20        -30.06        45.11 o                         
  -5  17   8          3.22         45.98        54.31 o                         
  -3  17   8         20.40         13.85        50.78 o                         
  -1  17   8        307.71        302.20        55.13 o                         
   1  17   8         19.61         17.60        54.90 o                         
   3  17   8          3.45         -9.66        63.37 o                         
   5  17   8         98.53         87.30        60.92 o                         
   7  17   8          6.19         -4.43       151.10 o                         
   0  18   8         45.05         49.63       132.14 o                         
 -25   1   9        778.75        788.59       274.27 o                         
 -23   1   9        475.22        454.17        63.17 o                         
 -21   1   9         11.55        -16.70        46.56 o                         
 -19   1   9        102.61        116.09        40.54 o                         
 -17   1   9         21.67         29.58        35.83 o                         
 -15   1   9       2086.83       2095.63        67.33 o                         
 -13   1   9        390.19        459.49        32.47 o                         
 -11   1   9       3300.44       3158.67        95.01 o                         
  -9   1   9        192.18        184.86        30.03 o                         
  -7   1   9      20892.06      20944.88       363.83 o                         
  -5   1   9        194.08        372.40        29.27 o                         
  -3   1   9       5406.83       4522.38        77.11 o                         
  -1   1   9       2087.45       2550.55        57.86 o                         
   1   1   9        629.93        491.86        27.43 o                         
   3   1   9       1420.70       1175.31        38.66 o                         
   5   1   9        780.73        773.46        34.80 o                         
   7   1   9         12.69          4.00        32.75 o                         
   9   1   9       9551.25       9458.28        70.57 o                         
  11   1   9       5432.58       5344.42       105.54 o                         
  13   1   9       5448.64       5565.30       125.16 o                         
  15   1   9        190.47        190.18        39.37 o                         
  17   1   9        461.69        450.62        45.77 o                         
  19   1   9        213.75        198.93        48.84 o                         
  21   1   9        360.45        315.50        50.21 o                         
  23   1   9        130.83        114.22        55.66 o                         
 -26   2   9        159.61        103.10        61.32 o                         
 -24   2   9        118.68         81.36        54.47 o                         
 -22   2   9         15.49          9.65        47.93 o                         
 -20   2   9       1377.61       1528.81        49.39 o                         
 -18   2   9       2733.13       2957.91        76.43 o                         
 -16   2   9       1660.10       1647.73        77.16 o                         
 -14   2   9        721.52        791.50        33.11 o                         
 -12   2   9       1291.76       1535.06        37.82 o                         
 -10   2   9        635.07        653.74        40.24 o                         
  -8   2   9       4737.08       4775.79        50.18 o                         
  -6   2   9         23.01         42.81        26.79 o                         
  -4   2   9      18068.36      18074.89       218.56 o                         
  -2   2   9       7663.32       8157.95        72.09 o                         
   0   2   9       7363.30       8166.42       132.88 o                         
   2   2   9      13446.55      12840.82       142.45 o                         
   4   2   9       1077.47       1302.00        97.31 o                         
   6   2   9       1377.56       1398.07        35.96 o                         
   8   2   9        396.01        416.87        40.97 o                         
  10   2   9       3638.27       3593.70       181.23 o                         
  12   2   9       1236.81       1192.90        53.57 o                         
  14   2   9       1947.94       2055.05        43.64 o                         
  16   2   9          1.38        -11.38        39.90 o                         
  18   2   9          3.83         12.54        41.22 o                         
  20   2   9         31.93         13.09        49.71 o                         
  22   2   9         18.28         15.34        54.34 o                         
 -25   3   9         38.77         45.10        56.89 o                         
 -23   3   9        237.91        179.67        53.59 o                         
 -21   3   9       1116.59       1179.23        51.03 o                         
 -19   3   9        579.16        635.28        44.70 o                         
 -17   3   9        143.47        154.82        37.29 o                         
 -15   3   9        670.14        715.36        37.43 o                         
 -13   3   9          5.33         13.72        29.24 o                         
 -11   3   9        386.48        396.41        31.71 o                         
  -9   3   9       8492.17       9047.00       161.20 o                         
  -7   3   9       3219.52       3345.17        83.67 o                         
  -5   3   9      20566.09      20246.77       150.24 o                         
  -3   3   9       1557.76       1577.86        41.31 o                         
  -1   3   9       1673.51       1898.07        38.12 o                         
   1   3   9       1473.48       1593.57        39.42 o                         
   3   3   9          2.43         25.72        24.00 o                         
   5   3   9        827.91        854.35        35.49 o                         
   7   3   9       2397.96       2532.15        83.79 o                         
   9   3   9       1435.56       1320.46        40.88 o                         
  11   3   9       2013.03       2284.27        55.80 o                         
  13   3   9       2799.96       3083.69        88.93 o                         
  15   3   9         12.86         34.11        37.85 o                         
  17   3   9        140.85         99.75        42.17 o                         
  19   3   9       1095.63       1185.93        67.70 o                         
  21   3   9         59.77         47.61        52.23 o                         
  23   3   9         52.64         63.72        68.17 o                         
 -24   4   9        186.86        103.83        57.93 o                         
 -22   4   9        288.33        395.86        54.96 o                         
 -20   4   9          3.20         -4.73        45.79 o                         
 -18   4   9         88.72         91.75        40.43 o                         
 -16   4   9        736.50        735.77        39.86 o                         
 -14   4   9       1366.89       1417.81        39.84 o                         
 -12   4   9        485.18        504.39        31.98 o                         
 -10   4   9       2164.21       2323.52        78.91 o                         
  -8   4   9       9786.14       9435.25       126.34 o                         
  -6   4   9        371.39        452.06        34.65 o                         
  -4   4   9         54.36         62.23        31.33 o                         
  -2   4   9         61.31         33.95        26.81 o                         
   0   4   9        105.71         95.83        32.23 o                         
   2   4   9       1851.50       1948.13        35.69 o                         
   4   4   9        103.14        154.18        29.85 o                         
   6   4   9       1921.54       2079.40        42.53 o                         
   8   4   9       1741.03       1763.85        43.61 o                         
  10   4   9        512.97        499.80        33.79 o                         
  12   4   9       1250.79       1238.07        41.96 o                         
  14   4   9        693.05        680.06        44.07 o                         
  16   4   9         91.82         91.58        47.45 o                         
  18   4   9         32.38         22.26        49.49 o                         
  20   4   9         27.71         15.09        58.85 o                         
  22   4   9          2.90         11.52        66.07 o                         
 -25   5   9         18.99        -15.74        71.81 o                         
 -23   5   9        122.87         83.30        60.70 o                         
 -21   5   9        409.80        460.94        64.73 o                         
 -19   5   9        279.30        278.57        44.74 o                         
 -17   5   9         84.13         59.76        39.17 o                         
 -15   5   9        178.83        117.19        37.38 o                         
 -13   5   9         25.91         72.75        36.29 o                         
 -11   5   9        166.27        187.10        35.81 o                         
  -9   5   9        260.55        306.74        34.62 o                         
  -7   5   9       2522.06       2215.99       100.29 o                         
  -5   5   9          4.36         -7.29        30.42 o                         
  -3   5   9       1938.63       1818.09        43.56 o                         
  -1   5   9       1685.00       1588.88        48.30 o                         
   1   5   9          0.00         29.95        28.96 o                         
   3   5   9        625.85        698.19        30.98 o                         
   5   5   9         44.44         31.62        29.22 o                         
   7   5   9         75.91        101.21        31.02 o                         
   9   5   9       1188.10       1240.52        39.31 o                         
  11   5   9        455.60        432.25        39.00 o                         
  13   5   9        475.00        518.61        42.45 o                         
  15   5   9        470.93        562.79        50.02 o                         
  17   5   9       1415.82       1615.40       161.54 o                         
  19   5   9          4.30         20.83        63.03 o                         
  21   5   9          9.39          6.44        76.18 o                         
 -24   6   9        175.86        119.28        65.95 o                         
 -22   6   9        311.80        425.52        59.82 o                         
 -20   6   9          0.25         -4.04        50.73 o                         
 -18   6   9         80.64         64.91        44.38 o                         
 -16   6   9        180.66        132.71        43.39 o                         
 -14   6   9         18.18         22.01        38.55 o                         
 -12   6   9          0.14         31.71        33.95 o                         
 -10   6   9        133.97        129.32        34.84 o                         
  -8   6   9        390.23        441.20        36.66 o                         
  -6   6   9          1.51         11.90        32.87 o                         
  -4   6   9       1880.52       1767.24        43.08 o                         
  -2   6   9       3659.79       3662.91        84.35 o                         
   0   6   9        795.74        837.49        32.53 o                         
   2   6   9       1176.19       1176.44        35.23 o                         
   4   6   9      11047.45      11090.62        74.42 o                         
   6   6   9       1682.86       1691.91        35.43 o                         
   8   6   9       1558.50       1584.10        39.94 o                         
  10   6   9         66.56         60.74        35.96 o                         
  12   6   9        426.55        388.56        44.71 o                         
  14   6   9          2.55         40.12        47.19 o                         
  16   6   9        575.94        550.74        52.73 o                         
  18   6   9        279.10        372.96        56.56 o                         
  20   6   9          1.85        -17.75        68.40 o                         
  22   6   9         88.41        114.57        79.82 o                         
 -23   7   9         46.45          2.13        67.04 o                         
 -21   7   9         66.47         52.36        58.40 o                         
 -19   7   9         23.08         13.26        50.27 o                         
 -17   7   9        729.18        685.83        50.40 o                         
 -15   7   9          4.40         -5.35        44.88 o                         
 -13   7   9        959.56       1040.22        46.90 o                         
 -11   7   9          0.01        -25.77        36.60 o                         
  -9   7   9        578.49        579.21        38.14 o                         
  -7   7   9        628.82        671.10        40.14 o                         
  -5   7   9        650.71        563.31        28.58 o                         
  -3   7   9        195.95        169.01        28.32 o                         
  -1   7   9       2638.63       2718.24        66.35 o                         
   1   7   9          1.79          0.82        29.59 o                         
   3   7   9        528.51        604.35        32.53 o                         
   5   7   9         93.69         81.03        30.40 o                         
   7   7   9        762.42        738.96        33.85 o                         
   9   7   9        732.21        699.58        44.65 o                         
  11   7   9          6.07          9.25        46.98 o                         
  13   7   9        594.52        492.18        49.61 o                         
  15   7   9         13.44         24.53        48.52 o                         
  17   7   9        294.01        235.11        55.95 o                         
  19   7   9        396.45        358.79        60.90 o                         
  21   7   9        545.51        450.83       113.39 o                         
 -22   8   9        210.62        174.14        57.45 o                         
 -20   8   9        456.91        517.90        57.29 o                         
 -18   8   9         87.61        121.49        44.17 o                         
 -16   8   9        346.33        353.23        45.07 o                         
 -14   8   9        838.96        790.28        42.52 o                         
 -12   8   9       2727.91       2509.95        49.21 o                         
 -10   8   9         11.42         53.99        32.74 o                         
  -8   8   9       2625.48       2437.74        38.99 o                         
  -6   8   9       1127.03        953.30        30.36 o                         
  -4   8   9       2967.96       2888.02        72.33 o                         
  -2   8   9        118.63        170.07        28.03 o                         
   0   8   9         27.78         49.21        27.59 o                         
   2   8   9         67.40         13.28        28.37 o                         
   4   8   9         37.29         70.47        30.61 o                         
   6   8   9       1160.81       1276.33        45.76 o                         
   8   8   9        466.07        473.20        36.29 o                         
  10   8   9        243.72        215.88        50.40 o                         
  12   8   9        404.33        379.94        48.66 o                         
  14   8   9          2.76        -16.49        47.16 o                         
  16   8   9        783.36       1015.01        69.06 o                         
  18   8   9         72.41         24.76        59.99 o                         
  20   8   9        115.20         82.07        66.24 o                         
 -23   9   9         22.66        -42.15        74.70 o                         
 -21   9   9          9.27         21.81        51.38 o                         
 -19   9   9         66.77         75.56        43.32 o                         
 -17   9   9         37.30         31.75        40.30 o                         
 -15   9   9         34.79         47.09        36.51 o                         
 -13   9   9         17.70         36.63        35.48 o                         
 -11   9   9         75.45         84.80        31.95 o                         
  -9   9   9       2344.10       2280.72        51.27 o                         
  -7   9   9          6.84         -1.86        26.43 o                         
  -5   9   9       1381.24       1347.28        34.86 o                         
  -3   9   9       1124.31       1197.29        33.31 o                         
  -1   9   9         38.38         25.50        27.86 o                         
   1   9   9          1.73         -0.17        29.73 o                         
   3   9   9       3418.99       3522.02        76.75 o                         
   5   9   9       1647.58       1643.78        54.05 o                         
   7   9   9          9.18        -19.72        31.97 o                         
   9   9   9        170.82        218.07        46.87 o                         
  11   9   9        585.06        566.62        54.43 o                         
  13   9   9        220.45        217.89        49.85 o                         
  15   9   9          4.70         12.39        57.03 o                         
  17   9   9         46.58         55.22        60.58 o                         
  19   9   9        219.36        150.62        68.77 o                         
 -22  10   9        120.32         81.92        62.99 o                         
 -20  10   9         26.13         21.37        57.03 o                         
 -18  10   9          1.35        -26.12        43.15 o                         
 -16  10   9          0.19        -16.77        39.19 o                         
 -14  10   9        532.40        488.28        39.39 o                         
 -12  10   9        249.00        286.06        36.63 o                         
 -10  10   9        551.60        635.31        37.55 o                         
  -8  10   9       1967.97       1986.48        35.90 o                         
  -6  10   9        584.86        584.09        30.52 o                         
  -4  10   9         31.98         40.63        29.09 o                         
  -2  10   9        606.01        606.34        32.08 o                         
   0  10   9        933.81        911.97        62.14 o                         
   2  10   9        273.29        278.91        34.67 o                         
   4  10   9       2405.85       2238.14       122.65 o                         
   6  10   9       1938.03       1895.54        41.78 o                         
   8  10   9        446.09        461.39        39.28 o                         
  10  10   9         67.37          7.19        50.44 o                         
  12  10   9        219.37        189.02        56.11 o                         
  14  10   9         44.75         15.66        52.87 o                         
  16  10   9          5.41         51.03        59.37 o                         
  18  10   9          4.89        -13.45        66.63 o                         
 -21  11   9          7.83         36.24        61.37 o                         
 -19  11   9         17.24         14.96        62.24 o                         
 -17  11   9        181.70        156.60        46.37 o                         
 -15  11   9         12.14         -8.66        40.46 o                         
 -13  11   9        113.51         62.73        36.70 o                         
 -11  11   9        382.82        329.05        38.11 o                         
  -9  11   9        497.92        499.13        33.56 o                         
  -7  11   9        331.85        338.25        32.04 o                         
  -5  11   9       2685.06       2636.20        57.30 o                         
  -3  11   9         12.73         -1.72        31.79 o                         
  -1  11   9       3929.23       4040.39        50.53 o                         
   1  11   9         85.73        127.64        35.20 o                         
   3  11   9       2856.98       2744.95        56.27 o                         
   5  11   9          2.70         -5.75        33.23 o                         
   7  11   9          9.48        -11.12        35.95 o                         
   9  11   9          1.62         21.72        46.83 o                         
  11  11   9        216.53        181.95        58.66 o                         
  13  11   9         84.78         91.37        60.01 o                         
  15  11   9         75.68        101.70        64.91 o                         
  17  11   9         27.25         25.01        62.93 o                         
 -20  12   9        118.24        168.49        93.89 o                         
 -18  12   9         17.36          0.73        51.96 o                         
 -16  12   9        103.63         52.47        47.40 o                         
 -14  12   9         14.59         -4.34        42.21 o                         
 -12  12   9          4.24         -3.43        35.63 o                         
 -10  12   9        873.45        901.07        39.77 o                         
  -8  12   9        704.83        660.99        33.92 o                         
  -6  12   9        161.91        109.28        29.39 o                         
  -4  12   9        568.69        463.94        35.91 o                         
  -2  12   9        197.93        130.16        34.40 o                         
   0  12   9          0.04        -12.43        36.55 o                         
   2  12   9       2881.71       2544.67        69.86 o                         
   4  12   9        861.95        802.94        49.06 o                         
   6  12   9         18.40         29.54        35.65 o                         
   8  12   9         46.49         23.29        37.12 o                         
  10  12   9         24.13         17.01        55.01 o                         
  12  12   9         70.78        115.69        62.61 o                         
  14  12   9         76.27         34.03        67.28 o                         
  16  12   9        124.15         -1.42        68.53 o                         
 -17  13   9         16.70         30.76        54.86 o                         
 -15  13   9         17.38          2.29        40.72 o                         
 -13  13   9         82.04         89.84        38.64 o                         
 -11  13   9         67.02         95.76        34.55 o                         
  -9  13   9         17.04        -24.64        35.55 o                         
  -7  13   9          5.07         -1.33        31.80 o                         
  -5  13   9         68.45         55.28        34.21 o                         
  -3  13   9         17.06         21.71        34.74 o                         
  -1  13   9        154.94        138.07        38.42 o                         
   1  13   9       1208.40       1201.52        43.85 o                         
   3  13   9       3936.57       3859.56        62.73 o                         
   5  13   9       1232.12       1218.83        49.48 o                         
   7  13   9          5.86         42.32        39.56 o                         
   9  13   9        110.99         88.32        57.96 o                         
  11  13   9          0.06          6.20        64.24 o                         
  13  13   9          0.48         -3.11        62.04 o                         
  15  13   9          1.44         36.28        68.23 o                         
 -16  14   9          3.69         17.05        48.86 o                         
 -14  14   9       1042.19       1178.01        61.03 o                         
 -12  14   9        557.55        621.87        70.52 o                         
 -10  14   9          5.16          7.97        37.63 o                         
  -8  14   9         17.00         -8.13        37.91 o                         
  -6  14   9        701.23        826.08        40.63 o                         
  -4  14   9        182.13        166.58        39.37 o                         
  -2  14   9         50.19         87.34        42.59 o                         
   0  14   9         40.90         43.58        41.26 o                         
   2  14   9          5.72         30.39        44.55 o                         
   4  14   9          0.17        -11.45        50.10 o                         
   6  14   9        594.35        874.09       158.11 o                         
   8  14   9        521.89        561.01        67.96 o                         
  10  14   9         96.38        144.38        67.96 o                         
  12  14   9         52.98         88.89        66.20 o                         
  14  14   9         47.03         35.72        90.73 o                         
 -15  15   9         11.35          0.30        84.33 o                         
 -13  15   9        109.47         35.07        46.64 o                         
 -11  15   9          6.68          8.20        43.54 o                         
  -9  15   9          4.79         24.07        38.98 o                         
  -7  15   9         45.16         27.80        39.36 o                         
  -5  15   9          3.41         -0.56        42.04 o                         
  -3  15   9         38.84          1.58        44.54 o                         
  -1  15   9        210.36        188.62        44.56 o                         
   1  15   9        212.95        226.62        48.54 o                         
   3  15   9         60.03         -9.16        52.98 o                         
   5  15   9         69.15         69.58        50.46 o                         
   7  15   9        313.51        228.18        71.91 o                         
   9  15   9        234.64        140.88        73.98 o                         
  11  15   9         45.20        -41.52        70.75 o                         
 -12  16   9         11.25          8.25        48.28 o                         
 -10  16   9          8.69          2.59        44.53 o                         
  -8  16   9          2.54         46.24        42.73 o                         
  -6  16   9          7.54         26.51        40.38 o                         
  -4  16   9        228.90        178.36        51.99 o                         
  -2  16   9        247.05        324.67        50.81 o                         
   0  16   9         36.78         46.45        50.33 o                         
   2  16   9         29.69         20.00        51.81 o                         
   4  16   9          6.83         62.53        52.91 o                         
   6  16   9        147.60        124.74        57.17 o                         
   8  16   9          0.02        -13.88        95.15 o                         
  -7  17   9         16.21          4.18        46.79 o                         
  -5  17   9        118.46        161.34        54.71 o                         
  -3  17   9        244.25        356.09        55.58 o                         
  -1  17   9        204.23        165.33        56.31 o                         
   1  17   9        306.81        375.28        57.70 o                         
   3  17   9        241.42         82.44        66.42 o                         
   5  17   9        346.58        391.51        63.25 o                         
 -26   0  10          6.08          2.64        85.37 o                         
 -24   0  10       1159.09       1380.89        81.70 o                         
 -22   0  10        172.01        143.97        71.92 o                         
 -20   0  10        310.72        288.58        60.77 o                         
 -18   0  10       2927.15       2914.06        68.48 o                         
 -16   0  10       3737.72       3859.83        74.76 o                         
 -14   0  10         27.96         71.13        41.13 o                         
 -12   0  10       1336.88       1200.25        50.15 o                         
 -10   0  10        684.73        781.84        85.51 o                         
  -8   0  10        300.47        293.74        41.32 o                         
  -6   0  10        401.25        373.41        41.01 o                         
  -4   0  10         26.25          9.82        36.55 o                         
  -2   0  10      12420.23      11901.05       100.81 o                         
   0   0  10       3257.62       3075.27        89.14 o                         
   2   0  10       1602.47       2048.80        57.48 o                         
   4   0  10        272.84        179.60        33.77 o                         
   6   0  10        830.78        881.01        40.13 o                         
   8   0  10      12525.21      13837.42       365.00 o                         
  10   0  10       1315.03       1464.94        55.31 o                         
  12   0  10        443.14        435.36        50.28 o                         
  14   0  10       1393.35       1396.19        77.76 o                         
  16   0  10        345.45        348.54        59.82 o                         
  18   0  10        111.36        165.20        67.24 o                         
  20   0  10         41.07         36.57        73.22 o                         
  22   0  10          0.42        -24.82        67.69 o                         
 -25   1  10         34.88         22.14        52.50 o                         
 -23   1  10        168.51        183.37        50.09 o                         
 -21   1  10          1.05          5.15        43.66 o                         
 -19   1  10        463.16        514.66        42.48 o                         
 -17   1  10        722.54        674.86        36.96 o                         
 -15   1  10       1467.92       1424.08        39.02 o                         
 -13   1  10        332.89        361.81        30.07 o                         
 -11   1  10        207.23        201.51        29.90 o                         
  -9   1  10        352.43        335.42        30.11 o                         
  -7   1  10          8.23         41.10        27.87 o                         
  -5   1  10        157.76        310.36        27.86 o                         
  -3   1  10      16274.28      15752.35       260.26 o                         
  -1   1  10       3505.12       3371.51        49.57 o                         
   1   1  10        103.65        162.13        24.76 o                         
   3   1  10         83.54         80.63        28.16 o                         
   5   1  10        721.74        684.38        35.13 o                         
   7   1  10       1015.36       1220.56        40.02 o                         
   9   1  10       1568.72       1544.33        55.85 o                         
  11   1  10       1183.26       1275.51        36.43 o                         
  13   1  10         10.97         19.51        35.70 o                         
  15   1  10          5.14          4.83        40.23 o                         
  17   1  10          0.09         30.68        45.96 o                         
  19   1  10         24.92         48.57        42.84 o                         
  21   1  10         21.20         31.04        50.86 o                         
  23   1  10        438.11        313.67        61.64 o                         
 -26   2  10         51.96          5.69        62.16 o                         
 -24   2  10          0.40         -5.42        52.89 o                         
 -22   2  10        259.90        345.70        47.11 o                         
 -20   2  10        723.35        672.25        48.12 o                         
 -18   2  10        157.68        199.23        40.40 o                         
 -16   2  10       3790.79       3837.10        49.94 o                         
 -14   2  10       1130.83       1242.69        37.61 o                         
 -12   2  10        177.03        198.37        30.94 o                         
 -10   2  10        301.14        286.38        29.84 o                         
  -8   2  10       2797.05       2505.85        40.86 o                         
  -6   2  10      29256.58      29554.53       339.47 o                         
  -4   2  10      18032.69      18477.38       107.73 o                         
  -2   2  10        485.32        679.62        34.98 o                         
   0   2  10       4361.29       4122.38       127.32 o                         
   2   2  10       2428.23       2396.02        39.25 o                         
   4   2  10        994.38        974.04        37.67 o                         
   6   2  10        857.15        864.31        32.01 o                         
   8   2  10        369.39        347.10        33.76 o                         
  10   2  10        210.84        201.90        38.49 o                         
  12   2  10       1622.54       1701.68        67.42 o                         
  14   2  10        206.23        201.87        38.44 o                         
  16   2  10        438.88        455.23        43.70 o                         
  18   2  10          3.67         31.07        43.18 o                         
  20   2  10         12.41         -1.17        48.07 o                         
  22   2  10         15.44          5.65        54.94 o                         
 -25   3  10          2.99         13.59        59.88 o                         
 -23   3  10        960.60       1079.68        59.52 o                         
 -21   3  10        284.51        287.67        48.35 o                         
 -19   3  10          0.69         11.02        39.59 o                         
 -17   3  10        170.03        168.47        35.76 o                         
 -15   3  10          7.95         20.27        31.52 o                         
 -13   3  10       1009.60       1044.05        35.73 o                         
 -11   3  10          0.07         16.69        28.92 o                         
  -9   3  10        223.15        202.31        28.29 o                         
  -7   3  10        257.99        309.08        29.25 o                         
  -5   3  10       7871.38       7757.17       299.01 o                         
  -3   3  10       1604.32       2011.16        43.67 o                         
  -1   3  10       1125.17       1147.09        50.33 o                         
   1   3  10        389.78        321.26        28.32 o                         
   3   3  10       7642.52       7724.66       105.49 o                         
   5   3  10          6.20          5.85        29.48 o                         
   7   3  10       1953.41       2025.49        42.13 o                         
   9   3  10       1930.50       1915.54        43.02 o                         
  11   3  10       3623.31       3756.02        80.53 o                         
  13   3  10        243.54        224.47        37.10 o                         
  15   3  10        408.18        394.81        48.69 o                         
  17   3  10          4.07         21.56        46.49 o                         
  19   3  10        454.33        511.34        52.92 o                         
  21   3  10         36.16         61.86        58.74 o                         
 -24   4  10          3.61        -15.26        57.79 o                         
 -22   4  10        370.59        424.43        51.93 o                         
 -20   4  10        232.19        283.12        44.63 o                         
 -18   4  10        264.90        215.36        42.83 o                         
 -16   4  10          0.24         -4.33        35.29 o                         
 -14   4  10        228.03        207.07        33.68 o                         
 -12   4  10        249.90        264.63        30.25 o                         
 -10   4  10       3793.22       3905.61       125.20 o                         
  -8   4  10        796.30        951.71        38.72 o                         
  -6   4  10       6119.52       6157.57       112.42 o                         
  -4   4  10       7995.17       8015.75       113.85 o                         
  -2   4  10       1203.53       1434.44        65.54 o                         
   0   4  10       3354.31       3429.42        96.46 o                         
   2   4  10        351.76        505.52        46.96 o                         
   4   4  10       5660.59       5547.91        78.33 o                         
   6   4  10          2.10         12.00        33.03 o                         
   8   4  10          6.86          1.26        30.53 o                         
  10   4  10        863.97        882.91        37.40 o                         
  12   4  10       1688.36       1677.06        64.18 o                         
  14   4  10         24.50         49.27        44.29 o                         
  16   4  10       1076.48       1050.67        54.80 o                         
  18   4  10        128.80        107.49        53.77 o                         
  20   4  10        357.71        420.74        87.69 o                         
  22   4  10        156.19        159.48        66.89 o                         
 -25   5  10         12.60        -28.41        65.91 o                         
 -23   5  10        221.90        247.75        57.12 o                         
 -21   5  10        244.16        218.45        46.80 o                         
 -19   5  10          7.70         15.61        41.57 o                         
 -17   5  10       1055.54       1125.52        45.67 o                         
 -15   5  10        120.16        126.96        35.85 o                         
 -13   5  10         26.66         15.39        36.90 o                         
 -11   5  10       2139.12       1933.34        45.27 o                         
  -9   5  10         56.46         52.05        36.71 o                         
  -7   5  10        492.90        420.68        51.28 o                         
  -5   5  10       1336.81       1277.72        41.58 o                         
  -3   5  10        520.07        587.56        31.47 o                         
  -1   5  10        280.78        248.87        34.86 o                         
   1   5  10       1075.90       1192.16        35.30 o                         
   3   5  10         49.62         26.84        25.47 o                         
   5   5  10        154.83        188.41        30.15 o                         
   7   5  10         69.16        106.97        30.64 o                         
   9   5  10          6.92          5.53        34.66 o                         
  11   5  10        858.38        762.90        41.84 o                         
  13   5  10          0.43         25.48        37.92 o                         
  15   5  10        531.98        589.57        45.70 o                         
  17   5  10        161.39        175.51        55.98 o                         
  19   5  10        101.03        147.84        70.33 o                         
  21   5  10        219.26        288.14        75.33 o                         
 -24   6  10          1.07         34.64        65.42 o                         
 -22   6  10        552.08        702.49        62.02 o                         
 -20   6  10        452.35        432.82        54.85 o                         
 -18   6  10          0.23         22.43        41.72 o                         
 -16   6  10         44.68         61.85        43.50 o                         
 -14   6  10          0.04        -30.88        40.15 o                         
 -12   6  10       4061.10       4279.60        57.47 o                         
 -10   6  10        631.16        630.71        38.97 o                         
  -8   6  10        316.77        400.31        35.61 o                         
  -6   6  10       1186.71       1080.34        49.73 o                         
  -4   6  10        642.25        714.24        38.19 o                         
  -2   6  10       1255.10       1333.32        35.34 o                         
   0   6  10       1097.78       1044.30        33.28 o                         
   2   6  10        183.71        229.91        30.48 o                         
   4   6  10       2012.85       1957.56        39.50 o                         
   6   6  10        410.25        484.94        32.03 o                         
   8   6  10        943.55       1035.20        68.42 o                         
  10   6  10       4404.15       4605.27        96.39 o                         
  12   6  10       1622.68       1410.59        47.90 o                         
  14   6  10          8.69         28.31        47.06 o                         
  16   6  10        369.61        426.89        53.72 o                         
  18   6  10        109.75         93.04        56.24 o                         
  20   6  10         21.69         30.62        66.39 o                         
 -23   7  10         18.10         57.14        66.71 o                         
 -21   7  10        873.14        921.19        63.50 o                         
 -19   7  10       1625.59       1689.99        61.54 o                         
 -17   7  10        805.43        765.94        55.58 o                         
 -15   7  10       1549.53       1381.80        62.95 o                         
 -13   7  10         61.00         90.02        41.86 o                         
 -11   7  10        432.29        498.84        37.29 o                         
  -9   7  10        458.84        494.83        39.67 o                         
  -7   7  10         98.86        100.62        33.55 o                         
  -5   7  10       1602.72       1594.42        37.62 o                         
  -3   7  10        296.00        279.05        28.40 o                         
  -1   7  10         91.97         42.82        28.09 o                         
   1   7  10       2593.09       2681.04        94.86 o                         
   3   7  10       2750.98       2716.63        46.63 o                         
   5   7  10       1992.63       2025.73        40.45 o                         
   7   7  10          0.74         22.63        31.99 o                         
   9   7  10       2042.47       2291.53       110.94 o                         
  11   7  10       1398.03       1384.68        50.25 o                         
  13   7  10       1047.98       1000.53        54.55 o                         
  15   7  10         35.95         55.33        48.30 o                         
  17   7  10        124.08         52.29        59.00 o                         
  19   7  10       1305.91       1481.66       141.72 o                         
  21   7  10         12.48        100.71        66.95 o                         
 -22   8  10          0.21          1.72        61.24 o                         
 -20   8  10        310.64        283.78        55.10 o                         
 -18   8  10         24.50         28.52        50.25 o                         
 -16   8  10          0.86         37.89        46.62 o                         
 -14   8  10        422.83        538.50        47.82 o                         
 -12   8  10        104.43         96.82        42.09 o                         
 -10   8  10       2266.87       2247.04        44.43 o                         
  -8   8  10       3462.05       3245.40        48.69 o                         
  -6   8  10          8.71         32.84        27.95 o                         
  -4   8  10       5192.56       5383.38       166.64 o                         
  -2   8  10         82.71         72.34        27.29 o                         
   0   8  10         57.23         32.37        28.84 o                         
   2   8  10        411.09        405.11        33.42 o                         
   4   8  10        189.30        168.47        31.64 o                         
   6   8  10        517.01        486.53        31.73 o                         
   8   8  10        223.43        177.80        35.91 o                         
  10   8  10         10.18          9.97        43.47 o                         
  12   8  10        119.76        135.96        51.06 o                         
  14   8  10        136.31        140.37        55.44 o                         
  16   8  10         91.29         97.67        56.18 o                         
  18   8  10         23.47         40.18        62.99 o                         
  20   8  10       1134.71       1148.10       129.04 o                         
 -21   9  10         27.15         54.65        48.81 o                         
 -19   9  10         49.37         46.49        44.69 o                         
 -17   9  10         10.66         27.09        39.05 o                         
 -15   9  10        721.73        737.35        39.15 o                         
 -13   9  10        645.71        647.71        39.21 o                         
 -11   9  10        541.13        558.73        34.35 o                         
  -9   9  10       1284.07       1366.42        35.83 o                         
  -7   9  10       5324.20       5202.80       105.42 o                         
  -5   9  10       2055.20       2030.80        49.64 o                         
  -3   9  10         29.34         23.05        27.88 o                         
  -1   9  10         52.83         82.77        28.73 o                         
   1   9  10         50.41         56.13        30.95 o                         
   3   9  10          0.84         14.54        31.81 o                         
   5   9  10        150.32        168.86        34.50 o                         
   7   9  10         24.10          5.71        32.69 o                         
   9   9  10        278.55        271.39        47.16 o                         
  11   9  10        293.88        258.58        53.52 o                         
  13   9  10         34.86          6.74        54.89 o                         
  15   9  10        106.30         85.09        57.83 o                         
  17   9  10        556.43        603.60        64.18 o                         
  19   9  10        413.09        434.73        72.27 o                         
 -20  10  10         23.47         63.95        53.22 o                         
 -18  10  10         15.23         16.28        42.71 o                         
 -16  10  10         28.44        -11.88        39.02 o                         
 -14  10  10          9.61         -4.46        36.92 o                         
 -12  10  10        812.95        886.19        38.27 o                         
 -10  10  10       2504.90       2375.38        69.93 o                         
  -8  10  10       1305.92       1347.57        33.53 o                         
  -6  10  10        120.48        112.59        29.40 o                         
  -4  10  10        651.00        723.99        33.33 o                         
  -2  10  10         38.57         62.48        31.66 o                         
   0  10  10         35.09         75.90        32.26 o                         
   2  10  10       1098.70       1038.36        56.58 o                         
   4  10  10        158.45         82.14        40.21 o                         
   6  10  10        371.56        319.49        34.96 o                         
   8  10  10          0.00          4.33        36.16 o                         
  10  10  10          1.48        -41.49        53.73 o                         
  12  10  10        199.87        234.25       106.53 o                         
  14  10  10        158.93        169.04        58.95 o                         
  16  10  10          4.98        -20.85        67.26 o                         
  18  10  10        187.82        146.72        72.86 o                         
 -21  11  10        163.89        -51.53       102.11 o                         
 -19  11  10          2.64         34.37        51.08 o                         
 -17  11  10         18.19          0.40        45.12 o                         
 -15  11  10          0.05        -11.69        41.41 o                         
 -13  11  10        102.23         93.90        38.74 o                         
 -11  11  10       1053.42       1080.97        41.30 o                         
  -9  11  10        361.65        448.00        32.52 o                         
  -7  11  10        237.42        263.76        30.58 o                         
  -5  11  10        459.57        370.59        33.04 o                         
  -3  11  10         33.11         38.86        31.45 o                         
  -1  11  10       1616.80       1681.39        64.70 o                         
   1  11  10       3432.25       3429.84        81.99 o                         
   3  11  10        185.99        218.21        42.68 o                         
   5  11  10       1734.38       1734.62        73.08 o                         
   7  11  10         30.79         20.05        35.08 o                         
   9  11  10        154.35        105.30        49.89 o                         
  11  11  10         10.78         23.06        58.45 o                         
  13  11  10         16.75         16.78        60.58 o                         
  15  11  10          0.59        -23.05        65.83 o                         
  17  11  10         27.35         19.10        75.08 o                         
 -18  12  10         58.11         23.65        49.97 o                         
 -16  12  10          9.15         20.77        45.91 o                         
 -14  12  10         19.04         27.58        42.21 o                         
 -12  12  10         94.47        179.69        34.53 o                         
 -10  12  10       2707.81       3140.85        59.90 o                         
  -8  12  10        781.39        825.38        34.66 o                         
  -6  12  10         37.56         54.97        32.12 o                         
  -4  12  10         22.06         34.35        33.62 o                         
  -2  12  10          3.82          9.25        32.98 o                         
   0  12  10        395.07        449.45        40.09 o                         
   2  12  10         10.14         25.95        37.40 o                         
   4  12  10        326.28        277.45        45.99 o                         
   6  12  10       1702.45       1789.41        44.06 o                         
   8  12  10        131.99         99.12        39.50 o                         
  10  12  10        293.72        311.72        61.57 o                         
  12  12  10        127.82        137.34        72.39 o                         
  14  12  10          0.23         28.61        60.76 o                         
  16  12  10         69.47         79.43        73.98 o                         
 -17  13  10        329.20        246.61        52.91 o                         
 -15  13  10          2.00          0.87        40.69 o                         
 -13  13  10        154.32        130.45        38.34 o                         
 -11  13  10        120.23         61.55        35.54 o                         
  -9  13  10        114.36         92.40        36.26 o                         
  -7  13  10         41.95        108.32        33.88 o                         
  -5  13  10         93.60        116.95        38.51 o                         
  -3  13  10         48.06         43.32        37.63 o                         
  -1  13  10        151.13        110.18        40.26 o                         
   1  13  10       1427.40       1433.05        48.25 o                         
   3  13  10        180.02        134.91        47.75 o                         
   5  13  10        211.26        157.56        44.63 o                         
   7  13  10         22.50        -13.92        41.00 o                         
   9  13  10        136.53        138.25        55.01 o                         
  11  13  10          0.27        -16.26        63.49 o                         
  13  13  10          1.58         67.90        64.87 o                         
  15  13  10        124.28         38.04        76.65 o                         
 -16  14  10          2.72          7.11        47.75 o                         
 -14  14  10         52.46         -9.32        44.88 o                         
 -12  14  10        511.67        432.11        41.62 o                         
 -10  14  10         14.57         23.52        38.76 o                         
  -8  14  10         58.46         28.98        37.92 o                         
  -6  14  10          0.04         19.65        36.73 o                         
  -4  14  10         62.28         52.43        38.99 o                         
  -2  14  10         75.11         81.83        41.93 o                         
   0  14  10          7.80        -20.53        42.98 o                         
   2  14  10         57.33         46.89        43.01 o                         
   4  14  10        301.54        261.78        51.39 o                         
   6  14  10        302.15        298.90        46.04 o                         
   8  14  10         15.79         18.98        52.74 o                         
  10  14  10        101.70         43.96        64.75 o                         
  12  14  10         97.23         83.66       105.58 o                         
 -13  15  10         67.08         48.25        47.83 o                         
 -11  15  10        669.11        611.66       122.52 o                         
  -9  15  10        483.71        596.36        57.09 o                         
  -7  15  10         20.14         23.08        39.65 o                         
  -5  15  10        103.90         86.32        40.87 o                         
  -3  15  10        174.98        200.63        47.10 o                         
  -1  15  10         19.30         26.48        44.97 o                         
   1  15  10         20.42          3.37        47.90 o                         
   3  15  10         20.03         23.94        55.80 o                         
   5  15  10       1094.50       1229.63        56.50 o                         
   7  15  10          2.35         10.86        56.02 o                         
   9  15  10          0.00         21.75        69.24 o                         
  11  15  10         77.76         96.69        73.29 o                         
 -10  16  10          7.70         20.10        46.46 o                         
  -8  16  10          4.13         -3.45        43.33 o                         
  -6  16  10         10.39         32.66        42.22 o                         
  -4  16  10         23.71         85.28        51.05 o                         
  -2  16  10        107.34        121.91        52.55 o                         
   0  16  10         80.64         60.15        50.82 o                         
   2  16  10          0.10          0.56        51.39 o                         
   4  16  10        805.14        837.23        58.32 o                         
   6  16  10         11.85         -3.70        58.23 o                         
   8  16  10         24.43         46.78       100.69 o                         
  -7  17  10         45.74          7.76        47.47 o                         
  -5  17  10        141.19        135.93        58.22 o                         
  -3  17  10         11.98        -17.21        57.36 o                         
  -1  17  10         78.63         80.08        57.64 o                         
   1  17  10         18.00          2.38        56.66 o                         
   3  17  10        281.16        228.83        95.81 o                         
 -25   1  11         34.02          4.22        58.66 o                         
 -23   1  11        278.90        172.53        51.27 o                         
 -21   1  11          5.70         11.22        44.51 o                         
 -19   1  11        116.10        129.87        42.45 o                         
 -17   1  11       1120.96       1037.64        39.10 o                         
 -15   1  11       2581.41       2545.86        47.91 o                         
 -13   1  11        143.34         91.42        28.56 o                         
 -11   1  11        418.44        497.02        31.19 o                         
  -9   1  11          3.19         12.11        26.83 o                         
  -7   1  11       6333.07       6510.53        64.61 o                         
  -5   1  11        210.76        251.67        28.83 o                         
  -3   1  11      15195.44      15178.99       276.59 o                         
  -1   1  11       1178.59       1348.42        39.53 o                         
   1   1  11       1133.62       1328.03        32.42 o                         
   3   1  11       3592.29       3860.86        50.29 o                         
   5   1  11       1707.81       1851.46        59.15 o                         
   7   1  11        881.68        868.62        42.69 o                         
   9   1  11        378.66        367.42        33.65 o                         
  11   1  11        304.77        320.00        31.02 o                         
  13   1  11       1257.41       1260.29        39.56 o                         
  15   1  11         41.27         38.78        40.97 o                         
  17   1  11         53.08         42.10        47.75 o                         
  19   1  11         86.97         95.86        46.26 o                         
  21   1  11          3.07          5.48        54.18 o                         
 -26   2  11          0.10         10.42        69.91 o                         
 -24   2  11        200.40        199.06        56.56 o                         
 -22   2  11          0.00          5.37        49.29 o                         
 -20   2  11         25.72         11.56        43.63 o                         
 -18   2  11        175.71        176.36        37.26 o                         
 -16   2  11       4723.41       4484.93        53.61 o                         
 -14   2  11       1372.27       1510.69        41.79 o                         
 -12   2  11       3672.77       3704.22        68.85 o                         
 -10   2  11        257.01        304.59        35.82 o                         
  -8   2  11       1628.70       1599.59        36.12 o                         
  -6   2  11      11326.58      10810.66       184.98 o                         
  -4   2  11       3661.67       3603.85        51.74 o                         
  -2   2  11         13.44         30.68        30.51 o                         
   0   2  11      10558.77       9479.90       176.14 o                         
   2   2  11          9.13         -7.01        25.52 o                         
   4   2  11          0.08          9.37        26.47 o                         
   6   2  11       3072.07       3186.90        84.77 o                         
   8   2  11        981.25       1020.38        35.02 o                         
  10   2  11        975.98       1086.02        46.45 o                         
  12   2  11       4224.50       4374.77       138.67 o                         
  14   2  11        336.52        326.20        40.98 o                         
  16   2  11        116.95        106.05        42.54 o                         
  18   2  11         16.59         13.43        44.02 o                         
  20   2  11          0.24         18.87        51.50 o                         
  22   2  11         12.04         -8.20        56.15 o                         
 -25   3  11         61.67         51.87        56.95 o                         
 -23   3  11          1.27         37.82        51.39 o                         
 -21   3  11        498.89        538.84        49.15 o                         
 -19   3  11         86.41        123.61        39.20 o                         
 -17   3  11        114.05        117.82        36.75 o                         
 -15   3  11        248.62        247.01        35.98 o                         
 -13   3  11       1814.58       1707.25        51.63 o                         
 -11   3  11        888.79        970.81        44.04 o                         
  -9   3  11        482.54        557.05        31.74 o                         
  -7   3  11       1553.61       1695.98        36.52 o                         
  -5   3  11       3968.84       3744.14        57.54 o                         
  -3   3  11        353.43        391.77        34.74 o                         
  -1   3  11       9635.75       9971.20       262.30 o                         
   1   3  11      18782.69      18291.39       208.22 o                         
   3   3  11       2495.09       2190.04        43.53 o                         
   5   3  11        360.26        340.86        30.76 o                         
   7   3  11          4.51         -7.65        27.93 o                         
   9   3  11       2362.45       2427.32        47.71 o                         
  11   3  11       1528.74       1686.58        45.45 o                         
  13   3  11        230.13        210.63        41.42 o                         
  15   3  11        810.40        800.30        49.99 o                         
  17   3  11        123.86        110.37        44.81 o                         
  19   3  11        267.46        345.35        49.56 o                         
  21   3  11         53.40         23.82        57.26 o                         
 -24   4  11        139.12        106.15        58.91 o                         
 -22   4  11        131.76        142.50        53.25 o                         
 -20   4  11         37.11         22.85        43.71 o                         
 -18   4  11         41.12         28.14        38.50 o                         
 -16   4  11         98.48         83.54        35.55 o                         
 -14   4  11         87.70         73.36        34.23 o                         
 -12   4  11       1241.60       1149.84        37.57 o                         
 -10   4  11       2885.16       2677.16        76.16 o                         
  -8   4  11        194.87        145.86        32.83 o                         
  -6   4  11       3162.60       3343.01        49.10 o                         
  -4   4  11        723.33        874.55        37.05 o                         
  -2   4  11        898.47        927.29        32.44 o                         
   0   4  11          1.97         27.94        27.32 o                         
   2   4  11      11195.33      11231.80        70.44 o                         
   4   4  11       2359.33       2221.18        37.95 o                         
   6   4  11        407.70        356.98        35.94 o                         
   8   4  11        485.10        505.83        33.52 o                         
  10   4  11       1732.77       1781.61        43.29 o                         
  12   4  11       4061.68       4112.84       120.93 o                         
  14   4  11        269.20        250.12        40.87 o                         
  16   4  11        797.59        855.45        57.20 o                         
  18   4  11        154.45        182.11        57.09 o                         
  20   4  11         71.38         73.11        77.89 o                         
  22   4  11        133.68        211.11        72.52 o                         
 -25   5  11         72.25         70.96        69.02 o                         
 -23   5  11        222.94         22.29        58.37 o                         
 -21   5  11        794.69        807.19        51.86 o                         
 -19   5  11        308.09        312.49        44.00 o                         
 -17   5  11          5.37         18.81        38.71 o                         
 -15   5  11         60.02         40.54        36.48 o                         
 -13   5  11          9.23         -3.13        40.02 o                         
 -11   5  11         49.20         42.54        35.39 o                         
  -9   5  11       3162.11       3068.90        49.85 o                         
  -7   5  11       1820.67       1825.54        74.14 o                         
  -5   5  11       5958.67       6172.52       151.26 o                         
  -3   5  11      10240.43      10269.38       278.57 o                         
  -1   5  11        598.85        678.53        35.50 o                         
   1   5  11        289.93        436.58        31.07 o                         
   3   5  11       1447.94       1512.32        44.71 o                         
   5   5  11          0.10          9.18        28.58 o                         
   7   5  11          1.73         -3.17        32.97 o                         
   9   5  11         90.01         50.95        38.03 o                         
  11   5  11        271.95        314.80        38.68 o                         
  13   5  11         12.51         30.67        38.37 o                         
  15   5  11        811.26        866.40        50.27 o                         
  17   5  11        786.92        791.94        60.64 o                         
  19   5  11          7.93         11.02        59.33 o                         
  21   5  11         37.94         60.94        68.39 o                         
 -24   6  11         12.38         99.34        67.70 o                         
 -22   6  11        112.94        122.02        60.58 o                         
 -20   6  11          0.18         -6.82        52.05 o                         
 -18   6  11         58.72        114.24        44.23 o                         
 -16   6  11         62.13        111.32        43.67 o                         
 -14   6  11       1497.21       1588.83        67.50 o                         
 -12   6  11       2430.09       2509.56        61.27 o                         
 -10   6  11        257.25        285.88        35.68 o                         
  -8   6  11       2712.03       2683.14       109.91 o                         
  -6   6  11        293.25        192.87        34.25 o                         
  -4   6  11       5989.38       5999.96       155.79 o                         
  -2   6  11        769.92        846.71        29.38 o                         
   0   6  11         52.03         69.29        29.20 o                         
   2   6  11       1370.58       1302.36        49.73 o                         
   4   6  11         40.60          4.74        26.91 o                         
   6   6  11       2302.17       2175.13        42.56 o                         
   8   6  11       1284.22       1301.44        51.38 o                         
  10   6  11       3222.25       3169.66        67.56 o                         
  12   6  11        378.22        411.90        41.69 o                         
  14   6  11         98.32        103.89        46.77 o                         
  16   6  11        738.50        728.19        56.67 o                         
  18   6  11        127.05         97.68        58.59 o                         
  20   6  11        470.71        346.99       120.43 o                         
 -23   7  11        144.05         77.89        67.20 o                         
 -21   7  11        128.24        187.89        60.24 o                         
 -19   7  11         66.66         34.02        53.29 o                         
 -17   7  11         91.85         49.09        47.28 o                         
 -15   7  11       2049.23       2011.24        54.02 o                         
 -13   7  11        754.23        706.36        43.45 o                         
 -11   7  11        276.96        272.45        39.70 o                         
  -9   7  11         50.15          7.15        33.09 o                         
  -7   7  11        292.28        224.99        35.55 o                         
  -5   7  11       1070.40       1197.71        30.97 o                         
  -3   7  11       1655.04       1669.33        33.47 o                         
  -1   7  11         44.83         56.80        26.95 o                         
   1   7  11       2916.50       2807.78        76.15 o                         
   3   7  11       2084.03       1976.51        41.71 o                         
   5   7  11        352.70        436.83        32.56 o                         
   7   7  11        341.79        346.96        34.70 o                         
   9   7  11         37.12         58.58        35.36 o                         
  11   7  11        349.82        363.04        46.67 o                         
  13   7  11        994.07       1000.03        95.63 o                         
  15   7  11        130.62        167.85        51.99 o                         
  17   7  11        127.13         78.53        59.53 o                         
  19   7  11         14.68        -51.98        63.81 o                         
 -22   8  11         33.51         21.01        59.97 o                         
 -20   8  11        318.55        313.75        58.56 o                         
 -18   8  11         87.98         60.02        45.89 o                         
 -16   8  11        844.39        870.86        53.57 o                         
 -14   8  11        288.31        232.40        45.15 o                         
 -12   8  11       1267.25       1374.48        52.53 o                         
 -10   8  11        425.51        382.58        43.40 o                         
  -8   8  11          6.96         17.25        33.12 o                         
  -6   8  11      10818.14      11136.05       281.85 o                         
  -4   8  11        397.97        397.77        27.37 o                         
  -2   8  11        519.12        533.16        30.14 o                         
   0   8  11       1122.18       1229.57        45.44 o                         
   2   8  11        132.56        129.46        32.51 o                         
   4   8  11          3.75         19.40        30.32 o                         
   6   8  11        177.84        124.51        31.26 o                         
   8   8  11        358.86        394.60        36.50 o                         
  10   8  11         15.45         25.38        46.93 o                         
  12   8  11        238.21        200.34        52.86 o                         
  14   8  11         55.75         50.11        53.67 o                         
  16   8  11         40.23         14.75        58.31 o                         
  18   8  11         57.54         21.71        66.11 o                         
  20   8  11          8.85         24.81        94.54 o                         
 -21   9  11         34.63         43.59        48.10 o                         
 -19   9  11         22.40          4.06        48.17 o                         
 -17   9  11         44.14         41.04        43.82 o                         
 -15   9  11        668.00        665.32        44.12 o                         
 -13   9  11         63.69         53.44        38.50 o                         
 -11   9  11         46.51         45.10        34.46 o                         
  -9   9  11        927.62        879.92        34.99 o                         
  -7   9  11         24.69         25.27        26.80 o                         
  -5   9  11       2908.33       2768.63        50.61 o                         
  -3   9  11       2287.29       2333.90        77.19 o                         
  -1   9  11       2636.35       2654.83        71.05 o                         
   1   9  11        135.78        204.39        31.69 o                         
   3   9  11       3255.11       3056.73        81.37 o                         
   5   9  11        280.72        261.23        34.08 o                         
   7   9  11          8.41         37.99        34.26 o                         
   9   9  11        283.39        296.66        38.60 o                         
  11   9  11        116.32        115.26        55.54 o                         
  13   9  11        522.20        622.45        99.73 o                         
  15   9  11        124.31         93.01        67.17 o                         
  17   9  11         83.41         35.67        68.88 o                         
  19   9  11        217.66        163.80        76.61 o                         
 -20  10  11         11.67        -34.75        54.32 o                         
 -18  10  11        113.94        120.18        44.01 o                         
 -16  10  11         25.17         54.01        38.78 o                         
 -14  10  11         16.76         46.30        38.98 o                         
 -12  10  11         47.76         62.05        35.45 o                         
 -10  10  11        342.12        306.17        34.22 o                         
  -8  10  11         67.42         45.33        28.72 o                         
  -6  10  11       3459.05       3678.69        62.90 o                         
  -4  10  11          0.70          1.39        29.60 o                         
  -2  10  11        590.51        605.15        32.51 o                         
   0  10  11         45.45         84.97        31.86 o                         
   2  10  11        554.40        546.26        48.28 o                         
   4  10  11        494.25        514.93        43.88 o                         
   6  10  11          0.70         -6.29        35.55 o                         
   8  10  11       1514.55       1506.41        44.21 o                         
  10  10  11        100.38         57.91        49.71 o                         
  12  10  11        259.57        296.47        55.50 o                         
  14  10  11        130.18        214.89        60.55 o                         
  16  10  11         27.50         57.07        70.27 o                         
  18  10  11         43.94        143.14        78.43 o                         
 -19  11  11        679.33        705.29        53.89 o                         
 -17  11  11         45.13         27.09        43.64 o                         
 -15  11  11         42.57         36.77        40.05 o                         
 -13  11  11        236.57        162.93        39.05 o                         
 -11  11  11        438.92        451.96        38.84 o                         
  -9  11  11         22.31          0.62        31.34 o                         
  -7  11  11        252.05        261.78        30.77 o                         
  -5  11  11         33.79         62.20        29.33 o                         
  -3  11  11         20.29         32.93        33.17 o                         
  -1  11  11          6.63         37.26        35.35 o                         
   1  11  11       1701.19       1706.09        45.31 o                         
   3  11  11        173.38        263.89        38.53 o                         
   5  11  11       1242.15       1196.60        45.16 o                         
   7  11  11         67.32         38.14        36.94 o                         
   9  11  11          0.00         -9.35        49.94 o                         
  11  11  11          1.79        -23.61        57.76 o                         
  13  11  11         18.23         10.49        62.46 o                         
  15  11  11          5.92        -37.03        77.76 o                         
  17  11  11         72.55         45.28        79.39 o                         
 -18  12  11         56.33         33.89        49.79 o                         
 -16  12  11          0.44         -0.26        42.00 o                         
 -14  12  11         10.91        -15.90        40.33 o                         
 -12  12  11         16.37         -8.76        35.05 o                         
 -10  12  11          0.19         10.43        33.60 o                         
  -8  12  11         24.17         37.91        32.21 o                         
  -6  12  11        172.90        145.34        33.51 o                         
  -4  12  11         59.89         18.60        35.84 o                         
  -2  12  11          0.00         -1.34        39.97 o                         
   0  12  11          2.67         20.63        36.92 o                         
   2  12  11          1.47         40.14        37.51 o                         
   4  12  11        338.62        319.17        58.91 o                         
   6  12  11        179.76        158.20        42.81 o                         
   8  12  11         87.73         63.09        38.13 o                         
  10  12  11         46.95         41.71        55.94 o                         
  12  12  11         21.64         11.83        59.98 o                         
  14  12  11         95.52         70.97        77.13 o                         
 -17  13  11        139.39         64.15        51.23 o                         
 -15  13  11        264.67        269.19        48.96 o                         
 -13  13  11        158.74        110.90        41.00 o                         
 -11  13  11        292.94        266.07        38.51 o                         
  -9  13  11        125.40         93.13        38.33 o                         
  -7  13  11        163.70        161.81        35.09 o                         
  -5  13  11         27.02         45.54        34.25 o                         
  -3  13  11          0.54        -15.62        37.89 o                         
  -1  13  11          8.82         21.85        42.48 o                         
   1  13  11        139.19        173.23        39.76 o                         
   3  13  11          0.03        -15.77        47.12 o                         
   5  13  11        103.21         85.68        43.97 o                         
   7  13  11        522.04        505.97        48.29 o                         
   9  13  11          8.65        -32.98        59.17 o                         
  11  13  11        414.01        556.57       133.08 o                         
  13  13  11         14.96         37.80        82.51 o                         
 -16  14  11        184.84         78.90        48.74 o                         
 -14  14  11        330.35        258.62        51.78 o                         
 -12  14  11          4.20          4.55        40.02 o                         
 -10  14  11         13.32        -13.06        39.91 o                         
  -8  14  11         75.05         81.57        39.07 o                         
  -6  14  11        212.03        192.39        37.43 o                         
  -4  14  11        116.04         92.84        41.49 o                         
  -2  14  11        499.21        578.48        44.44 o                         
   0  14  11        134.86        159.00        45.80 o                         
   2  14  11         64.60         29.81        44.39 o                         
   4  14  11         11.56         -5.03        50.54 o                         
   6  14  11         70.61         48.12        48.51 o                         
   8  14  11        137.02        128.95        71.34 o                         
  10  14  11        383.08        195.80        64.58 o                         
  12  14  11         88.08        -17.35        67.02 o                         
 -13  15  11        166.96         88.51        50.54 o                         
 -11  15  11          9.41         31.56        42.43 o                         
  -9  15  11         18.60         16.73        44.34 o                         
  -7  15  11          0.01         -5.17        39.16 o                         
  -5  15  11          8.71         24.08        38.01 o                         
  -3  15  11         27.51         48.64        48.46 o                         
  -1  15  11         26.48          4.04        47.44 o                         
   1  15  11          0.73        -12.01        44.91 o                         
   3  15  11        339.08        479.48        58.66 o                         
   5  15  11         45.73        -18.64        52.00 o                         
   7  15  11         59.49         54.95        58.40 o                         
   9  15  11         87.50          3.48       108.43 o                         
 -10  16  11         60.19          4.24        46.53 o                         
  -8  16  11          2.14         21.05        43.73 o                         
  -6  16  11          0.58         -1.51        42.87 o                         
  -4  16  11        181.74        132.66        51.54 o                         
  -2  16  11        178.86        166.90        52.18 o                         
   0  16  11          4.91         26.75        50.25 o                         
   2  16  11          0.84        -44.83        51.35 o                         
   4  16  11         18.58         31.98        57.11 o                         
   6  16  11        163.15        148.35        61.72 o                         
  -5  17  11         72.66         41.46        49.46 o                         
  -3  17  11          5.01         10.24        56.14 o                         
  -1  17  11          3.34         37.79        55.74 o                         
   1  17  11        261.09        203.55        57.64 o                         
 -26   0  12          0.04         -2.21       117.28 o                         
 -24   0  12         38.39         29.74        81.39 o                         
 -22   0  12        155.94        216.23        64.37 o                         
 -20   0  12         54.17         70.82        62.00 o                         
 -18   0  12       1666.57       1736.04        81.40 o                         
 -16   0  12       1677.15       1689.81        56.43 o                         
 -14   0  12      29571.58      28609.21       475.91 o                         
 -12   0  12        352.72        373.26        44.37 o                         
 -10   0  12         12.71         40.17        39.56 o                         
  -8   0  12        400.60        313.16        39.45 o                         
  -6   0  12       8071.80       8046.10        81.47 o                         
  -4   0  12       4932.73       5019.92        69.18 o                         
  -2   0  12       2256.05       2207.10        54.08 o                         
   0   0  12       2215.33       2257.77        73.48 o                         
   2   0  12          3.32        -17.05        43.27 o                         
   4   0  12       2268.28       2575.28        61.17 o                         
   6   0  12        117.98        149.69        35.18 o                         
   8   0  12        153.75        173.10        37.11 o                         
  10   0  12       8263.97       7748.21       203.29 o                         
  12   0  12         79.01         76.45        43.51 o                         
  14   0  12         58.41         42.99        47.20 o                         
  16   0  12        153.26         74.77        55.45 o                         
  18   0  12        324.72        335.80        79.78 o                         
  20   0  12          7.61         42.55        81.65 o                         
  22   0  12         23.27        -13.41        71.88 o                         
 -25   1  12          2.87         15.13        58.03 o                         
 -23   1  12          0.67          8.40        53.52 o                         
 -21   1  12         35.61         -9.23        45.67 o                         
 -19   1  12        170.13        192.89        41.87 o                         
 -17   1  12       2000.74       2202.48        47.18 o                         
 -15   1  12       7721.68       7789.16       140.32 o                         
 -13   1  12        336.00        312.77        32.36 o                         
 -11   1  12        162.34        128.45        29.71 o                         
  -9   1  12        329.08        321.62        29.38 o                         
  -7   1  12       1434.18       1490.58        43.16 o                         
  -5   1  12       1767.92       1894.67        36.58 o                         
  -3   1  12         69.08         33.23        26.62 o                         
  -1   1  12       6508.87       7168.31       198.86 o                         
   1   1  12        263.91        287.50        26.60 o                         
   3   1  12       5309.41       5436.43        60.87 o                         
   5   1  12        503.24        484.88        29.86 o                         
   7   1  12        850.67       1016.44        36.02 o                         
   9   1  12       1707.10       1850.96        40.80 o                         
  11   1  12        612.88        613.21        43.90 o                         
  13   1  12       4021.01       4056.93        51.87 o                         
  15   1  12        133.15        104.29        42.59 o                         
  17   1  12        113.23        124.65        45.20 o                         
  19   1  12          5.59        -27.31        51.80 o                         
  21   1  12          0.08         -2.08        50.59 o                         
 -24   2  12        421.30        432.61       102.25 o                         
 -22   2  12         13.37          1.57        48.79 o                         
 -20   2  12       1120.94       1235.27        48.41 o                         
 -18   2  12        347.44        340.49        42.08 o                         
 -16   2  12       3855.06       3918.41       109.37 o                         
 -14   2  12       2157.97       2286.61        43.44 o                         
 -12   2  12        660.11        613.75        31.40 o                         
 -10   2  12        703.14        654.66        32.22 o                         
  -8   2  12        464.17        442.73        30.20 o                         
  -6   2  12      15969.18      15919.44        77.08 o                         
  -4   2  12         78.72         77.64        27.46 o                         
  -2   2  12       2490.88       2841.72        47.33 o                         
   0   2  12       4007.07       4526.05       113.07 o                         
   2   2  12       6014.90       6580.05       126.39 o                         
   4   2  12       1022.78       1063.22        36.62 o                         
   6   2  12        580.88        598.99        33.24 o                         
   8   2  12        289.15        328.17        29.35 o                         
  10   2  12       4896.59       4843.93       110.44 o                         
  12   2  12       2777.43       2814.38        85.83 o                         
  14   2  12          2.44         20.40        43.62 o                         
  16   2  12         33.80         46.35        41.97 o                         
  18   2  12        537.68        625.01        50.06 o                         
  20   2  12        409.37        421.57        54.22 o                         
  22   2  12         15.76         17.68        62.01 o                         
 -25   3  12        104.17         72.96        59.02 o                         
 -23   3  12        161.62        125.85        52.62 o                         
 -21   3  12          2.14          9.98        46.43 o                         
 -19   3  12         79.52         95.92        42.01 o                         
 -17   3  12        212.66        251.43        37.53 o                         
 -15   3  12          6.86         27.55        31.87 o                         
 -13   3  12        409.07        532.33        33.33 o                         
 -11   3  12         32.20         17.11        27.66 o                         
  -9   3  12        152.81        202.01        29.17 o                         
  -7   3  12         17.39         42.57        28.71 o                         
  -5   3  12       3395.11       3171.13       100.26 o                         
  -3   3  12       2713.46       2313.83        59.34 o                         
  -1   3  12      13036.92      12914.01       335.24 o                         
   1   3  12      13069.46      13255.89       307.13 o                         
   3   3  12       7212.80       7723.06       113.74 o                         
   5   3  12        513.41        727.21       141.99 o                         
   7   3  12         58.54         52.07        28.36 o                         
   9   3  12       1724.13       1836.35        45.15 o                         
  11   3  12        250.54        337.50        37.55 o                         
  13   3  12       1027.39       1078.10        43.76 o                         
  15   3  12        887.80        978.98        52.89 o                         
  17   3  12        141.66        147.07        49.74 o                         
  19   3  12        158.36        194.11        52.22 o                         
  21   3  12          9.27         30.91        59.61 o                         
 -24   4  12         88.23         70.83        57.54 o                         
 -22   4  12        391.04        511.57        91.71 o                         
 -20   4  12        255.56        294.05        46.36 o                         
 -18   4  12         89.79         71.16        38.36 o                         
 -16   4  12         15.99         -7.47        36.32 o                         
 -14   4  12        857.29        853.60        41.61 o                         
 -12   4  12        579.62        520.40        33.18 o                         
 -10   4  12        255.42        242.99        32.94 o                         
  -8   4  12       1288.81       1166.71        43.05 o                         
  -6   4  12        113.49        122.91        33.27 o                         
  -4   4  12        593.85        625.77        36.84 o                         
  -2   4  12        278.75        171.80        27.93 o                         
   0   4  12       2296.26       2281.07        40.70 o                         
   2   4  12       1299.04       1190.25        34.01 o                         
   4   4  12        908.85       1011.48        31.27 o                         
   6   4  12        503.23        475.41        31.64 o                         
   8   4  12        139.97        123.66        33.87 o                         
  10   4  12        204.38        193.25        35.34 o                         
  12   4  12       1437.30       1531.52        45.12 o                         
  14   4  12         86.45         92.57        42.00 o                         
  16   4  12         31.40         48.06        44.20 o                         
  18   4  12        499.43        439.64        61.95 o                         
  20   4  12         59.91         67.64        69.16 o                         
 -23   5  12         13.31        -10.63        59.21 o                         
 -21   5  12         19.44         28.18        47.61 o                         
 -19   5  12        143.67        114.58        43.88 o                         
 -17   5  12          0.50         23.43        37.67 o                         
 -15   5  12       1976.15       1913.35        74.78 o                         
 -13   5  12       1866.80       2120.24        60.19 o                         
 -11   5  12        206.73        189.05        35.02 o                         
  -9   5  12        113.80        103.12        34.18 o                         
  -7   5  12        331.87        289.76        34.00 o                         
  -5   5  12       1721.68       1515.53        45.02 o                         
  -3   5  12         10.20         28.62        29.39 o                         
  -1   5  12          7.70         13.07        29.49 o                         
   1   5  12       4911.04       5577.55        95.45 o                         
   3   5  12       1245.88       1245.37        38.60 o                         
   5   5  12        693.92        680.59        29.09 o                         
   7   5  12         11.90         13.68        33.21 o                         
   9   5  12        150.66        139.18        43.91 o                         
  11   5  12        975.81       1150.53        44.02 o                         
  13   5  12       1256.83       1213.86        46.19 o                         
  15   5  12        762.12        804.17        48.92 o                         
  17   5  12       2241.50       2384.71        78.76 o                         
  19   5  12          8.81         18.99        61.14 o                         
  21   5  12          0.25         16.59        73.47 o                         
 -24   6  12        114.90        118.12        70.37 o                         
 -22   6  12          0.14         -3.86        61.16 o                         
 -20   6  12         12.55         18.94        52.53 o                         
 -18   6  12        165.87        149.21        46.40 o                         
 -16   6  12       1929.23       1779.38        52.60 o                         
 -14   6  12       1299.55       1436.38        47.98 o                         
 -12   6  12       1695.16       1520.12        66.18 o                         
 -10   6  12        745.61        704.70        38.41 o                         
  -8   6  12        656.41        617.66        52.45 o                         
  -6   6  12          0.34          3.18        32.36 o                         
  -4   6  12          9.66         -0.44        28.40 o                         
  -2   6  12         23.52         27.10        25.37 o                         
   0   6  12         98.76        122.60        28.82 o                         
   2   6  12       2171.47       2247.51        79.10 o                         
   4   6  12       1071.51       1093.71        31.68 o                         
   6   6  12        554.58        565.96        33.37 o                         
   8   6  12         55.86         53.17        36.09 o                         
  10   6  12        870.95        879.07        45.31 o                         
  12   6  12        710.07        630.64        42.85 o                         
  14   6  12          1.67         -8.51        45.67 o                         
  16   6  12        436.61        503.39        58.26 o                         
  18   6  12        208.26        191.02        61.29 o                         
  20   6  12        103.31         91.51        68.51 o                         
 -23   7  12        294.19        213.15        74.12 o                         
 -21   7  12         54.14        117.00        56.54 o                         
 -19   7  12        221.71        306.68        54.53 o                         
 -17   7  12        692.85        853.37        53.57 o                         
 -15   7  12        300.04        320.45        42.57 o                         
 -13   7  12        321.15        327.87        42.27 o                         
 -11   7  12         18.94         -2.01        38.37 o                         
  -9   7  12       1154.78       1055.63        40.89 o                         
  -7   7  12        124.68        168.23        36.17 o                         
  -5   7  12        147.38        144.96        30.44 o                         
  -3   7  12       1295.78       1247.50        35.74 o                         
  -1   7  12        732.82        770.25        33.14 o                         
   1   7  12       3161.65       2947.82        72.50 o                         
   3   7  12        130.20        131.89        31.27 o                         
   5   7  12        714.96        676.93        34.83 o                         
   7   7  12        116.91         94.22        33.64 o                         
   9   7  12       1359.68       1392.29        53.10 o                         
  11   7  12          4.25         11.86        41.31 o                         
  13   7  12        300.01        320.11        47.43 o                         
  15   7  12        118.58        106.00        60.10 o                         
  17   7  12        127.56        101.17        62.10 o                         
  19   7  12        341.00        427.84        70.16 o                         
 -22   8  12         18.87        -17.21        64.61 o                         
 -20   8  12          1.19         40.15        56.86 o                         
 -18   8  12         36.16         24.36        50.32 o                         
 -16   8  12        219.44        226.75        45.39 o                         
 -14   8  12       1754.08       1604.51        51.44 o                         
 -12   8  12         13.49        -14.11        40.12 o                         
 -10   8  12         51.75         44.95        36.50 o                         
  -8   8  12       6708.63       6509.75       121.45 o                         
  -6   8  12       4833.78       4789.10       114.75 o                         
  -4   8  12        885.30        810.36        32.42 o                         
  -2   8  12       1356.22       1365.53        35.11 o                         
   0   8  12       1467.80       1603.89        39.86 o                         
   2   8  12        423.99        417.90        33.54 o                         
   4   8  12       1357.50       1257.19        44.25 o                         
   6   8  12         81.19        101.33        33.85 o                         
   8   8  12        199.00        177.10        38.24 o                         
  10   8  12         48.75         12.70        45.82 o                         
  12   8  12          5.36        -42.87        52.86 o                         
  14   8  12         47.53         -4.22        62.96 o                         
  16   8  12        168.69        169.99        62.74 o                         
  18   8  12         36.17          5.75        68.55 o                         
 -21   9  12          5.07        -27.98        59.73 o                         
 -19   9  12         92.53        120.21        49.14 o                         
 -17   9  12        114.78         43.10        44.50 o                         
 -15   9  12         82.30         32.64        41.44 o                         
 -13   9  12        773.33        874.62        41.13 o                         
 -11   9  12       3617.26       3356.88        90.34 o                         
  -9   9  12        125.98         97.59        31.97 o                         
  -7   9  12       1488.41       1506.04        34.29 o                         
  -5   9  12         38.14         24.07        27.49 o                         
  -3   9  12        887.89        822.08        30.97 o                         
  -1   9  12        163.51        160.57        30.05 o                         
   1   9  12         42.91         65.70        33.42 o                         
   3   9  12        123.59        118.32        35.81 o                         
   5   9  12       1939.40       1823.21        42.11 o                         
   7   9  12        166.75        176.43        35.80 o                         
   9   9  12          0.09         -0.26        38.17 o                         
  11   9  12        440.79        485.00        51.57 o                         
  13   9  12        287.20        305.39        58.68 o                         
  15   9  12          4.79        -56.05        65.52 o                         
  17   9  12          6.02         24.11        75.41 o                         
 -20  10  12         60.15         46.28        52.67 o                         
 -18  10  12          9.81         -8.69        44.12 o                         
 -16  10  12        266.56        230.12        41.09 o                         
 -14  10  12        566.57        549.21        65.46 o                         
 -12  10  12        153.08        137.29        35.79 o                         
 -10  10  12         21.03         61.26        34.69 o                         
  -8  10  12       1008.92        953.99        33.45 o                         
  -6  10  12        673.49        558.18        31.20 o                         
  -4  10  12       3187.71       3258.00        39.04 o                         
  -2  10  12        599.01        600.31        33.74 o                         
   0  10  12         21.70         39.37        33.42 o                         
   2  10  12        176.10        161.71        36.44 o                         
   4  10  12        105.74         25.23        43.27 o                         
   6  10  12        100.09         91.31        35.86 o                         
   8  10  12         91.13         62.69        39.18 o                         
  10  10  12         84.40         12.50        52.33 o                         
  12  10  12        154.70         90.97        55.99 o                         
  14  10  12         28.06         67.52        63.35 o                         
  16  10  12          8.23         58.55        73.19 o                         
 -19  11  12         71.30         32.31        49.85 o                         
 -17  11  12        106.31         28.12        44.77 o                         
 -15  11  12          7.35         -1.14        39.88 o                         
 -13  11  12         25.48         54.66        38.09 o                         
 -11  11  12         33.37         56.07        37.60 o                         
  -9  11  12        169.04        208.22        30.78 o                         
  -7  11  12         76.67        112.43        30.00 o                         
  -5  11  12        188.02        214.76        30.23 o                         
  -3  11  12          3.57         14.22        34.22 o                         
  -1  11  12        826.05        868.55        38.64 o                         
   1  11  12        345.64        310.96        39.45 o                         
   3  11  12        934.56       1113.76        43.71 o                         
   5  11  12       1242.11       1268.19        46.22 o                         
   7  11  12        139.10        160.22        37.24 o                         
   9  11  12         21.72         41.57        44.36 o                         
  11  11  12         20.07         17.91        55.88 o                         
  13  11  12        131.13        142.97        65.03 o                         
  15  11  12         30.94         18.36        74.82 o                         
 -18  12  12        220.50        176.04        51.93 o                         
 -16  12  12        253.68        235.20        46.91 o                         
 -14  12  12        360.53        274.12        44.27 o                         
 -12  12  12          5.18        -25.30        34.47 o                         
 -10  12  12         33.60         32.81        33.99 o                         
  -8  12  12       1385.19       1578.16        50.41 o                         
  -6  12  12         13.03         17.44        33.61 o                         
  -4  12  12        193.87        229.61        37.29 o                         
  -2  12  12        305.67        318.22        38.82 o                         
   0  12  12          0.42         -2.24        38.48 o                         
   2  12  12         68.09         50.97        38.49 o                         
   4  12  12        254.44        210.78        47.62 o                         
   6  12  12          1.31         -2.56        43.72 o                         
   8  12  12       1132.86       1146.04        46.95 o                         
  10  12  12        480.26        452.30        65.37 o                         
  12  12  12          5.84         -6.74        61.58 o                         
  14  12  12         12.43         81.33        72.89 o                         
 -17  13  12         39.31        -10.76        49.64 o                         
 -15  13  12        242.85        253.30        42.10 o                         
 -13  13  12         17.64         35.99        40.26 o                         
 -11  13  12        165.43        207.66        38.14 o                         
  -9  13  12         20.98         -3.74        37.36 o                         
  -7  13  12        870.04        902.05        37.84 o                         
  -5  13  12        115.51        110.10        34.63 o                         
  -3  13  12        450.98        516.09        41.78 o                         
  -1  13  12        160.81        179.96        43.59 o                         
   1  13  12        104.56         93.58        43.69 o                         
   3  13  12        807.09        820.49        48.40 o                         
   5  13  12        798.63        761.00        46.86 o                         
   7  13  12        129.11         74.68        50.88 o                         
   9  13  12          0.40        -23.81        58.83 o                         
  11  13  12          0.42         37.71        65.42 o                         
  13  13  12         52.69         36.41        76.66 o                         
 -16  14  12         51.24         15.49       123.60 o                         
 -14  14  12        273.77        257.66        78.65 o                         
 -12  14  12         51.23         28.03        41.95 o                         
 -10  14  12          9.86          4.35        40.62 o                         
  -8  14  12         78.94         49.52        36.98 o                         
  -6  14  12         77.32         71.43        37.93 o                         
  -4  14  12         61.50         32.22        43.49 o                         
  -2  14  12        119.06        169.56        44.30 o                         
   0  14  12          9.01         36.28        44.82 o                         
   2  14  12         12.53         -8.20        45.00 o                         
   4  14  12         55.73         59.61        54.21 o                         
   6  14  12         70.84         76.69        49.56 o                         
   8  14  12        125.74         71.12        55.11 o                         
  10  14  12         11.32         25.92        80.29 o                         
  12  14  12         92.74         61.96       105.58 o                         
 -13  15  12        228.77        128.34        49.95 o                         
 -11  15  12        260.39        165.86        46.11 o                         
  -9  15  12        384.79        410.02        88.45 o                         
  -7  15  12       1021.20       1111.41        45.87 o                         
  -5  15  12        170.48        183.96        40.81 o                         
  -3  15  12         51.43         53.97        48.69 o                         
  -1  15  12          0.52        -25.55        48.88 o                         
   1  15  12        652.18        670.72        51.64 o                         
   3  15  12        877.86        838.19        63.13 o                         
   5  15  12        947.84        780.84        58.96 o                         
   7  15  12        462.50        322.36        61.04 o                         
   9  15  12         23.70         60.06       108.11 o                         
 -10  16  12          0.03        -58.13        58.13 o                         
  -8  16  12         19.65         37.79        45.28 o                         
  -6  16  12         54.74         55.33        45.08 o                         
  -4  16  12         85.84        147.23        44.30 o                         
  -2  16  12         10.45          3.74        49.99 o                         
   0  16  12          5.93         17.55        49.74 o                         
   2  16  12          0.14         20.54        54.49 o                         
   4  16  12          0.06          7.85        58.53 o                         
   6  16  12        210.38        123.51        63.95 o                         
  -3  17  12         72.37         81.85        57.59 o                         
  -1  17  12         97.39         60.88        56.21 o                         
 -25   1  13        400.37        229.86        78.71 o                         
 -23   1  13         92.67         83.80        51.83 o                         
 -21   1  13        121.27        136.68        46.49 o                         
 -19   1  13        118.64         86.24        41.91 o                         
 -17   1  13         32.32         64.42        37.78 o                         
 -15   1  13       3394.73       3718.50        81.91 o                         
 -13   1  13        197.10        209.16        33.25 o                         
 -11   1  13          0.90          6.35        28.93 o                         
  -9   1  13        480.08        539.80        34.62 o                         
  -7   1  13       2133.41       1919.43        36.01 o                         
  -5   1  13        118.36         84.53        27.09 o                         
  -3   1  13       6661.60       6253.92        94.87 o                         
  -1   1  13        872.00        793.22        32.91 o                         
   1   1  13         65.68        113.25        25.73 o                         
   3   1  13         21.96          9.97        29.79 o                         
   5   1  13        213.62        161.00        32.21 o                         
   7   1  13         14.05         25.68        26.39 o                         
   9   1  13         71.24         84.16        29.00 o                         
  11   1  13       2898.79       2968.91        44.30 o                         
  13   1  13       1078.04       1071.34        37.62 o                         
  15   1  13        280.43        238.17        38.97 o                         
  17   1  13       1393.60       1564.95        50.65 o                         
  19   1  13        994.21       1104.85        53.78 o                         
  21   1  13          0.09         35.65        53.53 o                         
 -24   2  13         70.91         84.92        53.75 o                         
 -22   2  13         21.79        -16.35        49.51 o                         
 -20   2  13          0.20         21.07        44.03 o                         
 -18   2  13         38.09         74.63        38.02 o                         
 -16   2  13       2558.38       2627.37        44.26 o                         
 -14   2  13       7985.46       7845.27       149.98 o                         
 -12   2  13        883.89        823.26        34.42 o                         
 -10   2  13       1671.88       1703.19        36.90 o                         
  -8   2  13       2697.56       3020.35        41.89 o                         
  -6   2  13        420.59        391.64        28.99 o                         
  -4   2  13        638.43        537.91        29.35 o                         
  -2   2  13       2734.17       2607.70        94.04 o                         
   0   2  13      14299.11      13801.20       342.98 o                         
   2   2  13        963.73       1174.99        32.97 o                         
   4   2  13       1188.86       1160.85        40.20 o                         
   6   2  13        324.73        301.43        27.35 o                         
   8   2  13          3.86          7.97        34.43 o                         
  10   2  13        532.97        534.38        37.13 o                         
  12   2  13        177.94        183.23        47.24 o                         
  14   2  13          4.39         36.43        47.80 o                         
  16   2  13        199.76        231.39        42.92 o                         
  18   2  13        537.39        520.92        49.81 o                         
  20   2  13          1.57        -20.91        54.63 o                         
 -25   3  13         42.92         13.85        58.92 o                         
 -23   3  13          2.27         24.70        51.25 o                         
 -21   3  13         72.77         84.30        49.31 o                         
 -19   3  13          0.06         19.98        39.79 o                         
 -17   3  13         92.98         79.38        38.23 o                         
 -15   3  13         11.88         32.38        34.58 o                         
 -13   3  13         12.53         24.78        30.44 o                         
 -11   3  13         11.25          4.61        28.75 o                         
  -9   3  13       1365.27       1432.33        37.87 o                         
  -7   3  13       2884.87       2943.78        72.05 o                         
  -5   3  13       3145.80       2957.14        70.96 o                         
  -3   3  13        217.51        164.32        31.81 o                         
  -1   3  13       1413.23       1472.53        35.55 o                         
   1   3  13        104.77        131.09        26.98 o                         
   3   3  13        651.71        694.72        30.68 o                         
   5   3  13        153.72        200.49        30.54 o                         
   7   3  13        673.35        606.25        32.69 o                         
   9   3  13        516.34        631.19        35.19 o                         
  11   3  13       1023.72       1101.27        47.29 o                         
  13   3  13       1435.92       1410.39        61.55 o                         
  15   3  13        873.99        849.42        51.51 o                         
  17   3  13        386.32        378.79        54.52 o                         
  19   3  13         16.83         15.92        57.91 o                         
  21   3  13        111.16         82.17        66.33 o                         
 -24   4  13         37.32         35.05        56.65 o                         
 -22   4  13         14.20         40.39        50.62 o                         
 -20   4  13         60.15         91.67        44.74 o                         
 -18   4  13        617.70        683.51        43.37 o                         
 -16   4  13        350.65        312.73        43.80 o                         
 -14   4  13        379.51        299.81        34.27 o                         
 -12   4  13       5100.63       5187.83        51.59 o                         
 -10   4  13          5.73         36.59        28.99 o                         
  -8   4  13       1532.02       1507.42        52.63 o                         
  -6   4  13      11891.03      11183.79       140.24 o                         
  -4   4  13       3106.86       2996.78        48.00 o                         
  -2   4  13        940.67        729.32        32.69 o                         
   0   4  13        466.35        536.62        29.43 o                         
   2   4  13       2166.72       2313.02        38.68 o                         
   4   4  13       2744.57       2892.88        47.00 o                         
   6   4  13        237.20        226.89        31.09 o                         
   8   4  13       2189.20       2182.46        57.67 o                         
  10   4  13       3903.22       3873.09        56.58 o                         
  12   4  13       2046.70       1889.04        48.54 o                         
  14   4  13        653.30        603.93        44.33 o                         
  16   4  13         29.11         17.45        45.33 o                         
  18   4  13        206.32        162.84        52.27 o                         
  20   4  13          0.10          6.06        60.44 o                         
 -23   5  13        735.19        688.58       194.34 o                         
 -21   5  13         14.26         21.28        46.96 o                         
 -19   5  13        447.68        415.84        45.17 o                         
 -17   5  13        770.68        736.46        41.42 o                         
 -15   5  13          0.60          1.89        43.28 o                         
 -13   5  13        169.95        255.64        37.40 o                         
 -11   5  13        276.21        272.11        37.94 o                         
  -9   5  13         20.63         43.89        33.35 o                         
  -7   5  13        389.48        368.75        35.07 o                         
  -5   5  13        224.15        271.74        35.00 o                         
  -3   5  13       2609.62       2285.87        59.19 o                         
  -1   5  13       5411.00       5570.97       123.19 o                         
   1   5  13        210.13        155.28        26.98 o                         
   3   5  13       6305.48       6764.99       166.89 o                         
   5   5  13        300.54        270.67        29.46 o                         
   7   5  13        512.73        480.90        38.95 o                         
   9   5  13        240.33        245.78        39.56 o                         
  11   5  13        968.86       1114.87        42.59 o                         
  13   5  13        750.47        771.59        46.75 o                         
  15   5  13        109.10         95.55        44.74 o                         
  17   5  13         41.85         74.32        52.28 o                         
  19   5  13         42.04         16.21        65.20 o                         
 -24   6  13        285.03        155.63        74.16 o                         
 -22   6  13        479.50        392.92        68.78 o                         
 -20   6  13         84.37         67.43        52.24 o                         
 -18   6  13         48.34         46.49        45.73 o                         
 -16   6  13        305.62        245.50        42.90 o                         
 -14   6  13       2679.61       2619.78        59.21 o                         
 -12   6  13       1145.17       1263.75        46.25 o                         
 -10   6  13         32.68         12.58        33.90 o                         
  -8   6  13       2077.60       2217.50        45.74 o                         
  -6   6  13         40.97         32.28        34.88 o                         
  -4   6  13         87.54         79.17        29.32 o                         
  -2   6  13        309.07        283.09        29.52 o                         
   0   6  13       7062.51       6865.10        84.40 o                         
   2   6  13        727.65        661.57        33.66 o                         
   4   6  13        519.58        497.45        33.41 o                         
   6   6  13         11.88          8.74        34.43 o                         
   8   6  13         55.09         98.21        35.62 o                         
  10   6  13       2128.38       1986.46        77.88 o                         
  12   6  13         35.72         43.11        43.99 o                         
  14   6  13          5.66          0.59        46.40 o                         
  16   6  13          0.81          0.26        58.94 o                         
  18   6  13         10.17         17.96        63.78 o                         
  20   6  13         15.72         50.44        73.63 o                         
 -23   7  13         30.89        -16.62        65.37 o                         
 -21   7  13          4.48         -6.40        59.46 o                         
 -19   7  13        165.32        129.88        53.12 o                         
 -17   7  13          2.83        -10.86        48.31 o                         
 -15   7  13       1175.37       1102.59        66.69 o                         
 -13   7  13          0.70         -1.44        42.20 o                         
 -11   7  13         38.38         54.43        39.02 o                         
  -9   7  13        121.08         65.88        35.26 o                         
  -7   7  13       1194.27       1169.62        39.78 o                         
  -5   7  13        319.43        390.97        32.52 o                         
  -3   7  13       2617.04       2516.42        70.80 o                         
  -1   7  13         45.49         34.57        26.39 o                         
   1   7  13         55.68         63.11        31.95 o                         
   3   7  13          8.03         -0.12        29.77 o                         
   5   7  13        348.96        283.88        33.93 o                         
   7   7  13          1.15          0.81        37.10 o                         
   9   7  13        157.94        136.97        37.67 o                         
  11   7  13         82.43         92.51        43.40 o                         
  13   7  13          0.71         26.10        49.07 o                         
  15   7  13        326.55        335.90        63.97 o                         
  17   7  13        355.11        258.62        70.07 o                         
  19   7  13          2.07         32.06        70.77 o                         
 -22   8  13          1.22         76.98        66.19 o                         
 -20   8  13        288.77        252.07        57.35 o                         
 -18   8  13        254.00        293.15        78.73 o                         
 -16   8  13         54.06         66.11        46.97 o                         
 -14   8  13         85.22         54.09        42.88 o                         
 -12   8  13        655.66        646.66        44.16 o                         
 -10   8  13        196.78        194.64        38.06 o                         
  -8   8  13        457.78        499.16        40.60 o                         
  -6   8  13          0.83         24.39        28.76 o                         
  -4   8  13      12657.75      12843.80       307.39 o                         
  -2   8  13       3185.88       3240.29        46.89 o                         
   0   8  13       1022.72        966.17        35.09 o                         
   2   8  13        622.46        679.08        39.01 o                         
   4   8  13        324.64        320.99        36.43 o                         
   6   8  13         19.61         20.47        35.39 o                         
   8   8  13         11.01         39.09        36.62 o                         
  10   8  13          0.96        -19.78        47.49 o                         
  12   8  13        149.36        172.54        47.65 o                         
  14   8  13         46.38         45.45        60.18 o                         
  16   8  13        135.32        117.29        75.46 o                         
  18   8  13       1281.08       1367.37       156.64 o                         
 -21   9  13        278.13        262.70        60.70 o                         
 -19   9  13          5.56          6.54        51.69 o                         
 -17   9  13          0.12         -4.62        46.04 o                         
 -15   9  13        647.41        744.48        46.05 o                         
 -13   9  13          0.00          8.20        38.70 o                         
 -11   9  13        795.48        782.74        41.20 o                         
  -9   9  13          5.68         22.64        31.81 o                         
  -7   9  13        335.46        309.86        28.48 o                         
  -5   9  13         60.46         42.03        27.10 o                         
  -3   9  13        863.11        901.57        30.84 o                         
  -1   9  13          0.29          4.32        31.94 o                         
   1   9  13       1341.72       1425.29        40.95 o                         
   3   9  13       4664.59       4637.79        79.21 o                         
   5   9  13         85.84         77.83        42.88 o                         
   7   9  13         28.42         24.67        35.90 o                         
   9   9  13        476.99        497.53        41.78 o                         
  11   9  13        121.10        173.78        50.10 o                         
  13   9  13        103.03        128.60        59.90 o                         
  15   9  13         87.45         86.56        67.23 o                         
  17   9  13         98.43         18.72        78.72 o                         
 -20  10  13         31.46         43.04        50.54 o                         
 -18  10  13         54.41         77.22        43.60 o                         
 -16  10  13          0.75         18.00        38.75 o                         
 -14  10  13         66.87         49.00        39.22 o                         
 -12  10  13         94.16         89.69        35.26 o                         
 -10  10  13        248.66        179.05        32.74 o                         
  -8  10  13          5.42         14.00        30.97 o                         
  -6  10  13        107.32         68.15        28.70 o                         
  -4  10  13         74.61         90.43        29.75 o                         
  -2  10  13        137.91        104.29        32.70 o                         
   0  10  13        475.38        431.22        37.11 o                         
   2  10  13          0.40         31.10        38.22 o                         
   4  10  13          6.73          5.51        42.45 o                         
   6  10  13        636.83        575.80        43.13 o                         
   8  10  13         91.54         87.85        38.69 o                         
  10  10  13        575.54        496.92        57.58 o                         
  12  10  13          5.46          6.32        54.99 o                         
  14  10  13          2.41         12.96        66.68 o                         
  16  10  13         37.32         87.78        77.98 o                         
 -19  11  13          0.08        -31.41        52.32 o                         
 -17  11  13        313.00        474.57        47.37 o                         
 -15  11  13         66.68         59.98        43.78 o                         
 -13  11  13        288.33        358.95        40.63 o                         
 -11  11  13          0.33         -9.17        34.14 o                         
  -9  11  13        137.16        160.89        30.93 o                         
  -7  11  13        381.96        406.41        32.60 o                         
  -5  11  13        373.23        382.89        31.88 o                         
  -3  11  13         81.96         53.66        31.30 o                         
  -1  11  13       1268.86       1244.41        42.96 o                         
   1  11  13        920.22        827.58        39.80 o                         
   3  11  13        527.76        596.75        38.07 o                         
   5  11  13          5.13        -30.04        44.78 o                         
   7  11  13        190.07        141.57        44.01 o                         
   9  11  13        228.03        291.95        44.71 o                         
  11  11  13        465.53        475.75        62.80 o                         
  13  11  13          7.84         16.26        66.85 o                         
  15  11  13        137.52         56.94        87.41 o                         
 -18  12  13          6.76         49.31        49.60 o                         
 -16  12  13         78.22         49.26        45.26 o                         
 -14  12  13         25.85          8.55        41.66 o                         
 -12  12  13         52.87         26.24        35.81 o                         
 -10  12  13        219.53        185.10        36.78 o                         
  -8  12  13        293.87        298.73        35.38 o                         
  -6  12  13        742.37        781.74        37.05 o                         
  -4  12  13        113.33         83.51        34.02 o                         
  -2  12  13         27.13         56.16        40.07 o                         
   0  12  13         50.82         66.44        37.08 o                         
   2  12  13         32.46         19.75        38.68 o                         
   4  12  13        205.44        167.82        48.46 o                         
   6  12  13        943.02        934.23        47.97 o                         
   8  12  13         46.49         23.72        43.15 o                         
  10  12  13        190.92        169.40        64.26 o                         
  12  12  13         28.73        -52.75        59.86 o                         
  14  12  13          0.05        -14.60        76.33 o                         
 -17  13  13         59.38         29.50        64.00 o                         
 -15  13  13         85.06         64.68        44.17 o                         
 -13  13  13         72.84         69.30        41.53 o                         
 -11  13  13         38.80         26.63        40.51 o                         
  -9  13  13         34.30         57.92        38.44 o                         
  -7  13  13        314.77        298.15        38.15 o                         
  -5  13  13         94.51        109.45        36.36 o                         
  -3  13  13         44.20         16.51        40.27 o                         
  -1  13  13        235.06        240.21        43.76 o                         
   1  13  13        844.22        986.97        47.06 o                         
   3  13  13       1726.29       1733.60        62.41 o                         
   5  13  13        661.05        582.02        49.71 o                         
   7  13  13        427.66        393.07        51.50 o                         
   9  13  13        447.13        302.09        83.00 o                         
  11  13  13         14.00          5.05        67.26 o                         
  13  13  13         10.81         12.96       105.58 o                         
 -14  14  13          4.25          8.62        44.99 o                         
 -12  14  13          7.45         12.83        43.25 o                         
 -10  14  13         80.54         82.81        42.22 o                         
  -8  14  13         25.36        -18.89        40.08 o                         
  -6  14  13         33.61         53.99        37.55 o                         
  -4  14  13        113.99         92.00        41.15 o                         
  -2  14  13         62.29        107.58        45.93 o                         
   0  14  13        352.67        324.81        46.34 o                         
   2  14  13          0.00         53.12        44.44 o                         
   4  14  13        604.88        632.36        58.00 o                         
   6  14  13         72.10        107.90        49.08 o                         
   8  14  13        363.06        337.63        63.27 o                         
  10  14  13          9.61         49.00       104.32 o                         
 -11  15  13         12.75         -2.51        44.95 o                         
  -9  15  13          9.13          8.68        44.83 o                         
  -7  15  13          1.51          4.51        40.23 o                         
  -5  15  13          0.09         45.53        44.10 o                         
  -3  15  13        170.06        122.09        47.73 o                         
  -1  15  13          7.18         -8.67        47.59 o                         
   1  15  13        127.40        143.82        50.91 o                         
   3  15  13         24.26          3.12        59.23 o                         
   5  15  13        108.71         73.98        56.71 o                         
   7  15  13        230.70        174.28        58.24 o                         
  -8  16  13        366.65        399.47        54.38 o                         
  -6  16  13        106.85         82.88        49.85 o                         
  -4  16  13        406.80        370.83        79.41 o                         
  -2  16  13         12.15        -18.89        53.13 o                         
   0  16  13          1.38        -18.61        55.06 o                         
   2  16  13        113.98         73.94        53.91 o                         
   4  16  13        217.33        150.54        59.89 o                         
 -24   0  14          0.00         59.51        78.90 o                         
 -22   0  14       1027.33        972.42       558.58 o                         
 -20   0  14         31.26         22.49        60.24 o                         
 -18   0  14        314.64        337.54        54.08 o                         
 -16   0  14          2.71         18.63        49.91 o                         
 -14   0  14        124.78        183.49        46.88 o                         
 -12   0  14       3289.16       3505.04        67.37 o                         
 -10   0  14          1.43          1.11        38.89 o                         
  -8   0  14       3785.29       3607.94       112.54 o                         
  -6   0  14      14163.36      14842.28       110.01 o                         
  -4   0  14        871.54        877.78        43.25 o                         
  -2   0  14         18.24         -9.80        38.00 o                         
   0   0  14        810.95       1072.53        47.83 o                         
   2   0  14      22545.03      22753.58       918.79 o                         
   4   0  14       7408.30       7478.88        99.58 o                         
   6   0  14        323.62        387.66        45.57 o                         
   8   0  14         79.44         92.29        37.24 o                         
  10   0  14        148.78        115.71        38.76 o                         
  12   0  14       1149.24       1245.70        69.10 o                         
  14   0  14          2.62         45.43        47.61 o                         
  16   0  14         63.11        106.97        57.39 o                         
  18   0  14        425.67        424.30        64.95 o                         
  20   0  14         16.33         48.56        83.84 o                         
 -25   1  14          0.74          1.61        57.77 o                         
 -23   1  14        147.77         47.88        54.60 o                         
 -21   1  14          0.30          5.58        46.91 o                         
 -19   1  14         38.98         45.45        42.50 o                         
 -17   1  14         93.46        117.20        39.90 o                         
 -15   1  14       1148.23       1169.54        38.22 o                         
 -13   1  14        179.21        167.78        33.58 o                         
 -11   1  14        742.88        708.09        34.34 o                         
  -9   1  14        123.70         71.03        28.50 o                         
  -7   1  14        493.52        475.18        30.76 o                         
  -5   1  14       1565.19       1615.03        47.00 o                         
  -3   1  14        926.06        871.52        30.55 o                         
  -1   1  14         33.17         -3.27        27.38 o                         
   1   1  14       5740.29       5875.53       110.01 o                         
   3   1  14       1612.40       1698.09        41.79 o                         
   5   1  14         47.48         41.19        28.74 o                         
   7   1  14        785.01        834.07        30.24 o                         
   9   1  14        101.33        117.13        28.34 o                         
  11   1  14        303.92        288.20        32.90 o
[truncated: 228,745 more chars]
